# Supplementary material for: Crystal structure of (6E,20E)-3,24-di­fluoro-13,14,28,29-tetra­hydro-5H,22H-tetra­benzo[e,j,p,u][1,4,12,15]tetra­oxa­cyclo­docosine-5,22-dione
Source: Acta Crystallogr E Crystallogr Commun. 2017 Jan 1;73(Pt 1):13–6. doi: 10.1107/S2056989016018934 (PMC5209760; doi:10.1107/S2056989016018934)
Supplement: Supplementary file 1 [file e-73-00013-sup1.cif]

##############################################################################
#                                                                            #
# This CIF contains the data in a paper accepted for publication in          #
# Acta Crystallographica Section E. It conforms to the requirements of       #
# Notes for Authors for Acta Crystallographica Section E, and has been       #
# peer reviewed under the auspices of the IUCr Commission on Journals.       #
#                                                                            #
# Full details of the Crystallographic Information File format               #
# are given in the paper "The Crystallographic Information File (CIF):       #
# a New Standard Archive File for Crystallography" by S. R. Hall, F. H.      #
# Allen and I. D. Brown [Acta Cryst. (1991), A47, 655-685].                  #
#                                                                            #
# The current version of the core CIF dictionary is obtainable from          #
# ftp://ftp.iucr.org/pub/cif_core.dic.                                       #
#                                                                            #
# Software is freely available for graphical display of the structure(s)     #
# in this CIF. For information consult the CIF software page                 #
# http://www.iucr.org/resources/cif/software.                                #
#                                                                            #
# This file may be used for bona fide research purposes within the           #
# scientific community so long as proper attribution is given to the journal # 
# article from which it was obtained.                                        #
#                                                                            #
##############################################################################
data_I
_database_code_depnum_ccdc_archive 'CCDC 1519443'
_audit_creation_method     'SHELXL-2014/7'
_chemical_name_systematic
;
(6<i>E</i>,20<i>E</i>)-3,24-Difluoro-13,14,28,29-tetrahydro-5<i>H</i>,\
22<i>H</i>-tetrabenzo[<i>e</i>,<i>j</i>,<i>p</i>,<i>u</i>]
[1,4,12,15]tetraoxacyclodocosine-5,22-dione
;
_chemical_name_common     ?
_chemical_formula_moiety     'C34 H26 F2 O6'
_chemical_formula_sum     'C34 H26 F2 O6'
_chemical_formula_iupac     'C34 H26 F2 O6'
_chemical_formula_weight     568.55
_chemical_melting_point     ?
_shelx_space_group_comment
;
The symmetry employed for this shelxl refinement is uniquely defined
by the following loop, which should always be used as a source of
symmetry information in preference to the above space-group names.
They are only intended as comments.
;
_space_group_crystal_system     monoclinic
_space_group_name_H-M_alt     'P 21/c'
_space_group_name_Hall     '-P 2ybc'
loop_
    _space_group_symop_operation_xyz
    'x, y, z'
    '-x, y+1/2, -z+1/2'
    '-x, -y, -z'
    'x, -y-1/2, z-1/2'
_cell_length_a     16.2618(7)
_cell_length_b     11.6708(5)
_cell_length_c     14.7359(7)
_cell_angle_alpha     90
_cell_angle_beta     96.945(2)
_cell_angle_gamma     90
_cell_volume     2776.2(2)
_cell_formula_units_Z     4
_cell_measurement_reflns_used     9878
_cell_measurement_theta_min     2.48
_cell_measurement_theta_max     28.23
_cell_measurement_temperature     200(2)
_exptl_crystal_description     block
_exptl_crystal_colour     yellow
_exptl_crystal_size_max     0.632
_exptl_crystal_size_mid     0.288
_exptl_crystal_size_min     0.152
_exptl_crystal_density_diffrn     1.360
_exptl_crystal_density_meas     ?
_exptl_crystal_density_method     ?
_exptl_crystal_F_000     1184
_exptl_absorpt_coefficient_mu     0.102
_exptl_absorpt_correction_type     multi-scan
_exptl_absorpt_process_details
;
(SADABS; Bruker, 2009)
;
_shelx_estimated_absorpt_T_min     0.939
_shelx_estimated_absorpt_T_max     0.985
_exptl_absorpt_correction_T_min     0.8936
_exptl_absorpt_correction_T_max     1.0000
_diffrn_ambient_temperature     200(2)
_diffrn_radiation_type     MoK\a
_diffrn_radiation_wavelength     0.71073
_diffrn_radiation_source     'sealed tube'
_diffrn_radiation_monochromator     'graphite'
_diffrn_measurement_device_type     'Bruker APEXII CCD'
_diffrn_measurement_method     '\f and \w scans'
_diffrn_detector_area_resol_mean     8.3333
_diffrn_reflns_number     38582
_diffrn_reflns_av_R_equivalents     0.0198
_diffrn_reflns_theta_min     2.523
_diffrn_reflns_theta_max     28.326
_diffrn_reflns_theta_full     25.242
_diffrn_measured_fraction_theta_max     0.999
_diffrn_measured_fraction_theta_full     0.999
_diffrn_reflns_limit_h_min     -21
_diffrn_reflns_limit_h_max     20
_diffrn_reflns_limit_k_min     -15
_diffrn_reflns_limit_k_max     15
_diffrn_reflns_limit_l_min     -19
_diffrn_reflns_limit_l_max     19
_refine_special_details     ?
_reflns_number_total     6911
_reflns_number_gt     5302
_reflns_threshold_expression     'I > 2\s(I)'
_refine_ls_structure_factor_coef     Fsqd
_refine_ls_matrix_type     full
_refine_ls_R_factor_all     0.0581
_refine_ls_R_factor_gt     0.0403
_refine_ls_wR_factor_gt     0.0941
_refine_ls_wR_factor_ref     0.1058
_refine_ls_goodness_of_fit_ref     1.014
_refine_ls_restrained_S_all     1.014
_refine_ls_number_reflns     6911
_refine_ls_number_parameters     379
_refine_ls_number_restraints     0
_refine_ls_hydrogen_treatment     constr
_refine_ls_weighting_scheme     calc
_refine_ls_weighting_details
              'w=1/[\s^2^(Fo^2^)+(0.0392P)^2^+1.1029P] where P=(Fo^2^+2Fc^2^)/3'
_atom_sites_solution_hydrogens     geom
_atom_sites_solution_primary     direct
_atom_sites_solution_secondary     difmap
_refine_ls_shift/su_max     0.000
_refine_ls_shift/su_mean     0.000
_refine_diff_density_max     0.324
_refine_diff_density_min     -0.389
_refine_ls_extinction_method     none
_refine_ls_extinction_coef     .
loop_
    _atom_type_symbol
    _atom_type_description
    _atom_type_scat_dispersion_real
    _atom_type_scat_dispersion_imag
    _atom_type_scat_source
    'C' 'C' 0.0033 0.0016
                         'International Tables Vol C Tables 4.2.6.8 and 6.1.1.4'
    'H' 'H' 0.0000 0.0000
                         'International Tables Vol C Tables 4.2.6.8 and 6.1.1.4'
    'O' 'O' 0.0106 0.0060
                         'International Tables Vol C Tables 4.2.6.8 and 6.1.1.4'
    'F' 'F' 0.0171 0.0103
                         'International Tables Vol C Tables 4.2.6.8 and 6.1.1.4'
_computing_data_collection
;
APEX2 (Bruker, 2009)
;
_computing_cell_refinement
;
SAINT (Bruker, 2009)
;
_computing_data_reduction
;
SAINT (Bruker, 2009)
;
_computing_structure_solution
;
SHELXT2014/7 (Sheldrick, 2015a)
;
_computing_structure_refinement
;
SHELXL2014/7 (Sheldrick, 2015b)
;
_computing_molecular_graphics
;
PLATON (Spek, 2009)
;
_computing_publication_material
;
SHELXL2014/7 (Sheldrick, 2015b) and PLATON (Spek, 2009)
;
loop_
    _atom_site_type_symbol
    _atom_site_label
    _atom_site_fract_x
    _atom_site_fract_y
    _atom_site_fract_z
    _atom_site_U_iso_or_equiv
    _atom_site_adp_type
    _atom_site_calc_flag
    _atom_site_occupancy
    _atom_site_disorder_assembly
    _atom_site_disorder_group
    F F1 -0.00518(7) -0.16078(10) 0.73153(8) 0.0712(3) Uani d 1 . .
    F F2 0.30286(7) 0.77217(11) 0.36051(9) 0.0823(4) Uani d 1 . .
    O O1 0.07789(6) 0.21042(8) 0.53657(8) 0.0426(2) Uani d 1 . .
    O O2 0.12188(7) 0.44266(9) 0.50741(7) 0.0479(3) Uani d 1 . .
    O O3 0.13697(6) 0.63181(11) 0.65378(8) 0.0567(3) Uani d 1 . .
    O O4 0.45695(6) 0.39443(9) 0.59069(6) 0.0389(2) Uani d 1 . .
    O O5 0.41025(6) 0.24383(8) 0.44309(6) 0.0365(2) Uani d 1 . .
    O O6 0.23814(6) -0.05205(9) 0.57921(8) 0.0473(3) Uani d 1 . .
    C C1 0.02059(8) 0.30158(12) 0.51429(11) 0.0423(3) Uani d 1 . .
    H H1A 0.0096 0.3429 0.5703 0.051 Uiso calc 1 . .
    H H1B -0.0325 0.2714 0.4835 0.051 Uiso calc 1 . .
    C C2 0.05993(9) 0.37973(13) 0.45186(11) 0.0433(3) Uani d 1 . .
    H H2A 0.0851 0.3349 0.4053 0.052 Uiso calc 1 . .
    H H2B 0.0181 0.4324 0.4202 0.052 Uiso calc 1 . .
    C C3 0.20104(8) 0.60305(12) 0.62506(10) 0.0376(3) Uani d 1 . .
    C C4 0.27425(8) 0.57029(12) 0.68694(10) 0.0388(3) Uani d 1 . .
    H H4 0.2730 0.5805 0.7507 0.047 Uiso calc 1 . .
    C C5 0.34280(8) 0.52688(11) 0.65906(9) 0.0335(3) Uani d 1 . .
    H H5 0.3429 0.5177 0.5950 0.040 Uiso calc 1 . .
    C C6 0.51460(8) 0.32791(12) 0.54755(10) 0.0368(3) Uani d 1 . .
    H H6A 0.5213 0.2511 0.5760 0.044 Uiso calc 1 . .
    H H6B 0.5693 0.3661 0.5535 0.044 Uiso calc 1 . .
    C C7 0.48031(8) 0.31774(12) 0.44922(9) 0.0372(3) Uani d 1 . .
    H H7A 0.4638 0.3942 0.4242 0.045 Uiso calc 1 . .
    H H7B 0.5228 0.2859 0.4135 0.045 Uiso calc 1 . .
    C C8 0.26989(8) 0.11337(11) 0.44357(9) 0.0337(3) Uani d 1 . .
    H H8 0.3169 0.0888 0.4834 0.040 Uiso calc 1 . .
    C C9 0.19546(8) 0.08387(12) 0.46483(9) 0.0352(3) Uani d 1 . .
    H H9 0.1477 0.1089 0.4264 0.042 Uiso calc 1 . .
    C C10 0.18427(8) 0.01401(11) 0.54551(9) 0.0336(3) Uani d 1 . .
    C C11 0.05441(8) 0.11931(11) 0.58468(9) 0.0341(3) Uani d 1 . .
    C C12 0.10509(8) 0.02187(11) 0.58816(9) 0.0321(3) Uani d 1 . .
    C C13 0.08374(9) -0.07270(12) 0.63846(10) 0.0387(3) Uani d 1 . .
    H H13 0.1166 -0.1402 0.6413 0.046 Uiso calc 1 . .
    C C14 0.01517(10) -0.06726(14) 0.68353(10) 0.0454(4) Uani d 1 . .
    C C15 -0.03344(9) 0.02861(14) 0.68325(11) 0.0468(4) Uani d 1 . .
    H H15 -0.0795 0.0305 0.7173 0.056 Uiso calc 1 . .
    C C16 -0.01442(9) 0.12229(13) 0.63273(10) 0.0421(3) Uani d 1 . .
    H H16 -0.0482 0.1889 0.6306 0.050 Uiso calc 1 . .
    C C21 0.16576(9) 0.52274(13) 0.46597(10) 0.0399(3) Uani d 1 . .
    C C22 0.20682(8) 0.60381(12) 0.52387(10) 0.0352(3) Uani d 1 . .
    C C23 0.25285(8) 0.68864(13) 0.48752(12) 0.0452(4) Uani d 1 . .
    H H23 0.2808 0.7455 0.5257 0.054 Uiso calc 1 . .
    C C24 0.25707(9) 0.68851(16) 0.39503(13) 0.0559(5) Uani d 1 . .
    C C25 0.21969(11) 0.6085(2) 0.33750(12) 0.0684(6) Uani d 1 . .
    H H25 0.2256 0.6099 0.2742 0.082 Uiso calc 1 . .
    C C26 0.17280(11) 0.52466(18) 0.37308(11) 0.0607(5) Uani d 1 . .
    H H26 0.1454 0.4683 0.3339 0.073 Uiso calc 1 . .
    C C31 0.41776(8) 0.49208(11) 0.71727(9) 0.0329(3) Uani d 1 . .
    C C32 0.47646(8) 0.42363(11) 0.68041(9) 0.0332(3) Uani d 1 . .
    C C33 0.54911(8) 0.39044(13) 0.73364(10) 0.0393(3) Uani d 1 . .
    H H33 0.5881 0.3429 0.7085 0.047 Uiso calc 1 . .
    C C34 0.56427(9) 0.42722(14) 0.82355(10) 0.0442(3) Uani d 1 . .
    H H34 0.6142 0.4056 0.8597 0.053 Uiso calc 1 . .
    C C35 0.50782(10) 0.49464(14) 0.86091(10) 0.0455(4) Uani d 1 . .
    H H35 0.5188 0.5196 0.9225 0.055 Uiso calc 1 . .
    C C36 0.43489(9) 0.52605(13) 0.80844(10) 0.0409(3) Uani d 1 . .
    H H36 0.3957 0.5716 0.8350 0.049 Uiso calc 1 . .
    C C41 0.35808(8) 0.24427(11) 0.36284(9) 0.0333(3) Uani d 1 . .
    C C42 0.28472(8) 0.18095(11) 0.36335(9) 0.0337(3) Uani d 1 . .
    C C43 0.22821(9) 0.18261(13) 0.28370(10) 0.0429(3) Uani d 1 . .
    H H43 0.1776 0.1418 0.2828 0.051 Uiso calc 1 . .
    C C44 0.24391(10) 0.24171(15) 0.20655(11) 0.0503(4) Uani d 1 . .
    H H44 0.2045 0.2416 0.1534 0.060 Uiso calc 1 . .
    C C45 0.31735(11) 0.30101(14) 0.20740(11) 0.0501(4) Uani d 1 . .
    H H45 0.3289 0.3408 0.1542 0.060 Uiso calc 1 . .
    C C46 0.37440(9) 0.30306(13) 0.28523(10) 0.0419(3) Uani d 1 . .
    H H46 0.4246 0.3447 0.2854 0.050 Uiso calc 1 . .
loop_
    _atom_site_aniso_label
    _atom_site_aniso_U_11
    _atom_site_aniso_U_22
    _atom_site_aniso_U_33
    _atom_site_aniso_U_12
    _atom_site_aniso_U_13
    _atom_site_aniso_U_23
    F1 0.0696(7) 0.0713(7) 0.0754(7) -0.0146(6) 0.0193(6) 0.0290(6)
    F2 0.0549(6) 0.0891(8) 0.1024(9) -0.0128(6) 0.0076(6) 0.0586(7)
    O1 0.0308(5) 0.0332(5) 0.0649(7) 0.0023(4) 0.0108(4) 0.0063(5)
    O2 0.0516(6) 0.0491(6) 0.0411(6) -0.0208(5) -0.0019(5) 0.0028(5)
    O3 0.0340(5) 0.0756(8) 0.0623(7) 0.0065(5) 0.0129(5) -0.0085(6)
    O4 0.0311(5) 0.0489(6) 0.0351(5) 0.0073(4) -0.0020(4) -0.0084(4)
    O5 0.0345(5) 0.0411(5) 0.0330(5) -0.0087(4) 0.0010(4) -0.0006(4)
    O6 0.0344(5) 0.0437(6) 0.0630(7) 0.0062(4) 0.0029(5) 0.0083(5)
    C1 0.0292(6) 0.0323(7) 0.0637(10) 0.0012(5) -0.0018(6) -0.0020(6)
    C2 0.0398(7) 0.0360(7) 0.0506(8) -0.0017(6) -0.0087(6) -0.0006(6)
    C3 0.0306(6) 0.0341(7) 0.0485(8) -0.0021(5) 0.0063(6) -0.0064(6)
    C4 0.0370(7) 0.0429(8) 0.0363(7) -0.0010(6) 0.0031(5) -0.0087(6)
    C5 0.0341(6) 0.0335(7) 0.0324(6) -0.0010(5) 0.0019(5) -0.0022(5)
    C6 0.0268(6) 0.0379(7) 0.0453(8) 0.0013(5) 0.0021(5) -0.0061(6)
    C7 0.0329(6) 0.0390(7) 0.0408(7) -0.0060(6) 0.0087(5) -0.0057(6)
    C8 0.0298(6) 0.0342(7) 0.0361(7) -0.0005(5) 0.0003(5) -0.0046(5)
    C9 0.0303(6) 0.0383(7) 0.0364(7) 0.0015(5) 0.0009(5) -0.0041(6)
    C10 0.0275(6) 0.0322(6) 0.0401(7) -0.0028(5) -0.0008(5) -0.0046(5)
    C11 0.0288(6) 0.0327(6) 0.0401(7) -0.0067(5) 0.0013(5) -0.0045(5)
    C12 0.0274(6) 0.0345(7) 0.0331(6) -0.0046(5) -0.0013(5) -0.0036(5)
    C13 0.0373(7) 0.0374(7) 0.0393(7) -0.0058(6) -0.0032(6) 0.0012(6)
    C14 0.0448(8) 0.0500(9) 0.0410(8) -0.0150(7) 0.0034(6) 0.0065(7)
    C15 0.0398(8) 0.0572(9) 0.0453(8) -0.0138(7) 0.0129(6) -0.0087(7)
    C16 0.0338(7) 0.0408(8) 0.0524(9) -0.0051(6) 0.0086(6) -0.0122(6)
    C21 0.0343(7) 0.0443(8) 0.0395(7) -0.0034(6) -0.0021(6) 0.0082(6)
    C22 0.0248(6) 0.0350(7) 0.0451(7) 0.0041(5) 0.0016(5) 0.0059(6)
    C23 0.0299(7) 0.0387(8) 0.0661(10) 0.0003(6) 0.0020(6) 0.0107(7)
    C24 0.0336(7) 0.0656(11) 0.0672(11) -0.0028(7) 0.0011(7) 0.0377(9)
    C25 0.0500(10) 0.1086(16) 0.0438(9) -0.0169(10) -0.0062(7) 0.0300(10)
    C26 0.0565(10) 0.0842(13) 0.0384(8) -0.0195(9) -0.0065(7) 0.0085(8)
    C31 0.0329(6) 0.0339(6) 0.0314(6) -0.0037(5) 0.0021(5) 0.0016(5)
    C32 0.0317(6) 0.0343(7) 0.0326(6) -0.0045(5) -0.0002(5) 0.0012(5)
    C33 0.0315(6) 0.0422(8) 0.0426(8) -0.0012(6) -0.0016(5) 0.0035(6)
    C34 0.0383(7) 0.0506(9) 0.0405(8) -0.0078(6) -0.0084(6) 0.0112(7)
    C35 0.0506(8) 0.0539(9) 0.0304(7) -0.0085(7) -0.0025(6) 0.0022(6)
    C36 0.0441(8) 0.0448(8) 0.0337(7) -0.0022(6) 0.0038(6) -0.0022(6)
    C41 0.0344(6) 0.0337(6) 0.0315(6) 0.0026(5) 0.0029(5) -0.0031(5)
    C42 0.0332(6) 0.0338(7) 0.0340(7) 0.0021(5) 0.0033(5) -0.0037(5)
    C43 0.0355(7) 0.0469(8) 0.0442(8) -0.0007(6) -0.0036(6) -0.0021(6)
    C44 0.0521(9) 0.0539(9) 0.0411(8) 0.0043(8) -0.0105(7) 0.0036(7)
    C45 0.0602(10) 0.0506(9) 0.0383(8) 0.0006(8) 0.0010(7) 0.0085(7)
    C46 0.0438(8) 0.0429(8) 0.0392(7) -0.0038(6) 0.0055(6) 0.0021(6)
_geom_special_details
;
 All esds (except the esd in the dihedral angle between two l.s. planes)
 are estimated using the full covariance matrix.  The cell esds are taken
 into account individually in the estimation of esds in distances, angles
 and torsion angles; correlations between esds in cell parameters are only
 used when they are defined by crystal symmetry.  An approximate (isotropic)
 treatment of cell esds is used for estimating esds involving l.s. planes.
;
loop_
    _geom_bond_atom_site_label_1
    _geom_bond_atom_site_label_2
    _geom_bond_site_symmetry_2
    _geom_bond_distance
    _geom_bond_publ_flag
    F1 C14 . 1.3628(18) ?
    F2 C24 . 1.3632(18) ?
    O1 C11 . 1.3581(16) ?
    O1 C1 . 1.4262(16) ?
    O2 C21 . 1.3643(17) ?
    O2 C2 . 1.4230(17) ?
    O3 C3 . 1.2183(16) ?
    O4 C32 . 1.3651(16) ?
    O4 C6 . 1.4247(16) ?
    O5 C41 . 1.3695(15) ?
    O5 C7 . 1.4231(15) ?
    O6 C10 . 1.2261(16) ?
    C1 C2 . 1.493(2) ?
    C1 H1A . 0.9900 ?
    C1 H1B . 0.9900 ?
    C2 H2A . 0.9900 ?
    C2 H2B . 0.9900 ?
    C3 C4 . 1.460(2) ?
    C3 C22 . 1.505(2) ?
    C4 C5 . 1.3338(19) ?
    C4 H4 . 0.9500 ?
    C5 C31 . 1.4608(18) ?
    C5 H5 . 0.9500 ?
    C6 C7 . 1.4931(19) ?
    C6 H6A . 0.9900 ?
    C6 H6B . 0.9900 ?
    C7 H7A . 0.9900 ?
    C7 H7B . 0.9900 ?
    C8 C9 . 1.3317(18) ?
    C8 C42 . 1.4652(19) ?
    C8 H8 . 0.9500 ?
    C9 C10 . 1.471(2) ?
    C9 H9 . 0.9500 ?
    C10 C12 . 1.5022(18) ?
    C11 C16 . 1.3955(19) ?
    C11 C12 . 1.4017(19) ?
    C12 C13 . 1.3966(19) ?
    C13 C14 . 1.367(2) ?
    C13 H13 . 0.9500 ?
    C14 C15 . 1.370(2) ?
    C15 C16 . 1.379(2) ?
    C15 H15 . 0.9500 ?
    C16 H16 . 0.9500 ?
    C21 C26 . 1.388(2) ?
    C21 C22 . 1.390(2) ?
    C22 C23 . 1.387(2) ?
    C23 C24 . 1.373(2) ?
    C23 H23 . 0.9500 ?
    C24 C25 . 1.355(3) ?
    C25 C26 . 1.382(3) ?
    C25 H25 . 0.9500 ?
    C26 H26 . 0.9500 ?
    C31 C36 . 1.3962(19) ?
    C31 C32 . 1.4035(19) ?
    C32 C33 . 1.3918(18) ?
    C33 C34 . 1.386(2) ?
    C33 H33 . 0.9500 ?
    C34 C35 . 1.374(2) ?
    C34 H34 . 0.9500 ?
    C35 C36 . 1.385(2) ?
    C35 H35 . 0.9500 ?
    C36 H36 . 0.9500 ?
    C41 C46 . 1.3867(19) ?
    C41 C42 . 1.4041(18) ?
    C42 C43 . 1.4006(19) ?
    C43 C44 . 1.380(2) ?
    C43 H43 . 0.9500 ?
    C44 C45 . 1.379(2) ?
    C44 H44 . 0.9500 ?
    C45 C46 . 1.385(2) ?
    C45 H45 . 0.9500 ?
    C46 H46 . 0.9500 ?
loop_
    _geom_angle_atom_site_label_1
    _geom_angle_atom_site_label_2
    _geom_angle_atom_site_label_3
    _geom_angle_site_symmetry_1
    _geom_angle_site_symmetry_3
    _geom_angle
    _geom_angle_publ_flag
    C11 O1 C1 . . 119.15(11) ?
    C21 O2 C2 . . 117.92(11) ?
    C32 O4 C6 . . 118.67(10) ?
    C41 O5 C7 . . 117.40(10) ?
    O1 C1 C2 . . 106.30(11) ?
    O1 C1 H1A . . 110.5 ?
    C2 C1 H1A . . 110.5 ?
    O1 C1 H1B . . 110.5 ?
    C2 C1 H1B . . 110.5 ?
    H1A C1 H1B . . 108.7 ?
    O2 C2 C1 . . 106.68(12) ?
    O2 C2 H2A . . 110.4 ?
    C1 C2 H2A . . 110.4 ?
    O2 C2 H2B . . 110.4 ?
    C1 C2 H2B . . 110.4 ?
    H2A C2 H2B . . 108.6 ?
    O3 C3 C4 . . 121.47(14) ?
    O3 C3 C22 . . 120.06(13) ?
    C4 C3 C22 . . 118.44(12) ?
    C5 C4 C3 . . 123.76(13) ?
    C5 C4 H4 . . 118.1 ?
    C3 C4 H4 . . 118.1 ?
    C4 C5 C31 . . 126.44(13) ?
    C4 C5 H5 . . 116.8 ?
    C31 C5 H5 . . 116.8 ?
    O4 C6 C7 . . 106.72(10) ?
    O4 C6 H6A . . 110.4 ?
    C7 C6 H6A . . 110.4 ?
    O4 C6 H6B . . 110.4 ?
    C7 C6 H6B . . 110.4 ?
    H6A C6 H6B . . 108.6 ?
    O5 C7 C6 . . 108.18(11) ?
    O5 C7 H7A . . 110.1 ?
    C6 C7 H7A . . 110.1 ?
    O5 C7 H7B . . 110.1 ?
    C6 C7 H7B . . 110.1 ?
    H7A C7 H7B . . 108.4 ?
    C9 C8 C42 . . 124.89(12) ?
    C9 C8 H8 . . 117.6 ?
    C42 C8 H8 . . 117.6 ?
    C8 C9 C10 . . 122.56(12) ?
    C8 C9 H9 . . 118.7 ?
    C10 C9 H9 . . 118.7 ?
    O6 C10 C9 . . 121.58(12) ?
    O6 C10 C12 . . 118.40(12) ?
    C9 C10 C12 . . 120.02(11) ?
    O1 C11 C16 . . 122.60(13) ?
    O1 C11 C12 . . 116.94(11) ?
    C16 C11 C12 . . 120.39(13) ?
    C13 C12 C11 . . 118.54(12) ?
    C13 C12 C10 . . 117.03(12) ?
    C11 C12 C10 . . 124.34(12) ?
    C14 C13 C12 . . 119.41(14) ?
    C14 C13 H13 . . 120.3 ?
    C12 C13 H13 . . 120.3 ?
    F1 C14 C13 . . 118.59(15) ?
    F1 C14 C15 . . 118.66(14) ?
    C13 C14 C15 . . 122.75(14) ?
    C14 C15 C16 . . 118.84(14) ?
    C14 C15 H15 . . 120.6 ?
    C16 C15 H15 . . 120.6 ?
    C15 C16 C11 . . 120.02(14) ?
    C15 C16 H16 . . 120.0 ?
    C11 C16 H16 . . 120.0 ?
    O2 C21 C26 . . 124.24(14) ?
    O2 C21 C22 . . 115.48(12) ?
    C26 C21 C22 . . 120.25(14) ?
    C23 C22 C21 . . 119.38(14) ?
    C23 C22 C3 . . 119.20(13) ?
    C21 C22 C3 . . 121.41(12) ?
    C24 C23 C22 . . 118.46(15) ?
    C24 C23 H23 . . 120.8 ?
    C22 C23 H23 . . 120.8 ?
    C25 C24 F2 . . 118.96(17) ?
    C25 C24 C23 . . 123.32(15) ?
    F2 C24 C23 . . 117.70(17) ?
    C24 C25 C26 . . 118.48(17) ?
    C24 C25 H25 . . 120.8 ?
    C26 C25 H25 . . 120.8 ?
    C25 C26 C21 . . 120.06(17) ?
    C25 C26 H26 . . 120.0 ?
    C21 C26 H26 . . 120.0 ?
    C36 C31 C32 . . 117.91(12) ?
    C36 C31 C5 . . 122.77(13) ?
    C32 C31 C5 . . 119.30(12) ?
    O4 C32 C33 . . 123.95(12) ?
    O4 C32 C31 . . 115.31(11) ?
    C33 C32 C31 . . 120.74(12) ?
    C34 C33 C32 . . 119.55(14) ?
    C34 C33 H33 . . 120.2 ?
    C32 C33 H33 . . 120.2 ?
    C35 C34 C33 . . 120.69(13) ?
    C35 C34 H34 . . 119.7 ?
    C33 C34 H34 . . 119.7 ?
    C34 C35 C36 . . 119.78(14) ?
    C34 C35 H35 . . 120.1 ?
    C36 C35 H35 . . 120.1 ?
    C35 C36 C31 . . 121.33(14) ?
    C35 C36 H36 . . 119.3 ?
    C31 C36 H36 . . 119.3 ?
    O5 C41 C46 . . 123.62(12) ?
    O5 C41 C42 . . 115.56(11) ?
    C46 C41 C42 . . 120.82(12) ?
    C43 C42 C41 . . 117.39(13) ?
    C43 C42 C8 . . 121.89(12) ?
    C41 C42 C8 . . 120.70(12) ?
    C44 C43 C42 . . 121.96(14) ?
    C44 C43 H43 . . 119.0 ?
    C42 C43 H43 . . 119.0 ?
    C45 C44 C43 . . 119.33(14) ?
    C45 C44 H44 . . 120.3 ?
    C43 C44 H44 . . 120.3 ?
    C44 C45 C46 . . 120.58(15) ?
    C44 C45 H45 . . 119.7 ?
    C46 C45 H45 . . 119.7 ?
    C45 C46 C41 . . 119.89(14) ?
    C45 C46 H46 . . 120.1 ?
    C41 C46 H46 . . 120.1 ?
loop_
    _geom_torsion_atom_site_label_1
    _geom_torsion_atom_site_label_2
    _geom_torsion_atom_site_label_3
    _geom_torsion_atom_site_label_4
    _geom_torsion_site_symmetry_1
    _geom_torsion_site_symmetry_2
    _geom_torsion_site_symmetry_3
    _geom_torsion_site_symmetry_4
    _geom_torsion
    _geom_torsion_publ_flag
    C11 O1 C1 C2 . . . . -172.73(12) ?
    C21 O2 C2 C1 . . . . -178.45(12) ?
    O1 C1 C2 O2 . . . . -75.81(14) ?
    O3 C3 C4 C5 . . . . 172.72(15) ?
    C22 C3 C4 C5 . . . . -8.9(2) ?
    C3 C4 C5 C31 . . . . -179.75(13) ?
    C32 O4 C6 C7 . . . . -175.40(11) ?
    C41 O5 C7 C6 . . . . 164.74(11) ?
    O4 C6 C7 O5 . . . . -71.01(14) ?
    C42 C8 C9 C10 . . . . 178.86(12) ?
    C8 C9 C10 O6 . . . . -25.3(2) ?
    C8 C9 C10 C12 . . . . 155.24(13) ?
    C1 O1 C11 C16 . . . . -16.33(19) ?
    C1 O1 C11 C12 . . . . 166.75(12) ?
    O1 C11 C12 C13 . . . . 178.80(11) ?
    C16 C11 C12 C13 . . . . 1.80(19) ?
    O1 C11 C12 C10 . . . . 2.40(19) ?
    C16 C11 C12 C10 . . . . -174.60(12) ?
    O6 C10 C12 C13 . . . . -23.85(18) ?
    C9 C10 C12 C13 . . . . 155.65(12) ?
    O6 C10 C12 C11 . . . . 152.60(13) ?
    C9 C10 C12 C11 . . . . -27.90(18) ?
    C11 C12 C13 C14 . . . . -0.82(19) ?
    C10 C12 C13 C14 . . . . 175.85(12) ?
    C12 C13 C14 F1 . . . . 179.36(13) ?
    C12 C13 C14 C15 . . . . -1.3(2) ?
    F1 C14 C15 C16 . . . . -178.23(13) ?
    C13 C14 C15 C16 . . . . 2.5(2) ?
    C14 C15 C16 C11 . . . . -1.4(2) ?
    O1 C11 C16 C15 . . . . -177.51(13) ?
    C12 C11 C16 C15 . . . . -0.7(2) ?
    C2 O2 C21 C26 . . . . -20.2(2) ?
    C2 O2 C21 C22 . . . . 161.70(13) ?
    O2 C21 C22 C23 . . . . -179.87(12) ?
    C26 C21 C22 C23 . . . . 1.9(2) ?
    O2 C21 C22 C3 . . . . -1.14(19) ?
    C26 C21 C22 C3 . . . . -179.34(15) ?
    O3 C3 C22 C23 . . . . 106.71(16) ?
    C4 C3 C22 C23 . . . . -71.66(17) ?
    O3 C3 C22 C21 . . . . -72.03(19) ?
    C4 C3 C22 C21 . . . . 109.61(15) ?
    C21 C22 C23 C24 . . . . -0.8(2) ?
    C3 C22 C23 C24 . . . . -179.61(13) ?
    C22 C23 C24 C25 . . . . -1.2(2) ?
    C22 C23 C24 F2 . . . . -179.71(13) ?
    F2 C24 C25 C26 . . . . -179.42(17) ?
    C23 C24 C25 C26 . . . . 2.1(3) ?
    C24 C25 C26 C21 . . . . -0.9(3) ?
    O2 C21 C26 C25 . . . . -179.07(16) ?
    C22 C21 C26 C25 . . . . -1.0(3) ?
    C4 C5 C31 C36 . . . . -16.4(2) ?
    C4 C5 C31 C32 . . . . 165.00(14) ?
    C6 O4 C32 C33 . . . . -1.32(19) ?
    C6 O4 C32 C31 . . . . 178.13(12) ?
    C36 C31 C32 O4 . . . . -179.10(12) ?
    C5 C31 C32 O4 . . . . -0.44(18) ?
    C36 C31 C32 C33 . . . . 0.4(2) ?
    C5 C31 C32 C33 . . . . 179.02(12) ?
    O4 C32 C33 C34 . . . . 178.22(13) ?
    C31 C32 C33 C34 . . . . -1.2(2) ?
    C32 C33 C34 C35 . . . . 0.9(2) ?
    C33 C34 C35 C36 . . . . 0.2(2) ?
    C34 C35 C36 C31 . . . . -1.0(2) ?
    C32 C31 C36 C35 . . . . 0.8(2) ?
    C5 C31 C36 C35 . . . . -177.86(14) ?
    C7 O5 C41 C46 . . . . 6.93(19) ?
    C7 O5 C41 C42 . . . . -172.61(11) ?
    O5 C41 C42 C43 . . . . 177.69(12) ?
    C46 C41 C42 C43 . . . . -1.9(2) ?
    O5 C41 C42 C8 . . . . -4.12(18) ?
    C46 C41 C42 C8 . . . . 176.32(13) ?
    C9 C8 C42 C43 . . . . -26.3(2) ?
    C9 C8 C42 C41 . . . . 155.60(13) ?
    C41 C42 C43 C44 . . . . 1.4(2) ?
    C8 C42 C43 C44 . . . . -176.79(14) ?
    C42 C43 C44 C45 . . . . 0.1(2) ?
    C43 C44 C45 C46 . . . . -1.0(3) ?
    C44 C45 C46 C41 . . . . 0.6(2) ?
    O5 C41 C46 C45 . . . . -178.58(14) ?
    C42 C41 C46 C45 . . . . 0.9(2) ?
loop_
    _geom_hbond_atom_site_label_D
    _geom_hbond_atom_site_label_H
    _geom_hbond_atom_site_label_A
    _geom_hbond_site_symmetry_A
    _geom_hbond_distance_DH
    _geom_hbond_distance_HA
    _geom_hbond_distance_DA
    _geom_hbond_angle_DHA
    C5 H5 O4 . 0.95 2.35 2.7023(16) 101
    C9 H9 O1 . 0.95 2.40 2.7281(16) 100
    C4 H4 F2 4_576 0.95 2.37 3.1387(17) 138
    C15 H15 O3 2_546 0.95 2.51 3.3211(19) 143
    C33 H33 F2 3_666 0.95 2.53 3.483(2) 176
    C34 H34 O6 2_656 0.95 2.51 3.3649(17) 150
    C36 H36 F2 4_576 0.95 2.43 3.3380(19) 161
    C44 H44 O1 4_565 0.95 2.58 3.4986(18) 163
    C46 H46 Cg3 3_666 0.95 2.84 3.6829(16) 149
_shelx_hkl_file
;
   0   0  -1   -0.04    0.00
   0   0  -1   -0.04    0.00
   0   0   1   -0.04    0.00
   0   0   1   -0.04    0.01
   0   0   1   -0.04    0.00
   0   0  -1   -0.04    0.00
   0   0  -1   -0.04    0.01
   0   0   2   26.97    0.48
   0   0  -2   26.37    0.48
   0   0   3   -0.04    0.04
   0   0   3   -0.07    0.04
   0   0   3   -0.05    0.04
   0   0  -3   -0.08    0.02
   0   0  -3   -0.06    0.03
   0   0  -3   -0.09    0.04
   0   0  -3   -0.03    0.04
   0   0   4   16.01    0.32
   0   0  -4   16.26    0.32
   0   0  -4   15.96    0.32
   0   0   4   16.16    0.32
   0   0  -4   16.53    0.31
   0   0   4   16.60    0.33
   0   0   5    0.00    0.05
   0   0   5   -0.03    0.04
   0   0   5    0.00    0.05
   0   0  -5   -0.06    0.05
   0   0  -5    0.02    0.04
   0   0  -5   -0.01    0.02
   0   0   6   52.70    0.97
   0   0  -6   51.07    0.95
   0   0   6   51.05    0.95
   0   0  -6   51.46    0.93
   0   0   7   -0.13    0.06
   0   0  -7   -0.02    0.02
   0   0  -7   -0.16    0.06
   0   0   7   -0.09    0.07
   0   0  -7   -0.09    0.05
   0   0   8   18.80    0.41
   0   0   8   18.85    0.40
   0   0  -8   18.24    0.40
   0   0  -8   19.01    0.37
   0   0  -9   -0.02    0.05
   0   0  -9   -0.01    0.07
   0   0   9   -0.04    0.08
   0   0   9   -0.09    0.06
   0   0  -9   -0.01    0.03
   0   0 -10   11.35    0.25
   0   0 -10   11.51    0.29
   0   0  10   11.38    0.30
   0   0  10   11.08    0.29
   0   0 -11   -0.01    0.09
   0   0 -11    0.03    0.06
   0   0  11    0.07    0.10
   0   0 -11    0.04    0.05
   0   0  11   -0.02    0.08
   0   0 -12   12.61    0.28
   0   0  12   12.53    0.34
   0   0  12   12.60    0.35
   0   0 -12   12.54    0.34
   0   0 -13    0.16    0.07
   0   0  13    0.17    0.13
   0   0  13    0.08    0.10
   0   0 -13   -0.02    0.11
   0   0 -13    0.05    0.09
   0   0 -14    3.32    0.21
   0   0  14    3.32    0.19
   0   0  14    3.34    0.23
   0   0  15   -0.16    0.13
   0   0 -15   -0.03    0.13
   0   0 -16   -0.05    0.14
   0   0  16   -0.12    0.14
   0   0  17    0.20    0.16
   0   0 -17   -0.01    0.15
   0   0  18    0.77    0.17
   0   0 -18    0.60    0.17
   0   0  19   -0.09    0.17
   0   0 -19   -0.05    0.18
   0   1   0   -0.08    0.01
   0   1   0   -0.08    0.00
   0   1   0   -0.10    0.01
   0  -1   0   -0.08    0.00
   0  -1   0   -0.08    0.00
   0  -1   0   -0.09    0.01
   0   1   2    3.18    0.08
   0   1   2    3.04    0.09
   0   1  -2    3.01    0.08
   0   1  -2    3.14    0.08
   0  -1   2    3.13    0.09
   0  -1   2    2.98    0.08
   0  -1  -2    3.08    0.09
   0   1  -3   50.60    0.91
   0   1  -3   51.36    0.90
   0   1   3   49.50    0.90
   0   1   3   49.71    0.90
   0   1   3   49.65    0.91
   0   1  -3   49.08    0.90
   0   1  -3   48.31    0.90
   0  -1  -3   49.34    0.90
   0  -1   3   49.68    0.90
   0  -1   3   51.00    0.91
   0  -1  -3   50.02    0.90
   0  -1   3   49.99    0.90
   0   1  -4    0.35    0.05
   0   1   4    0.43    0.05
   0   1  -4    0.45    0.05
   0   1   4    0.37    0.05
   0   1   4    0.44    0.05
   0   1  -4    0.38    0.05
   0   1  -4    0.42    0.05
   0  -1  -4    0.30    0.04
   0  -1  -4    0.31    0.02
   0  -1   4    0.49    0.06
   0  -1  -4    0.34    0.05
   0  -1   4    0.48    0.05
   0  -1   4    0.49    0.05
   0  -1  -4    0.43    0.06
   0   1   5   40.37    0.76
   0   1  -5   40.77    0.77
   0   1  -5   41.31    0.75
   0   1   5   40.72    0.77
   0   1  -5   40.77    0.76
   0  -1   5   41.68    0.77
   0  -1  -5   41.05    0.73
   0  -1  -5   41.74    0.76
   0  -1   5   40.76    0.76
   0  -1   5   40.84    0.76
   0   1  -6    7.08    0.20
   0   1   6    7.36    0.20
   0   1  -6    7.29    0.17
   0   1  -6    7.45    0.19
   0   1   6    7.46    0.19
   0  -1  -6    7.18    0.19
   0  -1   6    7.45    0.19
   0  -1   6    7.44    0.20
   0  -1  -6    7.43    0.15
   0  -1  -6    6.50    0.18
   0   1   7   28.99    0.57
   0   1  -7   28.44    0.56
   0   1  -7   28.26    0.56
   0   1   7   28.55    0.56
   0   1  -7   28.92    0.54
   0  -1   7   28.80    0.57
   0  -1  -7   25.33    0.56
   0  -1   7   28.43    0.56
   0  -1  -7   28.29    0.56
   0  -1  -7   29.12    0.52
   0   1  -8    3.86    0.13
   0   1  -8    4.18    0.15
   0   1  -8    4.08    0.16
   0   1   8    4.04    0.17
   0   1   8    4.09    0.15
   0  -1  -8    3.39    0.14
   0  -1   8    4.06    0.16
   0  -1  -8    4.10    0.16
   0  -1  -8    4.13    0.11
   0  -1   8    4.13    0.16
   0   1  -9   10.84    0.28
   0   1   9   10.97    0.28
   0   1  -9   11.23    0.28
   0   1   9   10.65    0.28
   0   1  -9   10.99    0.25
   0  -1   9   11.16    0.28
   0  -1  -9   10.78    0.29
   0  -1  -9   10.65    0.22
   0  -1   9   10.66    0.28
   0   1 -10    0.00    0.09
   0   1  10    0.00    0.09
   0   1 -10    0.03    0.07
   0   1  10    0.04    0.08
   0   1 -10    0.04    0.06
   0  -1 -10    0.00    0.06
   0  -1  10   -0.03    0.09
   0  -1  10   -0.04    0.07
   0  -1 -10    0.00    0.08
   0   1 -11    0.20    0.09
   0   1 -11    0.28    0.10
   0   1  11    0.00    0.10
   0   1 -11    0.29    0.07
   0   1  11    0.21    0.08
   0  -1  11    0.33    0.09
   0  -1  11    0.13    0.09
   0  -1 -11    0.15    0.06
   0  -1 -11    0.22    0.10
   0   1  12   21.42    0.50
   0   1 -12   22.23    0.51
   0   1 -12   21.35    0.50
   0   1 -12   21.60    0.45
   0   1  12   21.63    0.51
   0  -1 -12   22.84    0.51
   0  -1  12   21.27    0.50
   0  -1  12   21.93    0.50
   0   1  13    1.00    0.15
   0   1 -13    0.98    0.14
   0   1  13    0.99    0.12
   0   1 -13    0.99    0.13
   0   1 -13    1.00    0.10
   0  -1  13    1.03    0.14
   0  -1  13    1.08    0.13
   0  -1 -13    0.88    0.15
   0   1 -14    4.52    0.17
   0   1  14    4.86    0.23
   0   1  14    4.52    0.24
   0   1 -14    4.29    0.25
   0  -1  14    3.92    0.24
   0  -1 -14    4.03    0.23
   0   1  15    2.96    0.21
   0   1 -15    2.84    0.16
   0   1 -15    2.94    0.21
   0  -1  15    2.49    0.19
   0  -1 -15    2.73    0.20
   0   1 -16    0.36    0.15
   0   1  16    0.41    0.16
   0  -1 -16    0.51    0.16
   0  -1  16    0.47    0.15
   0   1  17    0.49    0.15
   0   1 -17    0.84    0.18
   0  -1 -17    0.59    0.17
   0  -1  17    0.71    0.17
   0   1 -18    0.03    0.16
   0   1  18    0.12    0.16
   0  -1 -18   -0.03    0.16
   0  -1  18    0.17    0.17
   0   1  19    1.68    0.22
   0   1 -19    1.64    0.22
   0  -1  19    1.59    0.20
   0  -1 -19    1.64    0.21
   0   2   0   53.67    0.95
   0   2   0   52.43    0.95
   0   2   0   54.58    0.96
   0  -2   0   54.77    0.96
   0  -2   0   53.27    0.95
   0  -2   0   51.06    0.95
   0   2  -1   72.02    1.30
   0   2   1   72.44    1.28
   0   2   1   74.10    1.31
   0   2   1   71.86    1.28
   0   2  -1   70.68    1.28
   0   2  -1   71.35    1.29
   0   2  -1   73.44    1.30
   0  -2  -1   71.66    1.28
   0  -2   1   72.80    1.30
   0  -2  -1   70.80    1.28
   0  -2   1   72.47    1.30
   0  -2  -1   73.15    1.30
   0  -2   1   71.35    1.28
   0  -2   1   72.83    1.28
   0   2   2   10.50    0.22
   0   2   2   10.44    0.22
   0   2  -2   10.27    0.21
   0   2   2   10.68    0.22
   0   2   2   10.73    0.20
   0   2   2   10.12    0.22
   0   2  -2   10.35    0.22
   0   2  -2   10.54    0.22
   0  -2   2   10.90    0.22
   0  -2  -2   10.51    0.22
   0  -2   2   10.59    0.22
   0  -2  -2   10.64    0.22
   0  -2   2   10.55    0.22
   0  -2  -2   10.22    0.22
   0   2  -3    7.72    0.18
   0   2  -3    7.29    0.17
   0   2   3    7.37    0.17
   0   2  -3    7.20    0.17
   0   2   3    7.32    0.18
   0   2   3    7.08    0.17
   0   2  -3    7.43    0.17
   0  -2  -3    7.15    0.17
   0  -2   3    7.26    0.17
   0  -2   3    7.30    0.17
   0  -2  -3    7.36    0.18
   0  -2  -3    7.45    0.17
   0  -2  -3    7.33    0.17
   0  -2   3    7.26    0.17
   0   2  -4   41.46    0.76
   0   2   4   40.55    0.76
   0   2   4   40.81    0.76
   0   2  -4   42.22    0.77
   0   2   4   41.34    0.77
   0   2  -4   42.11    0.76
   0  -2   4   40.99    0.76
   0  -2  -4   40.52    0.76
   0  -2  -4   40.62    0.77
   0  -2   4   41.47    0.77
   0  -2   4   40.72    0.76
   0  -2  -4   40.39    0.76
   0   2  -5   37.30    0.70
   0   2   5   38.07    0.71
   0   2  -5   37.22    0.71
   0   2   5   37.24    0.71
   0   2  -5   37.87    0.70
   0  -2   5   37.50    0.70
   0  -2  -5   37.53    0.71
   0  -2  -5   37.85    0.71
   0  -2   5   38.00    0.71
   0  -2   5   37.42    0.70
   0   2   6   22.06    0.45
   0   2  -6   22.28    0.45
   0   2  -6   22.83    0.44
   0   2  -6   21.78    0.44
   0   2   6   22.30    0.45
   0  -2   6   22.42    0.45
   0  -2   6   22.22    0.45
   0  -2  -6   22.49    0.45
   0  -2  -6   21.89    0.45
   0   2  -7    1.20    0.09
   0   2  -7    1.68    0.10
   0   2   7    1.79    0.10
   0   2  -7    1.40    0.11
   0   2   7    1.43    0.10
   0  -2  -7    1.74    0.12
   0  -2   7    1.32    0.10
   0  -2   7    1.57    0.11
   0  -2  -7    1.63    0.10
   0   2   8   12.26    0.29
   0   2  -8   12.07    0.30
   0   2  -8   12.27    0.29
   0   2   8   11.90    0.29
   0   2  -8   12.09    0.28
   0  -2   8   12.14    0.29
   0  -2  -8   12.12    0.29
   0  -2   8   11.57    0.29
   0  -2  -8   12.45    0.30
   0   2  -9    0.08    0.07
   0   2  -9    0.08    0.07
   0   2   9   -0.03    0.08
   0   2  -9    0.11    0.07
   0   2   9   -0.03    0.07
   0  -2   9   -0.09    0.06
   0  -2  -9    0.01    0.08
   0  -2   9   -0.03    0.08
   0  -2  -9   -0.04    0.06
   0   2 -10    5.39    0.21
   0   2  10    5.48    0.19
   0   2  10    5.78    0.21
   0   2 -10    5.86    0.20
   0   2 -10    5.26    0.17
   0  -2 -10    5.57    0.19
   0  -2 -10    5.72    0.22
   0  -2  10    5.50    0.19
   0  -2  10    5.72    0.21
   0   2 -11    0.81    0.12
   0   2 -11    0.77    0.10
   0   2 -11    0.74    0.09
   0   2  11    0.58    0.12
   0   2  11    0.71    0.11
   0  -2 -11    0.81    0.12
   0  -2  11    0.68    0.10
   0  -2 -11    0.70    0.10
   0  -2  11    0.77    0.11
   0   2  12   16.26    0.41
   0   2 -12   16.14    0.37
   0   2 -12   15.87    0.40
   0   2  12   15.70    0.40
   0   2 -12   15.85    0.40
   0  -2 -12   15.70    0.40
   0  -2  12   16.11    0.41
   0  -2  12   15.72    0.40
   0  -2 -12   16.27    0.40
   0   2  13    1.82    0.17
   0   2 -13    2.08    0.16
   0   2 -13    2.09    0.17
   0   2 -13    1.94    0.15
   0   2  13    2.39    0.18
   0  -2  13    2.21    0.16
   0  -2 -13    2.46    0.18
   0  -2  13    2.14    0.17
   0   2  14    6.85    0.26
   0   2 -14    7.14    0.23
   0   2 -14    7.13    0.27
   0   2  14    7.28    0.27
   0  -2 -14    7.71    0.30
   0  -2  14    7.16    0.29
   0   2 -15    0.12    0.14
   0   2 -15    0.10    0.09
   0   2  15   -0.19    0.13
   0  -2 -15   -0.03    0.14
   0  -2  15   -0.10    0.14
   0   2 -16    0.09    0.15
   0   2 -16    0.11    0.10
   0   2  16    0.22    0.15
   0  -2  16    0.19    0.15
   0  -2 -16   -0.03    0.15
   0   2 -17    0.05    0.16
   0   2  17   -0.01    0.16
   0  -2  17    0.01    0.14
   0  -2 -17   -0.01    0.14
   0  -2 -17   -0.10    0.14
   0   2  18    1.43    0.19
   0   2 -18    1.61    0.21
   0  -2 -18    1.19    0.20
   0  -2  18    1.37    0.19
   0  -2 -18    1.83    0.22
   0   2 -19    0.49    0.19
   0   2  19   -0.07    0.18
   0  -2 -19    0.27    0.18
   0  -2  19    0.04    0.16
   0  -2 -19    0.45    0.18
   0   3   0   -0.01    0.04
   0   3   0   -0.04    0.04
   0   3   0   -0.04    0.04
   0  -3   0   -0.06    0.04
   0  -3   0    0.00    0.04
   0  -3   0    0.01    0.04
   0  -3   0   -0.01    0.04
   0   3   1  103.89    1.80
   0   3   1   98.55    1.76
   0   3   1   98.27    1.76
   0   3  -1   97.69    1.76
   0   3  -1   98.16    1.80
   0   3  -1   98.43    1.78
   0   3  -1   97.20    1.76
   0  -3  -1  100.32    1.78
   0  -3  -1   98.04    1.76
   0  -3   1  100.72    1.78
   0  -3  -1   98.59    1.76
   0  -3   1  100.57    1.76
   0  -3   1   99.58    1.78
   0  -3   1   96.62    1.76
   0   3   2   49.68    0.91
   0   3   2   48.94    0.90
   0   3  -2   48.79    0.89
   0   3   2   50.87    0.88
   0   3  -2   49.12    0.89
   0   3  -2   49.33    0.90
   0   3   2   48.61    0.89
   0   3  -2   51.22    0.90
   0  -3   2   48.37    0.89
   0  -3   2   49.43    0.90
   0  -3  -2   49.16    0.90
   0  -3   2   47.67    0.89
   0  -3  -2   48.24    0.89
   0  -3   2   49.63    0.90
   0  -3  -2   48.65    0.90
   0   3   3   16.42    0.33
   0   3  -3   16.46    0.33
   0   3   3   15.95    0.33
   0   3  -3   16.27    0.33
   0   3  -3   16.45    0.33
   0   3   3   16.74    0.30
   0  -3   3   16.29    0.33
   0  -3  -3   16.01    0.33
   0  -3   3   16.55    0.33
   0  -3  -3   16.77    0.33
   0  -3   3   15.76    0.33
   0  -3  -3   16.47    0.33
   0   3  -4    1.98    0.10
   0   3  -4    2.17    0.09
   0   3   4    2.04    0.10
   0   3   4    2.03    0.10
   0   3  -4    2.08    0.11
   0   3   4    2.13    0.05
   0  -3   4    2.18    0.09
   0  -3   4    2.22    0.11
   0  -3  -4    2.27    0.10
   0  -3   4    1.94    0.11
   0  -3  -4    1.98    0.10
   0   3   5    3.92    0.13
   0   3   5    4.10    0.15
   0   3  -5    3.97    0.14
   0   3  -5    4.04    0.13
   0   3  -5    4.31    0.14
   0  -3  -5    3.96    0.14
   0  -3   5    4.08    0.13
   0  -3  -5    4.01    0.15
   0  -3   5    3.74    0.13
   0  -3  -5    4.00    0.14
   0   3   6    4.68    0.16
   0   3  -6    4.48    0.15
   0   3  -6    4.60    0.14
   0   3   6    4.54    0.16
   0   3  -6    4.62    0.15
   0  -3  -6    4.80    0.17
   0  -3   6    4.47    0.15
   0  -3  -6    4.81    0.16
   0  -3  -6    4.61    0.17
   0  -3   6    4.58    0.15
   0   3   7    2.88    0.14
   0   3   7    2.94    0.13
   0   3  -7    3.11    0.13
   0   3  -7    3.38    0.14
   0   3  -7    2.98    0.15
   0  -3   7    3.10    0.14
   0  -3  -7    3.22    0.14
   0  -3   7    3.12    0.13
   0  -3  -7    2.94    0.16
   0  -3  -7    3.13    0.15
   0   3  -8   34.57    0.68
   0   3  -8   34.59    0.69
   0   3   8   35.26    0.69
   0   3   8   33.96    0.69
   0   3  -8   35.18    0.68
   0  -3  -8   35.19    0.69
   0  -3   8   34.65    0.69
   0  -3  -8   35.19    0.69
   0  -3   8   34.39    0.68
   0  -3  -8   34.17    0.69
   0   3   9   15.72    0.37
   0   3  -9   15.82    0.36
   0   3  -9   16.17    0.36
   0   3  -9   15.55    0.37
   0   3   9   15.29    0.37
   0  -3  -9   15.53    0.38
   0  -3  -9   15.60    0.37
   0  -3   9   16.01    0.37
   0  -3   9   15.56    0.36
   0   3  10    0.93    0.10
   0   3 -10    0.94    0.10
   0   3 -10    1.01    0.11
   0   3  10    0.75    0.11
   0   3 -10    0.86    0.10
   0  -3 -10    0.87    0.11
   0  -3  10    1.07    0.12
   0  -3 -10    0.80    0.10
   0  -3  10    1.16    0.11
   0   3  11   10.55    0.31
   0   3 -11   10.21    0.28
   0   3 -11   10.55    0.29
   0   3  11   10.53    0.30
   0   3 -11   10.93    0.31
   0  -3  11   10.30    0.29
   0  -3  11   10.53    0.31
   0  -3 -11   10.50    0.30
   0  -3 -11   11.00    0.31
   0   3 -12    0.98    0.11
   0   3 -12    0.88    0.11
   0   3 -12    1.09    0.13
   0   3  12    0.69    0.13
   0   3  12    0.96    0.12
   0  -3 -12    0.96    0.14
   0  -3  12    0.88    0.11
   0  -3  12    0.99    0.14
   0  -3 -12    0.54    0.11
   0   3 -13    0.39    0.11
   0   3 -13    0.74    0.12
   0   3  13    0.65    0.12
   0   3  13    0.55    0.14
   0   3 -13    0.60    0.13
   0  -3  13    0.29    0.12
   0  -3 -13    0.53    0.14
   0  -3 -13    0.53    0.14
   0  -3  13    0.36    0.12
   0   3  14    1.00    0.16
   0   3 -14    0.84    0.11
   0   3 -14    0.81    0.15
   0   3  14    1.17    0.15
   0  -3  14    0.96    0.16
   0  -3 -14    0.99    0.16
   0  -3 -14    0.92    0.15
   0   3  15    0.36    0.15
   0   3 -15    0.23    0.14
   0   3 -15    0.36    0.11
   0  -3  15    0.47    0.15
   0  -3 -15    0.27    0.14
   0  -3 -15    0.26    0.14
   0   3 -16   -0.04    0.14
   0   3  16    0.13    0.15
   0   3 -16    0.05    0.10
   0  -3 -16    0.10    0.14
   0  -3 -16   -0.08    0.13
   0  -3  16    0.18    0.14
   0   3  17    0.00    0.16
   0   3 -17    0.19    0.15
   0  -3 -17    0.08    0.17
   0  -3  17   -0.12    0.15
   0  -3 -17    0.31    0.15
   0   3 -18    0.17    0.17
   0   3  18   -0.06    0.17
   0  -3  18    0.08    0.15
   0  -3 -18    0.10    0.16
   0  -3 -18    0.05    0.16
   0   3  19   -0.07    0.16
   0   3 -19    0.04    0.18
   0  -3 -19    0.33    0.19
   0  -3  19   -0.05    0.18
   0  -3 -19   -0.06    0.18
   0   4   0    1.08    0.08
   0   4   0    1.73    0.08
   0  -4   0    1.20    0.08
   0  -4   0    1.27    0.08
   0  -4   0    1.22    0.07
   0  -4   0    1.41    0.08
   0   4   1    5.94    0.16
   0   4  -1    5.53    0.14
   0   4  -1    5.81    0.15
   0   4   1    5.89    0.14
   0   4  -1    5.50    0.15
   0   4   1    5.55    0.15
   0  -4  -1    5.52    0.15
   0  -4  -1    5.76    0.15
   0  -4  -1    5.81    0.15
   0  -4   1    5.51    0.15
   0  -4   1    5.63    0.15
   0  -4   1    5.64    0.15
   0  -4   1    5.72    0.15
   0   4   2    0.09    0.04
   0   4   2    0.06    0.05
   0   4  -2    0.12    0.05
   0   4  -2    0.11    0.05
   0   4   2    0.03    0.04
   0   4  -2    0.08    0.06
   0   4  -2    0.03    0.04
   0  -4  -2    0.09    0.05
   0  -4  -2    0.00    0.04
   0  -4   2    0.05    0.05
   0  -4   2    0.08    0.05
   0  -4  -2    0.08    0.05
   0  -4   2    0.13    0.04
   0  -4   2    0.07    0.04
   0   4   3   21.34    0.39
   0   4  -3   20.69    0.42
   0   4   3   21.15    0.42
   0   4   3   20.37    0.41
   0   4  -3   20.91    0.41
   0   4  -3   20.18    0.41
   0  -4   3   20.81    0.42
   0  -4   3   20.69    0.41
   0  -4  -3   21.13    0.42
   0  -4  -3   20.76    0.42
   0  -4   3   21.18    0.42
   0  -4   3   20.91    0.42
   0   4   4    0.06    0.05
   0   4  -4    0.12    0.06
   0   4   4    0.06    0.03
   0   4   4   -0.02    0.06
   0   4  -4    0.05    0.05
   0   4  -4    0.03    0.06
   0  -4  -4    0.06    0.05
   0  -4   4    0.01    0.05
   0  -4  -4   -0.04    0.06
   0  -4   4    0.12    0.05
   0  -4   4    0.07    0.05
   0  -4   4    0.03    0.05
   0   4   5    0.52    0.04
   0   4  -5    0.52    0.07
   0   4  -5    0.35    0.07
   0   4   5    0.48    0.08
   0   4  -5    0.50    0.07
   0   4   5    0.34    0.06
   0  -4  -5    0.50    0.08
   0  -4   5    0.56    0.06
   0  -4   5    0.61    0.08
   0  -4  -5    0.63    0.07
   0   4  -6   14.04    0.31
   0   4  -6   13.35    0.31
   0   4   6   14.03    0.32
   0   4   6   13.01    0.31
   0   4  -6   13.52    0.32
   0  -4   6   13.48    0.31
   0  -4  -6   13.41    0.31
   0  -4  -6   13.47    0.31
   0  -4   6   13.86    0.31
   0   4   7    8.06    0.23
   0   4  -7    7.85    0.22
   0   4  -7    7.60    0.22
   0   4   7    7.78    0.22
   0   4  -7    8.13    0.22
   0  -4   7    7.83    0.21
   0  -4  -7    7.79    0.23
   0  -4   7    7.65    0.22
   0  -4  -7    7.81    0.22
   0   4   8    5.12    0.18
   0   4  -8    4.96    0.17
   0   4  -8    4.88    0.19
   0   4  -8    5.13    0.18
   0   4   8    5.06    0.18
   0  -4  -8    5.16    0.19
   0  -4   8    4.79    0.19
   0  -4   8    5.03    0.18
   0  -4  -8    4.66    0.19
   0  -4  -8    5.21    0.19
   0   4  -9    0.01    0.09
   0   4  -9    0.14    0.07
   0   4   9    0.22    0.08
   0   4  -9    0.11    0.08
   0   4   9    0.01    0.09
   0  -4   9    0.05    0.08
   0  -4  -9    0.06    0.07
   0  -4  -9   -0.02    0.09
   0  -4  -9   -0.10    0.08
   0  -4   9    0.17    0.09
   0   4  10    0.92    0.11
   0   4  10    0.90    0.12
   0   4 -10    0.79    0.10
   0   4 -10    0.97    0.11
   0   4 -10    0.78    0.11
   0  -4 -10    1.03    0.11
   0  -4 -10    1.03    0.13
   0  -4  10    1.02    0.11
   0  -4  10    0.83    0.12
   0  -4 -10    1.12    0.13
   0   4 -11    0.12    0.11
   0   4  11   -0.01    0.11
   0   4 -11    0.10    0.09
   0   4 -11    0.04    0.09
   0   4  11    0.03    0.09
   0  -4  11    0.17    0.11
   0  -4 -11   -0.01    0.11
   0  -4  11    0.07    0.09
   0  -4 -11    0.07    0.11
   0  -4 -11   -0.05    0.09
   0   4 -12    7.19    0.27
   0   4 -12    6.72    0.24
   0   4  12    7.06    0.26
   0   4  12    6.71    0.24
   0   4 -12    6.70    0.24
   0  -4  12    6.84    0.25
   0  -4  12    6.41    0.25
   0  -4 -12    7.32    0.26
   0  -4 -12    6.63    0.26
   0  -4 -12    6.72    0.26
   0   4  13   -0.16    0.12
   0   4 -13   -0.06    0.10
   0   4  13   -0.08    0.10
   0   4 -13    0.00    0.12
   0   4 -13    0.06    0.10
   0  -4 -13   -0.15    0.13
   0  -4  13   -0.08    0.12
   0  -4 -13    0.13    0.13
   0   4 -14    2.85    0.22
   0   4  14    2.72    0.23
   0   4  14    2.71    0.19
   0   4 -14    2.48    0.18
   0  -4 -14    2.61    0.21
   0  -4 -14    2.64    0.22
   0  -4  14    2.79    0.20
   0   4 -15    0.09    0.12
   0   4 -15    0.32    0.13
   0   4  15    0.04    0.14
   0  -4 -15    0.10    0.14
   0  -4  15    0.14    0.14
   0  -4 -15   -0.02    0.13
   0   4 -16    0.01    0.13
   0   4  16   -0.09    0.13
   0   4 -16   -0.09    0.11
   0  -4  16   -0.11    0.14
   0  -4 -16   -0.07    0.15
   0  -4 -16   -0.14    0.15
   0   4  17    0.37    0.15
   0   4 -17    0.30    0.16
   0  -4 -17   -0.04    0.14
   0  -4  17    0.36    0.17
   0  -4 -17    0.27    0.17
   0   4 -18    0.41    0.18
   0   4  18    0.22    0.18
   0  -4  18    0.16    0.17
   0  -4 -18    0.17    0.17
   0   5   0   -0.08    0.05
   0   5   0   -0.07    0.04
   0   5   0   -0.07    0.06
   0  -5   0   -0.03    0.04
   0  -5   0   -0.05    0.04
   0  -5   0   -0.04    0.05
   0  -5   0    0.03    0.05
   0   5   1    6.40    0.17
   0   5  -1    6.51    0.17
   0   5  -1    6.41    0.18
   0   5  -1    6.23    0.17
   0   5   1    6.60    0.18
   0   5   1    6.55    0.17
   0  -5   1    6.33    0.18
   0  -5   1    6.54    0.18
   0  -5  -1    6.67    0.18
   0  -5  -1    6.34    0.18
   0  -5   1    6.65    0.17
   0  -5   1    6.59    0.17
   0   5   2    1.26    0.09
   0   5  -2    1.19    0.08
   0   5  -2    1.19    0.08
   0   5  -2    1.14    0.09
   0   5   2    1.35    0.11
   0   5   2    1.41    0.08
   0   5  -2    1.01    0.08
   0  -5  -2    1.48    0.11
   0  -5   2    0.97    0.07
   0  -5   2    1.17    0.09
   0  -5  -2    1.15    0.09
   0  -5   2    1.13    0.08
   0  -5   2    1.16    0.08
   0   5   3   50.71    0.96
   0   5  -3   50.37    0.94
   0   5  -3   50.20    0.95
   0   5  -3   51.56    0.96
   0   5   3   50.98    0.95
   0   5   3   51.62    0.92
   0  -5   3   49.90    0.94
   0  -5   3   50.83    0.95
   0  -5  -3   50.54    0.95
   0  -5  -3   50.65    0.96
   0  -5   3   52.51    0.96
   0   5   4   22.85    0.47
   0   5   4   22.89    0.43
   0   5   4   23.09    0.47
   0   5  -4   23.31    0.48
   0   5  -4   22.46    0.46
   0   5  -4   23.24    0.46
   0  -5  -4   22.57    0.47
   0  -5  -4   23.58    0.47
   0  -5   4   22.37    0.46
   0  -5   4   22.63    0.46
   0  -5   4   22.53    0.46
   0   5  -5    0.24    0.07
   0   5   5    0.13    0.04
   0   5   5    0.19    0.08
   0   5  -5    0.13    0.06
   0   5   5    0.05    0.06
   0   5  -5   -0.09    0.07
   0  -5   5    0.00    0.05
   0  -5   5    0.02    0.06
   0  -5   5   -0.03    0.07
   0  -5  -5   -0.06    0.07
   0  -5  -5   -0.01    0.06
   0   5  -6   13.19    0.31
   0   5   6   13.29    0.31
   0   5  -6   13.65    0.31
   0   5  -6   13.84    0.33
   0   5   6   13.52    0.32
   0  -5  -6   13.64    0.32
   0  -5   6   13.96    0.32
   0  -5  -6   13.26    0.32
   0  -5   6   12.89    0.31
   0   5   7    0.06    0.06
   0   5  -7    0.09    0.07
   0   5  -7    0.19    0.09
   0   5  -7    0.16    0.07
   0   5   7    0.10    0.08
   0  -5  -7   -0.04    0.06
   0  -5  -7    0.14    0.08
   0  -5   7    0.03    0.06
   0  -5   7    0.11    0.07
   0   5  -8    0.57    0.09
   0   5   8    0.55    0.09
   0   5  -8    0.55    0.09
   0   5  -8    0.45    0.08
   0   5   8    0.51    0.09
   0  -5   8    0.52    0.09
   0  -5  -8    0.81    0.10
   0  -5   8    0.62    0.10
   0  -5  -8    0.59    0.10
   0   5  -9    0.11    0.09
   0   5  -9    0.19    0.08
   0   5  -9    0.08    0.09
   0   5   9    0.09    0.09
   0   5   9    0.18    0.09
   0  -5  -9    0.21    0.09
   0  -5   9    0.18    0.08
   0  -5   9    0.04    0.10
   0  -5  -9    0.15    0.10
   0   5 -10    6.67    0.24
   0   5  10    6.07    0.23
   0   5  10    6.57    0.23
   0   5 -10    6.19    0.22
   0   5 -10    5.93    0.22
   0  -5 -10    6.74    0.24
   0  -5  10    6.46    0.24
   0  -5  10    6.25    0.22
   0  -5 -10    6.21    0.24
   0   5 -11   -0.01    0.08
   0   5  11    0.02    0.09
   0   5 -11    0.20    0.11
   0   5  11   -0.06    0.11
   0   5 -11   -0.01    0.10
   0  -5 -11   -0.09    0.09
   0  -5  11    0.23    0.12
   0  -5  11   -0.10    0.09
   0  -5 -11   -0.15    0.11
   0   5 -12    0.44    0.13
   0   5  12    0.14    0.11
   0   5 -12    0.31    0.11
   0   5  12    0.17    0.13
   0   5 -12    0.60    0.11
   0  -5 -12    0.32    0.14
   0  -5  12    0.36    0.13
   0   5  13   -0.07    0.11
   0   5 -13   -0.08    0.12
   0   5  13    0.21    0.13
   0   5 -13   -0.07    0.11
   0  -5  13    0.01    0.13
   0  -5 -13   -0.03    0.12
   0   5 -14    0.06    0.13
   0   5  14    0.13    0.11
   0   5 -14    0.17    0.11
   0   5  14   -0.09    0.12
   0  -5  14   -0.04    0.14
   0  -5 -14   -0.01    0.14
   0   5 -15   -0.07    0.11
   0   5 -15   -0.04    0.14
   0   5  15    0.17    0.14
   0  -5 -15   -0.15    0.13
   0  -5  15    0.02    0.14
   0   5 -16   -0.06    0.15
   0   5 -16   -0.01    0.12
   0   5  16    0.21    0.16
   0  -5 -16   -0.05    0.15
   0  -5  16    0.08    0.14
   0   5  17   -0.07    0.16
   0   5 -17    0.11    0.14
   0   5 -17    0.09    0.16
   0  -5  17    0.18    0.17
   0  -5 -17    0.10    0.16
   0   5 -18    0.03    0.17
   0   5  18    0.17    0.18
   0  -5  18    0.16    0.18
   0  -5 -18   -0.03    0.18
   0   6   0    7.16    0.20
   0   6   0    7.59    0.20
   0   6   0    7.23    0.19
   0  -6   0    6.90    0.20
   0  -6   0    7.66    0.20
   0  -6   0    7.51    0.19
   0   6  -1    2.40    0.13
   0   6  -1    2.59    0.12
   0   6  -1    2.55    0.12
   0   6   1    2.65    0.12
   0   6   1    2.78    0.12
   0   6   1    2.68    0.13
   0  -6   1    2.68    0.11
   0  -6   1    2.56    0.13
   0  -6  -1    2.82    0.14
   0  -6   1    2.69    0.12
   0  -6  -1    2.66    0.12
   0   6   2    6.84    0.20
   0   6   2    6.45    0.18
   0   6  -2    6.67    0.19
   0   6  -2    6.44    0.19
   0   6   2    6.89    0.18
   0   6  -2    6.66    0.19
   0  -6   2    6.66    0.18
   0  -6  -2    6.64    0.19
   0  -6  -2    7.15    0.19
   0  -6   2    7.21    0.19
   0  -6   2    6.57    0.20
   0   6  -3   28.47    0.58
   0   6   3   28.80    0.58
   0   6   3   28.64    0.57
   0   6  -3   28.93    0.57
   0   6  -3   27.61    0.57
   0   6   3   28.84    0.55
   0  -6   3   28.36    0.57
   0  -6   3   29.34    0.58
   0  -6  -3   28.83    0.58
   0  -6   3   29.10    0.57
   0  -6  -3   29.55    0.58
   0   6  -4   10.80    0.26
   0   6   4   10.87    0.27
   0   6   4   11.08    0.24
   0   6  -4   10.44    0.27
   0   6  -4   10.69    0.27
   0   6   4   10.55    0.26
   0  -6   4   10.46    0.27
   0  -6  -4   10.88    0.27
   0  -6   4   11.00    0.27
   0  -6  -4   11.23    0.28
   0  -6   4   11.14    0.27
   0   6   5    6.85    0.20
   0   6   5    6.58    0.20
   0   6  -5    7.02    0.20
   0   6  -5    6.84    0.21
   0   6  -5    6.50    0.19
   0   6   5    6.80    0.16
   0  -6   5    6.46    0.19
   0  -6  -5    6.96    0.22
   0  -6  -5    7.04    0.21
   0  -6   5    6.71    0.20
   0  -6   5    6.66    0.21
   0   6   6   12.99    0.26
   0   6   6   12.60    0.31
   0   6  -6   12.87    0.31
   0   6   6   13.45    0.32
   0   6  -6   12.73    0.31
   0   6  -6   13.24    0.33
   0  -6   6   12.62    0.31
   0  -6   6   13.39    0.32
   0  -6  -6   12.87    0.32
   0  -6  -6   13.15    0.33
   0  -6   6   12.91    0.31
   0   6   7    0.39    0.09
   0   6  -7    0.41    0.09
   0   6   7    0.43    0.08
   0   6  -7    0.44    0.08
   0   6  -7    0.45    0.09
   0  -6   7    0.50    0.09
   0  -6   7    0.39    0.08
   0  -6  -7    0.34    0.10
   0  -6   7    0.42    0.08
   0  -6  -7    0.38    0.08
   0   6   8    5.53    0.20
   0   6  -8    5.87    0.21
   0   6  -8    5.44    0.20
   0   6  -8    6.17    0.22
   0   6   8    6.00    0.22
   0  -6  -8    6.23    0.21
   0  -6  -8    6.06    0.22
   0  -6   8    5.74    0.20
   0  -6   8    5.84    0.21
   0   6  -9    6.42    0.23
   0   6  -9    6.37    0.22
   0   6  -9    6.66    0.23
   0   6   9    6.38    0.24
   0   6   9    6.28    0.22
   0  -6  -9    6.19    0.25
   0  -6   9    6.53    0.24
   0  -6   9    6.47    0.23
   0  -6  -9    6.37    0.23
   0   6 -10    0.06    0.10
   0   6  10   -0.09    0.09
   0   6 -10   -0.10    0.09
   0   6 -10   -0.18    0.10
   0   6  10   -0.03    0.10
   0  -6 -10    0.07    0.11
   0  -6  10   -0.04    0.09
   0  -6 -10   -0.06    0.09
   0  -6  10   -0.05    0.11
   0   6 -11    1.31    0.14
   0   6  11    1.20    0.15
   0   6 -11    1.08    0.12
   0   6 -11    1.19    0.14
   0   6  11    1.17    0.13
   0  -6 -11    1.19    0.15
   0  -6  11    1.33    0.15
   0  -6  11    1.25    0.13
   0   6 -12    6.21    0.25
   0   6  12    6.37    0.26
   0   6  12    5.87    0.25
   0   6 -12    6.61    0.27
   0   6 -12    6.65    0.25
   0  -6  12    6.63    0.27
   0  -6 -12    6.58    0.28
   0   6  13   -0.02    0.10
   0   6 -13    0.00    0.13
   0   6  13   -0.06    0.13
   0   6 -13   -0.08    0.11
   0  -6  13    0.06    0.13
   0  -6 -13    0.07    0.14
   0   6 -14    1.24    0.16
   0   6 -14    1.14    0.15
   0   6  14    1.08    0.17
   0  -6  14    1.03    0.17
   0  -6 -14    1.18    0.17
   0   6  15    1.12    0.18
   0   6 -15    0.83    0.16
   0   6 -15    0.94    0.16
   0  -6  15    0.65    0.15
   0  -6 -15    0.92    0.17
   0   6 -16    2.36    0.21
   0   6 -16    2.13    0.19
   0   6  16    2.62    0.22
   0  -6  16    2.15    0.20
   0  -6 -16    2.12    0.21
   0   6 -17    1.79    0.21
   0   6  17    1.75    0.22
   0   6 -17    1.65    0.18
   0  -6 -17    1.48    0.20
   0  -6  17    1.62    0.21
   0   6  18    0.63    0.19
   0  -6  18    0.40    0.19
   0  -6 -18    0.13    0.19
   0   7   0    0.05    0.07
   0   7   0   -0.08    0.05
   0   7   0    0.02    0.07
   0  -7   0    0.00    0.05
   0  -7   0    0.10    0.07
   0  -7   0   -0.10    0.06
   0   7  -1    2.26    0.14
   0   7   1    2.49    0.14
   0   7   1    2.70    0.13
   0   7   1    2.14    0.11
   0   7  -1    2.33    0.12
   0   7  -1    2.53    0.13
   0  -7  -1    2.38    0.13
   0  -7   1    2.10    0.14
   0  -7  -1    2.30    0.12
   0  -7   1    2.49    0.13
   0  -7   1    2.50    0.12
   0  -7  -1    2.34    0.14
   0   7   2    1.27    0.10
   0   7  -2    1.18    0.09
   0   7  -2    1.16    0.09
   0   7   2    1.16    0.09
   0   7  -2    0.96    0.10
   0   7   2    1.58    0.13
   0  -7   2    1.20    0.09
   0  -7   2    1.20    0.10
   0  -7  -2    1.09    0.09
   0  -7   2    1.23    0.09
   0  -7  -2    1.15    0.09
   0   7   3    4.70    0.15
   0   7   3    4.75    0.16
   0   7   3    4.90    0.18
   0   7  -3    4.35    0.16
   0   7  -3    4.47    0.17
   0   7  -3    4.57    0.17
   0  -7   3    4.39    0.18
   0  -7   3    4.76    0.17
   0  -7  -3    4.79    0.17
   0  -7   3    4.17    0.16
   0  -7  -3    4.65    0.17
   0   7   4   44.30    0.89
   0   7   4   45.37    0.88
   0   7   4   46.43    0.85
   0   7  -4   45.48    0.89
   0   7  -4   46.86    0.90
   0   7  -4   47.12    0.88
   0  -7  -4   45.78    0.90
   0  -7   4   46.21    0.89
   0  -7   4   45.68    0.89
   0  -7   4   46.76    0.89
   0  -7  -4   46.21    0.89
   0   7  -5    1.15    0.10
   0   7  -5    1.19    0.09
   0   7  -5    1.03    0.11
   0   7   5    1.00    0.10
   0   7   5    1.17    0.09
   0   7   5    1.31    0.11
   0  -7  -5    1.06    0.10
   0  -7   5    1.24    0.10
   0  -7   5    0.98    0.10
   0  -7   5    1.32    0.10
   0  -7  -5    1.21    0.10
   0   7  -6   12.56    0.31
   0   7  -6   12.25    0.31
   0   7   6   12.64    0.32
   0   7  -6   12.31    0.32
   0   7   6   12.38    0.26
   0   7   6   12.05    0.31
   0  -7   6   13.15    0.32
   0  -7   6   12.47    0.31
   0  -7  -6   13.22    0.33
   0  -7  -6   12.53    0.32
   0  -7   6   12.02    0.31
   0   7   7    0.31    0.08
   0   7  -7    0.42    0.09
   0   7   7    0.43    0.10
   0   7  -7    0.44    0.10
   0   7  -7    0.44    0.10
   0  -7   7    0.45    0.09
   0  -7  -7    0.43    0.09
   0  -7   7    0.39    0.10
   0  -7  -7    0.46    0.11
   0   7  -8   25.08    0.57
   0   7   8   26.60    0.57
   0   7  -8   25.65    0.55
   0   7  -8   25.65    0.55
   0   7   8   25.16    0.56
   0  -7   8   25.15    0.55
   0  -7  -8   26.68    0.57
   0  -7  -8   25.88    0.56
   0  -7   8   25.12    0.56
   0   7  -9    5.92    0.23
   0   7  -9    5.72    0.22
   0   7   9    6.08    0.25
   0   7  -9    5.35    0.24
   0   7   9    5.67    0.22
   0  -7  -9    6.28    0.25
   0  -7  -9    5.97    0.24
   0  -7   9    5.74    0.23
   0  -7   9    5.91    0.24
   0   7  10    3.84    0.22
   0   7 -10    3.39    0.21
   0   7  10    3.41    0.18
   0   7 -10    3.33    0.18
   0   7 -10    3.47    0.21
   0  -7  10    3.22    0.19
   0  -7  10    3.66    0.21
   0  -7 -10    3.84    0.23
   0   7  11   11.91    0.35
   0   7  11   11.43    0.34
   0   7 -11   12.08    0.33
   0   7 -11   12.18    0.35
   0   7 -11   11.65    0.34
   0  -7 -11   12.45    0.37
   0  -7  11   11.01    0.34
   0   7  12    6.24    0.28
   0   7 -12    6.77    0.27
   0   7  12    6.49    0.26
   0   7 -12    6.82    0.28
   0  -7  12    6.40    0.28
   0  -7 -12    6.29    0.27
   0   7  13    0.25    0.14
   0   7  13    0.28    0.12
   0   7 -13    0.15    0.14
   0   7 -13    0.23    0.13
   0  -7  13    0.47    0.14
   0  -7 -13    0.16    0.14
   0   7  14    7.39    0.32
   0   7 -14    7.68    0.31
   0   7 -14    7.36    0.29
   0  -7  14    7.45    0.31
   0  -7 -14    7.49    0.32
   0   7 -15    0.74    0.15
   0   7 -15    0.41    0.16
   0   7  15    0.37    0.17
   0  -7  15    0.44    0.17
   0  -7 -15    0.72    0.17
   0   7 -16    0.11    0.14
   0   7  16    0.20    0.17
   0   7 -16    0.39    0.17
   0  -7 -16    0.39    0.18
   0  -7  16    0.18    0.17
   0   7 -17    1.18    0.17
   0   7  17    0.47    0.19
   0  -7  17    0.69    0.19
   0  -7 -17    0.71    0.19
   0   8   0   -0.06    0.07
   0   8   0   -0.02    0.07
   0   8   0    0.03    0.06
   0  -8   0    0.05    0.07
   0  -8   0   -0.01    0.07
   0  -8   0   -0.04    0.06
   0   8   1    0.45    0.08
   0   8  -1    0.40    0.08
   0   8   1    0.52    0.09
   0   8  -1    0.42    0.07
   0   8  -1    0.39    0.08
   0   8   1    0.40    0.07
   0  -8  -1    0.45    0.08
   0  -8   1    0.44    0.07
   0  -8   1    0.52    0.08
   0  -8   1    0.48    0.09
   0  -8  -1    0.39    0.08
   0  -8  -1    0.51    0.08
   0   8  -2    0.02    0.06
   0   8   2    0.12    0.07
   0   8  -2    0.08    0.09
   0   8   2   -0.04    0.07
   0   8  -2    0.02    0.07
   0   8   2    0.02    0.07
   0  -8  -2    0.04    0.07
   0  -8   2    0.05    0.06
   0  -8  -2   -0.01    0.07
   0  -8   2    0.02    0.06
   0  -8   2    0.07    0.08
   0   8   3    0.08    0.07
   0   8  -3    0.11    0.08
   0   8  -3   -0.22    0.08
   0   8   3   -0.04    0.07
   0   8   3    0.11    0.08
   0  -8   3    0.01    0.07
   0  -8   3    0.00    0.08
   0  -8  -3    0.04    0.08
   0  -8   3   -0.01    0.07
   0  -8  -3   -0.06    0.06
   0   8  -4   19.17    0.42
   0   8  -4   19.10    0.44
   0   8   4   18.97    0.43
   0   8   4   18.13    0.42
   0   8   4   18.87    0.39
   0   8  -4   18.72    0.42
   0  -8  -4   18.60    0.43
   0  -8   4   18.58    0.42
   0  -8   4   19.23    0.43
   0  -8  -4   19.04    0.43
   0  -8   4   18.42    0.43
   0   8   5    3.27    0.18
   0   8   5    3.22    0.13
   0   8  -5    3.17    0.14
   0   8   5    3.02    0.16
   0   8  -5    3.31    0.17
   0   8  -5    3.09    0.17
   0  -8   5    2.82    0.16
   0  -8  -5    3.19    0.19
   0  -8   5    3.26    0.16
   0  -8  -5    3.15    0.16
   0   8   6   11.83    0.32
   0   8   6   11.66    0.26
   0   8   6   11.92    0.33
   0   8  -6   12.09    0.34
   0   8  -6   12.08    0.31
   0   8  -6   11.83    0.31
   0  -8  -6   12.14    0.33
   0  -8   6   12.16    0.32
   0  -8  -6   12.28    0.32
   0  -8   6   11.47    0.31
   0   8   7    3.86    0.18
   0   8   7    4.12    0.21
   0   8  -7    3.42    0.20
   0   8  -7    3.61    0.17
   0   8  -7    3.59    0.19
   0  -8  -7    3.67    0.19
   0  -8   7    3.49    0.18
   0  -8  -7    3.65    0.18
   0  -8   7    3.48    0.20
   0   8   8    0.03    0.09
   0   8  -8    0.06    0.10
   0   8  -8   -0.10    0.09
   0   8  -8   -0.19    0.10
   0   8   8    0.06    0.11
   0  -8  -8    0.04    0.09
   0  -8   8   -0.04    0.09
   0  -8   8    0.06    0.11
   0  -8  -8    0.02    0.11
   0   8   9   12.32    0.35
   0   8  -9   12.23    0.34
   0   8  -9   11.34    0.32
   0   8  -9   11.63    0.35
   0   8   9   11.36    0.33
   0  -8   9   12.00    0.35
   0  -8  -9   11.56    0.35
   0   8 -10   13.34    0.39
   0   8  10   13.70    0.38
   0   8 -10   14.13    0.37
   0   8  10   14.61    0.39
   0   8 -10   14.54    0.39
   0  -8  10   13.92    0.39
   0  -8 -10   14.12    0.40
   0   8  11    5.70    0.27
   0   8 -11    5.29    0.25
   0   8  11    5.43    0.24
   0   8 -11    5.27    0.25
   0  -8  11    5.34    0.26
   0  -8 -11    5.23    0.27
   0   8  12    0.27    0.14
   0   8 -12    0.34    0.14
   0   8 -12    0.38    0.14
   0   8  12    0.46    0.13
   0  -8 -12    0.21    0.15
   0  -8  12    0.49    0.15
   0   8 -13    2.42    0.20
   0   8 -13    2.31    0.19
   0   8  13    2.43    0.20
   0   8  13    2.88    0.21
   0  -8  13    2.63    0.21
   0  -8 -13    2.32    0.20
   0   8 -14    0.51    0.15
   0   8  14    0.68    0.16
   0   8 -14    0.67    0.17
   0  -8 -14    0.62    0.17
   0  -8  14    0.50    0.17
   0   8  15    0.51    0.17
   0   8 -15    0.35    0.15
   0  -8 -15    0.54    0.17
   0  -8  15    0.17    0.17
   0   8  16    0.34    0.16
   0   8 -16    0.47    0.16
   0  -8  16    0.28    0.18
   0  -8 -16    0.38    0.17
   0   9   0    0.01    0.07
   0   9   0    0.13    0.09
   0   9   0   -0.09    0.08
   0  -9   0   -0.10    0.08
   0  -9   0    0.05    0.08
   0   9   1    2.51    0.16
   0   9   1    2.42    0.15
   0   9   1    2.38    0.13
   0   9  -1    2.56    0.13
   0   9  -1    2.12    0.16
   0   9  -1    2.59    0.15
   0  -9   1    2.44    0.15
   0  -9  -1    2.36    0.17
   0  -9  -1    2.66    0.16
   0  -9  -1    2.50    0.14
   0  -9   1    2.21    0.17
   0   9  -2    3.68    0.17
   0   9   2    3.86    0.17
   0   9   2    3.82    0.17
   0   9   2    3.95    0.17
   0   9  -2    3.95    0.18
   0   9  -2    3.37    0.19
   0  -9   2    3.95    0.19
   0  -9  -2    3.90    0.17
   0  -9  -2    3.72    0.17
   0  -9  -2    3.98    0.20
   0  -9   2    3.62    0.16
   0   9  -3   10.94    0.31
   0   9  -3   10.83    0.30
   0   9   3   10.52    0.29
   0   9   3   11.02    0.28
   0   9   3   10.91    0.30
   0  -9  -3   11.10    0.30
   0  -9  -3   10.99    0.31
   0  -9   3   11.01    0.31
   0  -9   3   10.53    0.30
   0   9   4    5.07    0.18
   0   9  -4    4.77    0.20
   0   9   4    4.76    0.21
   0   9  -4    4.86    0.20
   0   9   4    4.50    0.19
   0  -9  -4    4.89    0.21
   0  -9   4    5.36    0.21
   0  -9  -4    4.96    0.20
   0  -9   4    5.09    0.22
   0   9   5    0.51    0.10
   0   9  -5    0.66    0.10
   0   9  -5    0.62    0.12
   0   9   5    0.69    0.10
   0   9   5    0.50    0.08
   0   9  -5    0.72    0.11
   0  -9   5    0.58    0.11
   0  -9  -5    0.65    0.11
   0  -9   5    0.66    0.12
   0  -9  -5    0.61    0.12
   0   9  -6    3.00    0.20
   0   9  -6    3.12    0.18
   0   9   6    3.01    0.19
   0   9   6    2.91    0.17
   0   9   6    3.05    0.14
   0   9  -6    2.64    0.16
   0  -9   6    2.99    0.18
   0  -9  -6    2.86    0.17
   0  -9  -6    2.86    0.20
   0  -9   6    2.99    0.19
   0   9   7    2.46    0.20
   0   9   7    2.43    0.16
   0   9  -7    2.27    0.15
   0   9  -7    2.31    0.18
   0   9  -7    2.13    0.17
   0   9   7    2.57    0.12
   0  -9  -7    2.26    0.18
   0  -9  -7    2.61    0.19
   0  -9   7    2.05    0.17
   0  -9   7    2.36    0.17
   0   9   8    1.04    0.14
   0   9  -8    0.82    0.14
   0   9  -8    0.88    0.13
   0   9  -8    0.78    0.11
   0   9   8    0.85    0.12
   0  -9   8    0.92    0.14
   0  -9  -8    0.61    0.13
   0   9  -9    3.59    0.23
   0   9  -9    4.01    0.22
   0   9   9    4.25    0.24
   0   9  -9    3.98    0.20
   0   9   9    3.85    0.20
   0  -9  -9    3.57    0.23
   0  -9   9    3.65    0.21
   0   9  10    0.87    0.14
   0   9 -10    0.73    0.14
   0   9  10    0.72    0.12
   0   9 -10    0.78    0.14
   0  -9  10    0.92    0.15
   0  -9 -10    0.78    0.15
   0   9  11    0.03    0.12
   0   9 -11    0.11    0.13
   0   9  11   -0.04    0.13
   0   9 -11    0.12    0.13
   0  -9 -11   -0.06    0.14
   0  -9  11    0.04    0.13
   0   9 -12    0.34    0.13
   0   9  12    0.16    0.12
   0   9 -12    0.21    0.14
   0   9  12    0.43    0.15
   0  -9  12    0.41    0.15
   0  -9 -12    0.28    0.15
   0   9 -13    1.88    0.19
   0   9 -13    1.81    0.19
   0   9  13    1.74    0.19
   0  -9 -13    1.71    0.19
   0  -9  13    2.08    0.20
   0   9 -14    0.83    0.17
   0   9  14    0.95    0.18
   0  -9 -14    1.00    0.18
   0  -9  14    0.92    0.18
   0   9  15    1.73    0.21
   0  -9 -15    1.74    0.22
   0  -9  15    1.95    0.21
   0  10   0   18.20    0.44
   0  10   0   19.40    0.45
   0  10   0   19.33    0.45
   0 -10   0   18.93    0.45
   0 -10   0   18.64    0.44
   0  10  -1   23.58    0.53
   0  10  -1   24.58    0.52
   0  10   1   23.19    0.52
   0  10   1   23.18    0.52
   0  10   1   22.91    0.52
   0  10  -1   23.27    0.52
   0 -10  -1   23.12    0.53
   0 -10  -1   23.40    0.53
   0 -10   1   24.28    0.53
   0 -10   1   23.01    0.53
   0  10   2    2.68    0.17
   0  10   2    2.70    0.16
   0  10   2    2.68    0.19
   0  10  -2    2.64    0.18
   0  10  -2    2.29    0.17
   0  10  -2    2.78    0.19
   0 -10   2    2.51    0.16
   0 -10  -2    2.41    0.17
   0 -10  -2    2.52    0.20
   0 -10   2    2.89    0.20
   0  10   3    6.31    0.24
   0  10  -3    6.54    0.24
   0  10   3    6.20    0.23
   0  10   3    6.13    0.22
   0  10  -3    6.75    0.25
   0 -10   3    6.25    0.23
   0 -10  -3    5.76    0.23
   0 -10   3    6.46    0.23
   0 -10  -3    5.96    0.23
   0  10   4    1.66    0.14
   0  10   4    2.12    0.15
   0  10  -4    1.83    0.15
   0  10   4    1.72    0.14
   0  10  -4    1.94    0.14
   0 -10  -4    1.63    0.15
   0 -10   4    2.05    0.15
   0 -10   4    1.80    0.15
   0  10   5    2.56    0.15
   0  10   5    2.46    0.17
   0  10  -5    2.67    0.19
   0  10   5    2.26    0.19
   0  10  -5    2.51    0.20
   0 -10   5    2.30    0.19
   0 -10  -5    2.21    0.17
   0  10   6    0.16    0.11
   0  10   6    0.29    0.10
   0  10  -6    0.19    0.12
   0  10  -6    0.28    0.12
   0  10   6    0.24    0.08
   0 -10  -6    0.12    0.12
   0 -10   6    0.09    0.12
   0  10   7    5.15    0.17
   0  10   7    4.96    0.21
   0  10  -7    5.78    0.24
   0  10  -7    4.98    0.25
   0  10   7    5.02    0.24
   0  10  -7    5.20    0.21
   0 -10  -7    4.92    0.23
   0 -10   7    5.46    0.24
   0  10   8    0.35    0.11
   0  10  -8    0.49    0.14
   0  10  -8    0.52    0.11
   0  10   8    0.43    0.12
   0  10  -8    0.45    0.12
   0 -10   8    0.50    0.13
   0 -10  -8    0.44    0.14
   0  10   9    0.45    0.13
   0  10   9    0.21    0.11
   0  10  -9    0.34    0.14
   0  10  -9    0.60    0.13
   0 -10  -9    0.46    0.15
   0 -10   9    0.41    0.14
   0  10  10    0.09    0.12
   0  10 -10    0.29    0.13
   0  10  10    0.12    0.14
   0  10 -10    0.32    0.15
   0 -10 -10   -0.06    0.14
   0 -10  10    0.20    0.14
   0  10  11   -0.01    0.11
   0  10  11    0.02    0.14
   0  10 -11   -0.01    0.13
   0  10 -11    0.04    0.13
   0 -10 -11   -0.08    0.14
   0 -10  11    0.09    0.15
   0  10  12    2.18    0.20
   0  10 -12    2.42    0.21
   0 -10 -12    2.13    0.21
   0 -10  12    2.27    0.21
   0  10  13    0.61    0.17
   0  10 -13    0.49    0.17
   0 -10  13    0.64    0.17
   0 -10 -13    0.28    0.17
   0  10  14    0.36    0.17
   0 -10  14    0.34    0.17
   0 -10 -14    0.16    0.17
   0  11   0   -0.05    0.09
   0  11   0    0.00    0.11
   0  11   0    0.21    0.12
   0 -11   0   -0.08    0.11
   0  11  -1    4.82    0.23
   0  11   1    4.76    0.22
   0  11   1    4.35    0.21
   0  11   1    4.42    0.19
   0  11  -1    4.30    0.20
   0  11  -1    5.04    0.24
   0 -11   1    4.75    0.23
   0 -11  -1    4.08    0.23
   0  11  -2   15.33    0.39
   0  11   2   15.29    0.39
   0  11  -2   15.52    0.39
   0  11   2   15.21    0.38
   0  11   2   15.14    0.40
   0  11  -2   15.55    0.41
   0 -11   2   15.88    0.41
   0 -11  -2   14.70    0.40
   0  11   3    0.17    0.10
   0  11  -3    0.12    0.11
   0  11   3    0.20    0.12
   0  11  -3    0.38    0.13
   0  11   3    0.30    0.10
   0 -11   3    0.23    0.12
   0 -11  -3   -0.01    0.12
   0  11   4    0.08    0.10
   0  11  -4    0.23    0.13
   0  11   4    0.14    0.12
   0  11   4    0.15    0.10
   0  11  -4    0.29    0.11
   0 -11  -4    0.18    0.13
   0 -11   4    0.29    0.12
   0  11   5    0.57    0.12
   0  11   5    0.61    0.10
   0  11   5    0.64    0.13
   0  11  -5    0.77    0.15
   0  11  -5    0.73    0.13
   0 -11  -5    0.45    0.14
   0 -11   5    0.77    0.14
   0  11   6    0.68    0.10
   0  11   6    0.68    0.13
   0  11   6    0.85    0.13
   0  11  -6    0.64    0.13
   0  11  -6    0.76    0.14
   0 -11  -6    0.85    0.14
   0 -11   6    0.93    0.14
   0  11  -7    1.27    0.15
   0  11   7    1.12    0.15
   0  11  -7    0.82    0.16
   0  11   7    1.08    0.13
   0 -11   7    1.19    0.16
   0 -11  -7    0.91    0.16
   0  11  -8    1.17    0.16
   0  11  -8    1.43    0.15
   0  11   8    1.04    0.15
   0  11   8    1.24    0.15
   0 -11   8    1.28    0.16
   0 -11  -8    0.95    0.16
   0  11   9    0.01    0.11
   0  11   9   -0.09    0.13
   0  11  -9    0.04    0.13
   0  11  -9    0.11    0.13
   0 -11  -9   -0.04    0.15
   0 -11   9    0.15    0.14
   0  11  10    0.03    0.11
   0  11  10    0.19    0.14
   0  11 -10    0.08    0.14
   0 -11  10    0.11    0.13
   0 -11 -10    0.00    0.15
   0  11 -11    0.64    0.17
   0  11  11    0.20    0.12
   0  11  11    0.67    0.15
   0 -11 -11    0.55    0.17
   0 -11  11    0.24    0.15
   0  11  12    0.48    0.17
   0 -11 -12    0.29    0.17
   0 -11  12    0.19    0.16
   0  11  13   -0.01    0.16
   0 -11 -13    0.07    0.17
   0 -11  13    0.16    0.17
   0  12   0    0.56    0.13
   0  12   0    0.44    0.12
   0  12   0    0.36    0.14
   0 -12   0    0.65    0.15
   0  12  -1    1.73    0.16
   0  12   1    1.24    0.14
   0  12   1    1.33    0.16
   0  12  -1    1.64    0.17
   0  12   1    1.59    0.16
   0  12  -1    1.47    0.14
   0 -12  -1    1.44    0.16
   0 -12   1    1.42    0.16
   0  12   2    2.64    0.19
   0  12   2    2.56    0.19
   0  12  -2    3.09    0.21
   0  12  -2    2.96    0.20
   0  12   2    2.87    0.19
   0 -12  -2    2.72    0.20
   0 -12   2    3.39    0.23
   0  12   3    0.28    0.13
   0  12  -3    0.21    0.14
   0  12   3    0.25    0.11
   0  12   3    0.31    0.12
   0  12  -3    0.55    0.13
   0 -12   3    0.54    0.14
   0 -12  -3    0.37    0.14
   0  12   4    0.17    0.11
   0  12  -4    0.02    0.12
   0  12   4   -0.05    0.12
   0  12  -4    0.14    0.14
   0  12   4    0.13    0.11
   0 -12   4    0.11    0.13
   0 -12  -4   -0.03    0.13
   0  12   5   -0.03    0.10
   0  12   5   -0.10    0.10
   0  12  -5   -0.01    0.13
   0  12  -5   -0.13    0.11
   0  12   5    0.01    0.12
   0 -12  -5   -0.12    0.13
   0 -12   5    0.10    0.13
   0  12  -6    0.63    0.16
   0  12   6    0.72    0.15
   0  12  -6    0.89    0.14
   0  12   6    0.63    0.13
   0 -12   6    0.59    0.15
   0 -12  -6    0.41    0.14
   0  12  -7    1.63    0.17
   0  12  -7    1.40    0.18
   0  12   7    1.40    0.17
   0  12   7    1.70    0.16
   0 -12  -7    1.40    0.18
   0 -12   7    1.53    0.18
   0  12   8    0.25    0.12
   0  12   8    0.20    0.14
   0  12  -8    0.21    0.15
   0 -12   8    0.03    0.14
   0 -12  -8    0.08    0.15
   0  12   9    0.69    0.16
   0  12   9    0.88    0.14
   0  12  -9    0.84    0.17
   0 -12  -9    0.35    0.15
   0 -12   9    0.97    0.17
   0  12  10    1.20    0.16
   0  12  10    1.01    0.18
   0 -12  10    1.32    0.19
   0 -12 -10    1.31    0.19
   0  12  11   -0.17    0.15
   0 -12  11   -0.17    0.15
   0 -12 -11   -0.09    0.15
   0  12  12    0.86    0.19
   0 -12  12    0.83    0.19
   0 -12 -12    1.23    0.20
   0  13   0    0.10    0.13
   0  13   0    0.09    0.11
   0  13   0    0.02    0.13
   0 -13   0    0.05    0.14
   0  13  -1    3.40    0.23
   0  13   1    3.28    0.23
   0  13  -1    3.36    0.21
   0  13  -1    3.93    0.24
   0  13   1    3.49    0.21
   0  13   1    4.15    0.25
   0 -13   1    3.70    0.25
   0 -13  -1    2.97    0.22
   0  13   2    0.02    0.13
   0  13   2    0.04    0.14
   0  13   2   -0.07    0.11
   0  13  -2    0.16    0.14
   0  13  -2   -0.17    0.12
   0 -13  -2    0.02    0.14
   0 -13   2    0.19    0.14
   0  13  -3    1.48    0.18
   0  13   3    1.42    0.15
   0  13  -3    1.65    0.16
   0  13   3    1.52    0.17
   0  13   3    1.57    0.15
   0 -13   3    1.85    0.18
   0 -13  -3    1.53    0.18
   0  13   4    0.15    0.14
   0  13  -4    0.32    0.15
   0  13   4    0.12    0.11
   0  13   4    0.25    0.12
   0 -13  -4    0.18    0.14
   0 -13   4    0.17    0.14
   0  13   5   -0.17    0.11
   0  13   5    0.08    0.14
   0  13  -5    0.05    0.14
   0 -13   5   -0.01    0.14
   0 -13  -5   -0.24    0.14
   0  13   6    0.86    0.16
   0  13  -6    0.92    0.18
   0  13   6    0.88    0.15
   0 -13   6    0.91    0.17
   0 -13  -6    0.79    0.16
   0  13   7    2.62    0.21
   0  13   7    2.56    0.21
   0  13  -7    2.91    0.24
   0 -13  -7    2.27    0.21
   0 -13   7    3.18    0.24
   0  13   8    1.50    0.17
   0  13   8    1.59    0.19
   0 -13  -8    1.17    0.18
   0 -13   8    1.50    0.19
   0  13   9   -0.08    0.15
   0  13   9    0.17    0.13
   0 -13  -9    0.07    0.16
   0 -13   9   -0.05    0.16
   0  13  10    2.14    0.21
   0 -13 -10    1.99    0.21
   0 -13  10    2.02    0.21
   0  14   0    4.29    0.24
   0  14   0    4.87    0.26
   0 -14   0    4.68    0.27
   0  14   1    0.42    0.13
   0  14  -1    0.27    0.15
   0  14   1    0.59    0.15
   0 -14   1    0.72    0.16
   0 -14  -1    0.42    0.16
   0  14   2    0.78    0.14
   0  14   2    0.63    0.15
   0  14  -2    0.90    0.18
   0 -14   2    1.21    0.18
   0 -14  -2    1.04    0.17
   0  14   3    0.22    0.13
   0  14   3    0.09    0.12
   0  14  -3    0.15    0.16
   0 -14   3    0.11    0.15
   0 -14  -3    0.14    0.16
   0  14  -4    0.23    0.16
   0  14   4    0.05    0.12
   0 -14   4    0.06    0.15
   0 -14  -4    0.29    0.15
   0  14   5    0.06    0.12
   0 -14   5    0.44    0.16
   0 -14  -5    0.09    0.16
   0  14   6    1.35    0.16
   0 -14   6    1.18    0.19
   0 -14  -6    1.35    0.19
   0  14   7    0.18    0.13
   0 -14  -7    0.03    0.15
   0 -14   7   -0.01    0.16
   0  14   8   -0.06    0.13
   0 -14  -8   -0.21    0.16
   0 -14   8    0.30    0.17
   0  15   0   -0.01    0.15
   0  15   0   -0.01    0.12
   0 -15   0   -0.18    0.15
   0  15   1    0.23    0.13
   0  15   1    0.11    0.15
   0  15  -1    0.04    0.16
   0 -15   1   -0.03    0.17
   0 -15  -1    0.00    0.16
   0  15   2    1.13    0.16
   0  15   2    1.25    0.17
   0 -15  -2    0.80    0.19
   0 -15   2    1.09    0.18
   0  15   3   -0.01    0.12
   0 -15  -3   -0.05    0.16
   0 -15   3   -0.21    0.15
   0  15   4    1.05    0.16
   0 -15  -4    0.74    0.19
   0 -15   4    1.27    0.19
   0  15   5    0.56    0.15
   0 -15   5    0.31    0.17
   0 -15  -5    0.63    0.19
  -1   0  19    0.04    0.18
   1   0 -19    0.02    0.18
   1   0 -18    2.08    0.22
  -1   0  18    2.14    0.22
   1   0 -17    0.34    0.15
  -1   0  17    0.13    0.16
   1   0 -16    0.85    0.15
  -1   0  16    0.86    0.17
   1   0 -15   -0.03    0.13
  -1   0  15   -0.17    0.13
  -1   0  14    1.22    0.16
   1   0 -14    1.03    0.15
  -1   0  13    0.01    0.10
   1   0 -13    0.10    0.12
   1   0 -13    0.03    0.09
  -1   0  13    0.20    0.12
   1   0 -12   14.28    0.36
   1   0 -12   14.53    0.37
  -1   0  12   15.03    0.38
  -1   0  12   14.80    0.38
  -1   0  11   -0.05    0.09
   1   0 -11    0.08    0.10
  -1   0  11   -0.05    0.07
   1   0 -11   -0.07    0.08
   1   0 -10   12.83    0.28
   1   0 -10   13.55    0.32
  -1   0  10   13.33    0.32
  -1   0  10   13.34    0.33
   1   0 -10   12.81    0.32
   1   0  -9    0.01    0.07
   1   0  -9    0.07    0.05
  -1   0   9    0.01    0.07
   1   0  -9   -0.09    0.06
  -1   0   9   -0.09    0.06
   1   0  -8   20.28    0.43
  -1   0   8   20.09    0.43
  -1   0   8   19.92    0.43
   1   0  -8   20.80    0.43
   1   0  -8   19.92    0.39
   1   0  -7   -0.06    0.06
  -1   0   7    0.03    0.07
   1   0  -7   -0.08    0.07
   1   0  -7   -0.07    0.05
  -1   0   7   -0.01    0.06
   1   0  -6   41.41    0.77
   1   0  -6   39.80    0.76
   1   0  -6   40.78    0.74
  -1   0   6   40.30    0.76
  -1   0   6   41.18    0.77
  -1   0   5    0.02    0.04
  -1   0   5   -0.03    0.04
   1   0  -5    0.00    0.04
   1   0  -5    0.09    0.04
  -1   0   5    0.04    0.05
   1   0  -5   -0.01    0.05
  -1   0   5    0.02    0.05
  -1   0   4    2.57    0.09
  -1   0   4    2.45    0.10
  -1   0   4    2.70    0.10
  -1   0   4    2.67    0.08
   1   0  -4    2.73    0.08
   1   0  -4    2.76    0.11
   1   0  -4    2.69    0.11
   1   0  -4    2.70    0.10
  -1   0   3   -0.05    0.03
  -1   0   3   -0.04    0.04
   1   0  -3    0.02    0.04
   1   0  -3   -0.05    0.04
   1   0  -3   -0.08    0.04
   1   0  -3   -0.04    0.03
  -1   0   3   -0.03    0.03
  -1   0   3   -0.03    0.04
   1   0  -2  130.82    2.36
   1   0  -2  135.42    2.40
  -1   0   2  131.59    2.37
  -1   0   2  133.87    2.36
  -1   0   1   -0.08    0.01
  -1   0   1   -0.08    0.00
  -1   0   1   -0.08    0.00
  -1   0   1   -0.08    0.00
   1   0  -1   -0.08    0.01
   1   0  -1   -0.09    0.01
   1   0  -1   -0.09    0.01
  -1   0   0   -0.03    0.00
  -1   0   0   -0.03    0.00
   1   0   0   -0.03    0.00
  -1   0   0   -0.03    0.00
   1   0   0   -0.03    0.00
  -1   0   0   -0.03    0.00
   1   0   0   -0.03    0.00
   1   0   0   -0.03    0.00
  -1   0  -1   -0.25    0.01
   1   0   1   -0.28    0.01
  -1   0  -1   -0.30    0.01
   1   0   1   -0.26    0.01
  -1   0  -1   -0.30    0.01
   1   0   1   -0.31    0.01
   1   0   2  204.26    3.57
  -1   0  -2  204.63    3.52
   1   0   2  203.52    3.52
  -1   0  -2  175.09    3.53
   1   0   3    0.07    0.04
   1   0   3   -0.02    0.05
  -1   0  -3   -0.02    0.04
  -1   0  -3   -0.03    0.04
  -1   0  -3   -0.02    0.04
   1   0   3   -0.05    0.04
   1   0   4   46.05    0.85
  -1   0  -4   46.25    0.85
  -1   0  -4   45.79    0.84
   1   0   4   46.14    0.84
  -1   0  -4   46.00    0.84
   1   0   4   46.20    0.84
  -1   0  -5   -0.06    0.05
  -1   0  -5   -0.08    0.04
   1   0   5   -0.01    0.05
   1   0   5    0.00    0.05
  -1   0  -6    5.62    0.16
  -1   0  -6    5.56    0.18
   1   0   6    5.63    0.16
   1   0   6    5.46    0.16
  -1   0  -7    0.01    0.07
  -1   0  -7   -0.08    0.05
   1   0   7   -0.09    0.06
   1   0   7   -0.01    0.07
  -1   0  -7   -0.03    0.06
   1   0   8   86.38    1.62
  -1   0  -8   85.82    1.60
  -1   0  -8   88.19    1.62
  -1   0  -8   89.17    1.56
   1   0   8   87.44    1.60
   1   0   9   -0.08    0.06
  -1   0  -9   -0.02    0.05
  -1   0  -9    0.03    0.08
   1   0   9    0.01    0.07
  -1   0  -9   -0.04    0.06
  -1   0 -10   21.70    0.43
  -1   0 -10   21.56    0.48
   1   0  10   21.93    0.48
   1   0  10   21.64    0.48
  -1   0 -10   22.63    0.49
   1   0  11    0.08    0.08
  -1   0 -11    0.01    0.06
  -1   0 -11    0.02    0.07
   1   0  11    0.17    0.10
  -1   0 -11    0.01    0.09
  -1   0 -12    2.95    0.21
   1   0  12    2.92    0.17
  -1   0 -12    2.54    0.16
  -1   0 -12    2.87    0.13
   1   0  12    2.72    0.20
   1   0  13   -0.01    0.10
  -1   0 -13   -0.04    0.07
  -1   0 -13    0.05    0.09
   1   0  13    0.00    0.12
  -1   0 -13    0.02    0.11
  -1   0 -14    7.95    0.30
  -1   0 -14    7.46    0.21
   1   0  14    8.19    0.30
   1   0  14    7.37    0.28
   1   0  15   -0.10    0.12
  -1   0 -15   -0.01    0.14
   1   0  16    2.04    0.19
  -1   0 -16    2.26    0.20
  -1   0 -17    0.10    0.16
   1   0  17    0.05    0.15
   1   0  18    0.95    0.19
  -1   0 -18    0.76    0.19
  -1   0 -19    0.01    0.18
   1   0  19    0.18    0.16
  -1   1  19    0.28    0.18
   1   1 -19    0.40    0.19
   1  -1 -19    0.48    0.17
   1  -1 -19    0.28    0.17
  -1  -1  19    0.43    0.19
   1   1 -18   -0.15    0.16
  -1   1  18    0.00    0.16
  -1  -1  18    0.14    0.15
   1  -1 -18    0.18    0.16
   1  -1 -18   -0.34    0.16
  -1   1  17    0.47    0.15
   1   1 -17    0.32    0.16
  -1  -1  17    0.39    0.16
   1  -1 -17    0.40    0.17
  -1   1  16    1.22    0.17
   1   1 -16    0.90    0.17
  -1  -1  16    1.04    0.17
   1  -1 -16    1.11    0.16
   1   1 -15    2.52    0.20
  -1   1  15    2.21    0.18
  -1  -1  15    2.41    0.19
   1  -1 -15    2.52    0.20
  -1   1  14    9.49    0.31
  -1   1  14    9.25    0.31
   1   1 -14    9.58    0.32
  -1  -1  14    9.59    0.32
   1  -1 -14    9.88    0.33
  -1   1  13    0.17    0.11
  -1   1  13    0.25    0.11
   1   1 -13    0.33    0.08
   1   1 -13    0.48    0.11
   1   1 -13    0.57    0.13
  -1  -1  13    0.33    0.12
   1  -1 -13    0.35    0.11
  -1  -1  13    0.35    0.11
   1  -1 -13    0.29    0.13
  -1   1  12   12.00    0.33
   1   1 -12   12.09    0.32
  -1   1  12   12.38    0.34
   1   1 -12   12.28    0.34
   1   1 -12   11.96    0.29
  -1  -1  12   12.21    0.34
  -1  -1  12   12.43    0.33
   1  -1 -12   12.10    0.33
   1  -1 -12   12.31    0.35
  -1   1  11    0.37    0.09
   1   1 -11    0.42    0.07
   1   1 -11    0.40    0.09
  -1   1  11    0.29    0.11
   1   1 -11    0.46    0.10
   1  -1 -11    0.45    0.09
  -1  -1  11    0.42    0.11
  -1  -1  11    0.38    0.09
   1  -1 -11    0.42    0.11
  -1   1  10    0.25    0.08
   1   1 -10    0.13    0.07
   1   1 -10    0.08    0.08
  -1   1  10    0.13    0.08
   1   1 -10    0.25    0.07
  -1  -1  10    0.23    0.07
  -1  -1  10    0.24    0.09
   1  -1 -10    0.06    0.07
   1  -1 -10    0.04    0.09
   1   1  -9    0.19    0.07
  -1   1   9    0.10    0.08
   1   1  -9    0.18    0.06
  -1   1   9    0.33    0.08
   1   1  -9    0.15    0.08
  -1  -1   9    0.18    0.08
   1  -1  -9    0.13    0.08
   1  -1  -9    0.20    0.06
  -1  -1   9    0.13    0.07
  -1   1   8   69.49    1.30
   1   1  -8   69.37    1.26
   1   1  -8   70.04    1.29
  -1   1   8   70.56    1.29
   1   1  -8   70.46    1.30
   1  -1  -8   68.38    1.29
  -1  -1   8   69.52    1.30
  -1  -1   8   69.59    1.29
   1   1  -7  175.41    3.14
   1   1  -7  169.65    3.11
  -1   1   7  175.21    3.14
   1   1  -7  172.97    3.09
  -1   1   7  175.13    3.11
  -1  -1   7  175.90    3.11
  -1  -1   7  175.57    3.14
   1  -1  -7  175.80    3.11
   1   1  -6   35.51    0.68
  -1   1   6   37.31    0.70
   1   1  -6   36.04    0.69
  -1   1   6   37.04    0.69
   1   1  -6   36.44    0.68
  -1  -1   6   36.54    0.69
  -1  -1   6   36.41    0.69
   1  -1  -6   35.61    0.69
  -1   1   5    4.22    0.13
  -1   1   5    4.47    0.13
   1   1  -5    4.47    0.12
  -1   1   5    4.56    0.10
  -1   1   5    4.26    0.13
   1   1  -5    4.42    0.12
   1   1  -5    4.31    0.13
  -1  -1   5    4.28    0.13
  -1  -1   5    4.36    0.14
  -1  -1   5    4.58    0.13
   1  -1  -5    4.58    0.13
  -1  -1   5    4.60    0.13
  -1   1   4    4.43    0.10
   1   1  -4    4.56    0.12
  -1   1   4    4.18    0.13
   1   1  -4    4.37    0.12
   1   1  -4    4.36    0.12
  -1   1   4    4.19    0.12
   1   1  -4    4.28    0.12
  -1   1   4    4.31    0.12
  -1  -1   4    4.37    0.12
   1  -1  -4    4.31    0.12
  -1  -1   4    4.46    0.12
  -1  -1   4    4.43    0.13
  -1  -1   4    4.36    0.13
   1  -1  -4    4.38    0.14
   1   1  -3    1.12    0.07
   1   1  -3    1.29    0.07
   1   1  -3    1.18    0.08
  -1   1   3    1.10    0.09
  -1   1   3    1.16    0.07
   1   1  -3    1.20    0.06
  -1   1   3    1.05    0.08
   1  -1  -3    1.12    0.06
   1  -1  -3    1.08    0.06
  -1  -1   3    1.21    0.08
  -1  -1   3    1.21    0.07
  -1  -1   3    1.22    0.08
   1  -1  -3    1.10    0.09
  -1  -1   3    1.12    0.07
   1   1  -2   10.39    0.23
  -1   1   2   12.55    0.24
  -1   1   2   12.39    0.24
   1   1  -2   12.61    0.23
   1   1  -2   12.39    0.23
  -1  -1   2   12.05    0.23
   1  -1  -2   12.52    0.24
  -1  -1   2   12.73    0.24
   1   1   2    1.32    0.06
   1   1   2    1.22    0.07
  -1   1  -2    1.09    0.07
  -1   1  -2    1.32    0.08
   1   1   2    1.43    0.06
  -1  -1  -2    1.19    0.06
   1  -1   2    1.15    0.07
  -1  -1  -2    1.43    0.06
  -1  -1  -2    1.32    0.06
   1  -1   2    1.30    0.07
   1  -1   2    1.42    0.06
   1   1   3  205.16    3.66
  -1   1  -3  206.39    3.67
   1   1   3  204.61    3.66
   1   1   3  203.77    3.74
  -1   1  -3  205.97    3.68
   1  -1   3  207.78    3.68
  -1  -1  -3  211.52    3.67
  -1  -1  -3  207.61    3.72
   1  -1   3  207.94    3.70
  -1  -1  -3  206.02    3.64
   1  -1   3  205.16    3.70
   1   1   4  274.14    4.90
  -1   1  -4  271.19    4.88
   1   1   4  264.49    4.85
   1   1   4  272.41    4.80
  -1   1  -4  273.94    4.82
   1  -1   4  279.29    4.96
  -1  -1  -4  273.32    4.92
  -1  -1  -4  277.68    4.89
   1  -1   4  267.96    4.84
  -1  -1  -4  273.01    4.83
   1  -1   4  271.03    4.85
  -1   1  -5   22.49    0.45
   1   1   5   23.49    0.46
   1   1   5   22.96    0.46
  -1  -1  -5   23.08    0.46
   1  -1   5   23.59    0.46
   1  -1   5   23.47    0.46
  -1  -1  -5   23.37    0.46
   1   1   6   17.43    0.37
   1   1   6   17.94    0.37
  -1   1  -6   17.95    0.38
  -1  -1  -6   17.63    0.37
   1  -1   6   17.68    0.37
  -1  -1  -6   18.02    0.33
  -1  -1  -6   17.69    0.37
   1  -1   6   17.97    0.38
  -1   1  -7   43.63    0.82
   1   1   7   42.74    0.83
   1   1   7   42.27    0.82
  -1   1  -7   43.90    0.80
   1  -1   7   44.18    0.83
  -1  -1  -7   42.63    0.82
   1  -1   7   42.53    0.82
  -1  -1  -7   42.96    0.78
  -1  -1  -7   43.88    0.83
   1   1   8    1.17    0.09
  -1   1  -8    1.10    0.10
  -1   1  -8    1.16    0.08
   1   1   8    1.14    0.10
  -1  -1  -8    1.41    0.12
  -1  -1  -8    1.26    0.07
   1  -1   8    1.43    0.10
  -1  -1  -8    1.19    0.10
   1  -1   8    1.20    0.10
  -1   1  -9    2.79    0.12
  -1   1  -9    3.04    0.17
   1   1   9    3.01    0.15
   1   1   9    2.63    0.16
   1  -1   9    2.92    0.16
   1  -1   9    2.92    0.15
  -1  -1  -9    2.68    0.09
  -1  -1  -9    2.41    0.16
  -1  -1  -9    2.97    0.14
  -1   1 -10    0.27    0.10
   1   1  10    0.11    0.09
   1   1  10    0.22    0.08
  -1   1 -10    0.17    0.06
  -1  -1 -10    0.17    0.05
  -1  -1 -10    0.24    0.08
   1  -1  10    0.21    0.10
  -1  -1 -10    0.10    0.10
   1  -1  10    0.25    0.08
   1   1  11    2.39    0.17
   1   1  11    2.72    0.16
  -1   1 -11    2.45    0.17
  -1   1 -11    2.81    0.13
  -1  -1 -11    2.72    0.11
   1  -1  11    2.99    0.17
   1  -1  11    2.71    0.17
  -1  -1 -11    2.88    0.16
  -1  -1 -11    3.00    0.20
   1   1  12   12.90    0.35
  -1   1 -12   12.65    0.30
   1   1  12   13.01    0.35
  -1   1 -12   13.21    0.36
   1  -1  12   12.70    0.35
  -1  -1 -12   12.77    0.27
   1  -1  12   12.88    0.34
  -1  -1 -12   13.15    0.35
  -1  -1 -12   12.56    0.34
   1   1  13    0.57    0.12
  -1   1 -13    0.54    0.09
   1   1  13    0.52    0.14
  -1   1 -13    0.55    0.14
   1  -1  13    0.55    0.13
  -1  -1 -13    0.50    0.14
   1  -1  13    0.56    0.11
  -1   1 -14    0.95    0.15
   1   1  14    0.69    0.13
   1   1  14    0.93    0.14
  -1   1 -14    0.93    0.10
  -1  -1 -14    1.03    0.16
   1  -1  14    0.79    0.13
   1  -1  14    0.84    0.14
   1   1  15    2.52    0.20
  -1   1 -15    2.42    0.19
  -1   1 -15    2.13    0.15
  -1  -1 -15    2.40    0.19
   1  -1  15    2.26    0.19
  -1   1 -16    0.34    0.16
   1   1  16    0.11    0.14
  -1  -1 -16   -0.02    0.15
   1  -1  16    0.06    0.15
   1   1  17   -0.01    0.15
  -1   1 -17   -0.02    0.16
   1  -1  17    0.00    0.15
  -1  -1 -17    0.10    0.16
  -1   1 -18    0.00    0.17
   1   1  18    0.15    0.17
  -1  -1 -18   -0.10    0.17
   1  -1  18   -0.11    0.15
  -1   1 -19   -0.17    0.17
   1   1  19    0.16    0.18
   1  -1  19   -0.14    0.17
  -1  -1 -19    0.04    0.19
  -1   2  19    0.09    0.18
   1   2 -19   -0.09    0.18
  -1  -2  19    0.25    0.18
   1  -2 -19    0.26    0.16
   1  -2 -19   -0.12    0.18
  -1   2  18    0.14    0.17
   1   2 -18   -0.06    0.16
   1  -2 -18    0.03    0.16
   1  -2 -18   -0.24    0.17
  -1  -2  18   -0.04    0.16
   1   2 -17    0.01    0.15
  -1   2  17    0.01    0.15
  -1  -2  17   -0.08    0.15
   1  -2 -17   -0.07    0.16
   1  -2 -17    0.01    0.15
   1   2 -16    2.25    0.19
  -1   2  16    2.17    0.20
   1  -2 -16    2.00    0.19
   1  -2 -16    2.35    0.19
  -1  -2  16    2.45    0.20
  -1   2  15    0.16    0.14
   1   2 -15    0.09    0.13
   1   2 -15    0.38    0.10
   1  -2 -15    0.15    0.14
  -1  -2  15    0.44    0.15
   1  -2 -15    0.07    0.13
   1   2 -14    1.68    0.16
   1   2 -14    1.89    0.15
  -1   2  14    1.66    0.15
  -1   2  14    1.56    0.16
  -1  -2  14    1.86    0.16
   1  -2 -14    1.72    0.17
   1   2 -13    3.03    0.17
   1   2 -13    3.12    0.21
  -1   2  13    3.00    0.19
  -1   2  13    3.20    0.20
   1   2 -13    2.85    0.16
   1  -2 -13    2.59    0.20
  -1  -2  13    2.91    0.21
  -1  -2  13    3.01    0.18
  -1   2  12   12.03    0.34
   1   2 -12   12.25    0.30
   1   2 -12   12.68    0.34
   1   2 -12   12.21    0.33
  -1   2  12   12.10    0.34
   1  -2 -12   12.57    0.36
  -1  -2  12   13.20    0.34
  -1  -2  12   11.67    0.33
   1   2 -11    2.42    0.13
   1   2 -11    2.45    0.14
  -1   2  11    1.93    0.14
   1   2 -11    2.20    0.17
  -1   2  11    2.32    0.18
  -1  -2  11    2.24    0.15
   1  -2 -11    1.78    0.14
  -1  -2  11    2.28    0.17
   1   2 -10    4.70    0.18
  -1   2  10    4.84    0.18
   1   2 -10    4.65    0.16
  -1   2  10    4.89    0.19
   1   2 -10    5.02    0.20
   1  -2 -10    4.74    0.21
  -1  -2  10    4.50    0.18
  -1  -2  10    4.94    0.18
  -1   2   9    0.26    0.09
  -1   2   9    0.11    0.07
   1   2  -9    0.02    0.06
   1   2  -9    0.14    0.08
   1   2  -9    0.04    0.07
   1  -2  -9   -0.04    0.08
  -1  -2   9    0.14    0.08
  -1  -2   9    0.08    0.06
   1  -2  -9    0.02    0.03
   1   2  -8    4.07    0.17
  -1   2   8    4.25    0.15
   1   2  -8    3.90    0.14
  -1   2   8    4.18    0.16
   1   2  -8    4.09    0.15
   1  -2  -8    3.83    0.18
  -1  -2   8    4.31    0.16
  -1  -2   8    3.92    0.17
   1   2  -7    3.50    0.13
  -1   2   7    3.56    0.14
   1   2  -7    3.31    0.13
   1   2  -7    3.01    0.15
  -1   2   7    3.78    0.14
  -1  -2   7    3.32    0.14
  -1  -2   7    3.27    0.13
   1  -2  -7    3.90    0.17
  -1   2   6   37.60    0.72
   1   2  -6   38.32    0.71
  -1   2   6   38.08    0.73
   1   2  -6   38.97    0.72
   1   2  -6   37.89    0.72
  -1  -2   6   37.99    0.72
   1  -2  -6   37.72    0.72
  -1  -2   6   37.50    0.72
   1  -2  -6   37.27    0.72
  -1   2   5   23.90    0.42
  -1   2   5   23.44    0.46
   1   2  -5   23.05    0.46
  -1   2   5   24.07    0.47
   1   2  -5   23.47    0.46
   1   2  -5   23.49    0.46
  -1  -2   5   23.40    0.46
  -1  -2   5   23.98    0.46
   1  -2  -5   23.82    0.47
   1  -2  -5   23.36    0.47
  -1  -2   5   24.10    0.46
   1   2  -4    0.20    0.04
   1   2  -4    0.13    0.05
   1   2  -4    0.30    0.05
  -1   2   4    0.09    0.05
  -1   2   4    0.10    0.05
  -1   2   4    0.12    0.05
   1   2  -4    0.12    0.05
  -1  -2   4    0.10    0.05
   1  -2  -4    0.07    0.05
   1  -2  -4    0.12    0.05
  -1  -2   4    0.18    0.04
   1  -2  -4    0.09    0.05
   1  -2  -4    0.05    0.03
  -1  -2   4    0.19    0.05
  -1  -2   4    0.16    0.05
   1   2  -3  233.63    4.15
  -1   2   3  231.70    4.12
   1   2  -3  238.92    4.22
   1   2  -3  231.29    4.20
   1   2  -3  234.56    4.15
  -1   2   3  232.98    4.24
  -1   2   3  238.05    4.22
  -1   2   3  233.04    4.13
  -1  -2   3  236.06    4.20
   1  -2  -3  233.46    4.12
  -1  -2   3  236.02    4.12
  -1  -2   3  235.06    4.23
  -1  -2   3  226.25    4.15
   1  -2  -3  234.92    4.20
  -1   2   2  558.95    9.76
   1   2  -2  539.57    9.61
  -1   2   2  542.01    9.64
  -1   2   2  535.99    9.65
   1   2  -2  533.93    9.64
   1   2  -2  543.65    9.71
   1   2  -2  517.75    9.60
   1  -2  -2  543.17    9.65
  -1  -2   2  542.51    9.62
  -1  -2   2  546.50    9.63
  -1  -2   2  567.60    9.72
  -1  -2   2  555.85    9.61
   1  -2  -2  532.96    9.64
  -1   2   1   83.00    1.47
   1   2  -1   84.55    1.47
  -1   2   1   83.64    1.50
  -1   2   1   83.12    1.47
   1   2  -1   84.42    1.48
   1   2  -1   82.57    1.46
   1   2  -1   80.16    1.48
  -1  -2   1   82.34    1.48
  -1  -2   1   83.54    1.50
  -1  -2   1   83.68    1.47
  -1  -2   1   81.40    1.48
   1  -2  -1   82.20    1.47
  -1  -2   1   82.26    1.48
   1  -2  -1   81.93    1.47
   1   2   0   38.89    0.71
  -1   2   0   38.34    0.71
  -1   2   0   39.76    0.72
   1   2   0   38.22    0.70
   1   2   0   40.10    0.71
  -1   2   0   39.91    0.71
   1   2   0   39.66    0.70
  -1  -2   0   39.08    0.70
   1  -2   0   39.30    0.71
   1  -2   0   39.53    0.71
  -1  -2   0   39.36    0.71
   1  -2   0   39.88    0.72
   1  -2   0   39.28    0.72
  -1  -2   0   38.63    0.70
  -1  -2   0   39.25    0.71
   1   2   1  374.18    6.55
   1   2   1  371.50    6.45
  -1   2  -1  367.92    6.58
   1   2   1  364.55    6.46
   1   2   1  356.60    6.47
  -1   2  -1  356.17    6.49
   1   2   1  371.05    6.47
  -1   2  -1  354.72    6.49
  -1  -2  -1  364.48    6.45
  -1  -2  -1  354.81    6.46
  -1  -2  -1  364.70    6.47
  -1  -2  -1  372.01    6.55
   1  -2   1  360.71    6.50
   1  -2   1  369.64    6.57
   1  -2   1  369.80    6.57
   1  -2   1  360.17    6.51
  -1   2  -2   36.46    0.67
   1   2   2   36.51    0.67
   1   2   2   36.73    0.67
  -1   2  -2   36.57    0.67
   1   2   2   37.30    0.68
  -1  -2  -2   36.88    0.67
   1  -2   2   37.53    0.68
  -1  -2  -2   36.71    0.67
  -1  -2  -2   36.82    0.67
   1  -2   2   36.82    0.67
   1  -2   2   36.87    0.68
  -1  -2  -2   36.50    0.68
  -1  -2  -2   36.89    0.66
   1  -2   2   37.04    0.68
   1   2   3   70.08    1.26
   1   2   3   69.51    1.26
  -1   2  -3   68.80    1.26
  -1   2  -3   69.86    1.26
   1   2   3   71.58    1.27
  -1  -2  -3   70.20    1.27
   1  -2   3   69.06    1.26
  -1  -2  -3   70.08    1.26
   1  -2   3   69.25    1.26
  -1  -2  -3   70.71    1.23
  -1  -2  -3   70.21    1.26
   1  -2   3   70.10    1.27
  -1   2  -4   27.16    0.52
   1   2   4   27.21    0.53
   1   2   4   27.66    0.52
  -1  -2  -4   26.96    0.52
  -1  -2  -4   27.40    0.53
   1  -2   4   27.52    0.53
  -1  -2  -4   27.28    0.52
   1  -2   4   27.29    0.52
   1  -2   4   28.30    0.52
  -1   2  -5   11.18    0.26
   1   2   5   11.39    0.25
   1   2   5   10.93    0.26
   1  -2   5   11.23    0.26
  -1  -2  -5   11.40    0.26
  -1  -2  -5   11.55    0.26
   1  -2   5   11.68    0.25
   1   2   6    2.31    0.12
  -1   2  -6    2.32    0.14
  -1   2  -6    1.72    0.10
   1   2   6    2.58    0.12
  -1  -2  -6    2.39    0.14
  -1  -2  -6    2.51    0.11
   1  -2   6    2.41    0.14
   1  -2   6    2.41    0.11
  -1   2  -7    3.97    0.16
  -1   2  -7    4.52    0.15
   1   2   7    4.58    0.15
   1   2   7    4.41    0.17
   1  -2   7    4.44    0.16
  -1  -2  -7    4.38    0.15
  -1  -2  -7    4.52    0.17
   1  -2   7    4.13    0.15
  -1   2  -8    1.58    0.11
  -1   2  -8    1.43    0.10
   1   2   8    1.40    0.11
   1   2   8    1.47    0.11
  -1   2  -8    1.50    0.10
  -1  -2  -8    1.51    0.12
   1  -2   8    1.46    0.12
   1  -2   8    1.70    0.12
  -1  -2  -8    1.34    0.10
   1   2   9    4.28    0.16
  -1   2  -9    4.84    0.16
   1   2   9    4.49    0.18
  -1   2  -9    4.18    0.16
  -1   2  -9    4.58    0.19
  -1  -2  -9    4.31    0.18
  -1  -2  -9    4.46    0.18
   1  -2   9    4.18    0.17
   1  -2   9    4.53    0.19
   1   2  10    0.36    0.10
  -1   2 -10    0.37    0.08
  -1   2 -10    0.31    0.08
  -1   2 -10    0.45    0.10
   1   2  10    0.30    0.09
   1  -2  10    0.51    0.09
  -1  -2 -10    0.41    0.10
   1  -2  10    0.40    0.11
  -1  -2 -10    0.36    0.09
   1   2  11   15.00    0.37
  -1   2 -11   14.73    0.34
  -1   2 -11   15.58    0.39
  -1   2 -11   14.95    0.37
   1   2  11   15.05    0.38
  -1  -2 -11   15.63    0.39
   1  -2  11   15.34    0.38
   1  -2  11   14.99    0.38
  -1  -2 -11   15.35    0.38
  -1   2 -12    0.65    0.11
  -1   2 -12    0.60    0.10
   1   2  12    0.79    0.13
  -1   2 -12    0.83    0.13
   1   2  12    0.76    0.11
   1  -2  12    0.58    0.13
   1  -2  12    0.78    0.11
  -1  -2 -12    0.75    0.14
  -1  -2 -12    0.83    0.12
  -1   2 -13   -0.21    0.12
  -1   2 -13    0.05    0.09
  -1   2 -13   -0.02    0.09
   1   2  13    0.06    0.12
   1   2  13    0.05    0.10
  -1  -2 -13    0.13    0.13
   1  -2  13   -0.13    0.10
   1  -2  13    0.23    0.12
  -1   2 -14    0.28    0.14
   1   2  14    0.55    0.12
   1   2  14    0.42    0.13
  -1   2 -14    0.26    0.09
  -1  -2 -14    0.32    0.14
   1  -2  14    0.23    0.14
  -1   2 -15    0.94    0.16
  -1   2 -15    1.02    0.12
   1   2  15    1.04    0.15
  -1  -2 -15    1.21    0.16
   1  -2  15    0.67    0.14
  -1   2 -16    0.21    0.15
   1   2  16    0.13    0.14
   1  -2  16   -0.01    0.15
  -1  -2 -16    0.07    0.16
  -1   2 -17    0.36    0.17
   1   2  17    0.18    0.16
   1  -2  17    0.36    0.17
  -1  -2 -17    0.14    0.15
   1   2  18    0.10    0.17
  -1   2 -18    0.10    0.17
   1  -2  18   -0.43    0.16
  -1  -2 -18   -0.05    0.17
  -1   2 -19    0.03    0.18
   1   2  19    0.14    0.17
  -1  -2 -19    0.22    0.18
  -1  -2 -19    0.21    0.19
   1  -2  19    0.10    0.18
   1   3 -19   -0.09    0.17
  -1   3  19   -0.18    0.17
   1  -3 -19    0.01    0.16
   1  -3 -19    0.16    0.17
  -1  -3  19   -0.10    0.17
   1   3 -18    0.54    0.18
  -1   3  18    0.38    0.18
   1  -3 -18    0.37    0.16
   1  -3 -18    0.44    0.18
  -1  -3  18    0.09    0.17
   1   3 -17    0.20    0.15
  -1   3  17   -0.13    0.14
  -1  -3  17    0.42    0.16
   1  -3 -17    0.15    0.14
   1  -3 -17    0.28    0.15
  -1   3  16    0.49    0.16
   1   3 -16    0.71    0.16
   1   3 -16    0.63    0.12
   1  -3 -16    0.64    0.16
  -1  -3  16    0.85    0.17
   1  -3 -16    0.92    0.17
   1   3 -15    0.36    0.11
   1   3 -15    0.17    0.14
  -1   3  15    0.03    0.14
   1  -3 -15    0.20    0.13
   1  -3 -15    0.33    0.15
  -1  -3  15    0.08    0.13
  -1   3  14    2.21    0.17
   1   3 -14    2.02    0.15
  -1   3  14    2.37    0.19
   1   3 -14    2.12    0.17
   1  -3 -14    2.00    0.18
  -1  -3  14    2.17    0.17
   1  -3 -14    2.27    0.19
  -1   3  13    1.32    0.14
  -1   3  13    1.41    0.15
   1   3 -13    1.55    0.13
   1   3 -13    1.55    0.15
   1   3 -13    1.42    0.13
  -1  -3  13    1.48    0.14
  -1  -3  13    1.59    0.15
   1  -3 -13    1.46    0.16
   1  -3 -13    1.65    0.17
   1   3 -12    0.39    0.11
  -1   3  12    0.44    0.13
   1   3 -12    0.49    0.10
   1   3 -12    0.37    0.10
  -1   3  12    0.33    0.11
   1  -3 -12    0.46    0.11
   1  -3 -12    0.53    0.12
   1  -3 -12    0.37    0.12
  -1  -3  12    0.44    0.11
  -1  -3  12    0.58    0.12
   1   3 -11    3.83    0.17
   1   3 -11    3.79    0.19
  -1   3  11    3.78    0.19
   1   3 -11    3.73    0.16
  -1   3  11    3.80    0.18
   1  -3 -11    3.54    0.19
  -1  -3  11    3.49    0.20
   1  -3 -11    3.56    0.17
   1  -3 -11    3.87    0.19
  -1  -3  11    3.59    0.17
   1   3 -10    2.27    0.14
  -1   3  10    2.07    0.15
   1   3 -10    2.12    0.16
   1   3 -10    2.29    0.13
  -1   3  10    1.96    0.14
  -1  -3  10    2.17    0.16
  -1  -3  10    2.26    0.14
   1  -3 -10    2.25    0.18
   1  -3 -10    2.25    0.14
   1  -3 -10    2.32    0.17
  -1   3   9    1.08    0.11
   1   3  -9    1.09    0.10
   1   3  -9    1.10    0.10
   1   3  -9    1.20    0.11
  -1   3   9    1.03    0.10
   1  -3  -9    1.13    0.11
   1  -3  -9    1.05    0.10
  -1  -3   9    1.21    0.11
   1  -3  -9    0.84    0.11
  -1  -3   9    1.11    0.10
   1   3  -8    8.05    0.23
  -1   3   8    8.33    0.22
   1   3  -8    7.80    0.21
  -1   3   8    7.79    0.24
   1   3  -8    7.84    0.22
   1  -3  -8    8.36    0.24
  -1  -3   8    7.76    0.23
   1  -3  -8    8.21    0.24
  -1  -3   8    8.07    0.22
   1  -3  -8    8.01    0.23
  -1   3   7    0.31    0.07
   1   3  -7    0.35    0.06
   1   3  -7    0.37    0.07
  -1   3   7    0.20    0.07
   1   3  -7    0.46    0.08
  -1  -3   7    0.32    0.07
   1  -3  -7    0.37    0.08
  -1  -3   7    0.35    0.08
   1  -3  -7    0.35    0.07
   1  -3  -7    0.19    0.07
   1   3  -6    5.47    0.16
   1   3  -6    5.50    0.16
   1   3  -6    5.03    0.16
  -1   3   6    5.16    0.16
  -1   3   6    5.12    0.17
  -1  -3   6    5.38    0.16
   1  -3  -6    5.15    0.18
  -1  -3   6    5.30    0.17
   1  -3  -6    5.35    0.17
  -1   3   5   -0.01    0.05
   1   3  -5    0.01    0.05
   1   3  -5   -0.02    0.05
  -1   3   5    0.02    0.05
   1   3  -5   -0.07    0.06
   1  -3  -5   -0.03    0.06
  -1  -3   5   -0.06    0.05
  -1  -3   5    0.00    0.05
   1  -3  -5   -0.02    0.05
  -1  -3   5    0.02    0.05
  -1   3   4   51.49    0.97
   1   3  -4   52.10    0.97
  -1   3   4   53.15    0.98
   1   3  -4   52.17    0.97
   1   3  -4   51.89    0.96
   1  -3  -4   52.32    0.97
  -1  -3   4   53.60    0.97
  -1  -3   4   53.75    0.96
  -1  -3   4   53.24    0.96
   1  -3  -4   53.65    0.98
   1   3  -3   50.76    0.92
   1   3  -3   50.03    0.93
  -1   3   3   52.57    0.94
   1   3  -3   49.44    0.92
  -1   3   3   50.21    0.93
   1   3  -3   52.39    0.93
   1  -3  -3   50.44    0.93
  -1  -3   3   50.54    0.92
   1  -3  -3   50.46    0.94
   1  -3  -3   50.57    0.93
  -1  -3   3   51.45    0.92
  -1  -3   3   52.40    0.93
   1   3  -2  408.69    7.38
   1   3  -2  429.15    7.42
  -1   3   2  405.07    7.41
  -1   3   2  424.31    7.49
   1   3  -2  419.55    7.47
   1   3  -2  408.75    7.37
  -1   3   2  421.93    7.42
  -1  -3   2  423.51    7.47
   1  -3  -2  408.08    7.43
  -1  -3   2  404.27    7.38
  -1  -3   2  412.33    7.45
  -1  -3   2  427.76    7.40
   1  -3  -2  399.50    7.37
   1  -3  -2  417.02    7.52
  -1  -3   2  415.14    7.37
   1   3  -1   16.59    0.33
   1   3  -1   16.99    0.33
  -1   3   1   17.10    0.34
   1   3  -1   16.60    0.32
  -1   3   1   17.11    0.33
  -1   3   1   16.71    0.33
   1   3  -1   17.54    0.34
  -1  -3   1   16.66    0.33
  -1  -3   1   16.80    0.33
   1  -3  -1   17.30    0.33
   1  -3  -1   17.25    0.34
  -1  -3   1   16.71    0.33
   1  -3  -1   16.48    0.33
  -1  -3   1   16.59    0.33
  -1  -3   1   16.63    0.33
  -1   3   0  240.97    4.37
   1   3   0  244.82    4.31
  -1   3   0  238.30    4.35
   1   3   0  238.12    4.35
   1   3   0  237.20    4.31
  -1   3   0  244.26    4.30
   1   3   0  236.47    4.27
   1  -3   0  243.11    4.39
   1  -3   0  240.07    4.31
  -1  -3   0  238.99    4.29
  -1  -3   0  239.52    4.26
   1  -3   0  243.24    4.32
   1  -3   0  245.17    4.35
  -1  -3   0  240.32    4.29
  -1  -3   0  241.76    4.34
   1   3   1   49.03    0.90
  -1   3  -1   49.02    0.91
   1   3   1   50.03    0.91
   1   3   1   49.39    0.90
  -1   3  -1   49.51    0.91
  -1   3  -1   49.28    0.90
  -1   3  -1   50.37    0.91
   1   3   1   51.14    0.90
  -1  -3  -1   50.20    0.89
  -1  -3  -1   50.12    0.90
  -1  -3  -1   50.81    0.91
   1  -3   1   49.84    0.91
  -1  -3  -1   50.00    0.90
   1  -3   1   48.35    0.90
   1  -3   1   50.18    0.91
   1  -3   1   49.82    0.91
   1   3   2   15.80    0.32
   1   3   2   16.66    0.33
   1   3   2   16.34    0.32
  -1   3  -2   16.01    0.32
  -1   3  -2   16.28    0.33
   1   3   2   16.34    0.31
   1   3   2   16.58    0.32
  -1   3  -2   16.29    0.33
   1  -3   2   16.69    0.33
   1  -3   2   16.22    0.32
  -1  -3  -2   15.84    0.32
  -1  -3  -2   16.24    0.31
  -1  -3  -2   15.84    0.32
  -1  -3  -2   16.88    0.33
   1  -3   2   17.05    0.33
   1  -3   2   16.26    0.33
  -1   3  -3  121.20    2.15
   1   3   3  120.59    2.15
   1   3   3  120.88    2.17
  -1   3  -3  120.89    2.17
  -1  -3  -3  121.99    2.17
  -1  -3  -3  117.87    2.15
   1  -3   3  120.61    2.15
  -1  -3  -3  120.20    2.15
   1  -3   3  121.00    2.17
   1  -3   3  119.25    2.15
   1  -3   3  122.98    2.17
  -1   3  -4    1.25    0.08
   1   3   4    1.10    0.09
  -1   3  -4    1.33    0.11
   1   3   4    1.11    0.08
  -1  -3  -4    1.04    0.08
  -1  -3  -4    1.10    0.07
   1  -3   4    1.19    0.08
  -1  -3  -4    1.17    0.08
  -1  -3  -4    1.10    0.09
   1  -3   4    1.28    0.08
  -1   3  -5    0.94    0.08
  -1   3  -5    0.90    0.07
   1   3   5    0.94    0.08
   1   3   5    0.90    0.08
  -1  -3  -5    0.84    0.07
   1  -3   5    1.03    0.08
   1  -3   5    1.00    0.08
  -1  -3  -5    0.86    0.08
  -1  -3  -5    0.74    0.07
   1   3   6   67.30    1.23
   1   3   6   67.49    1.25
  -1   3  -6   66.80    1.23
  -1   3  -6   67.58    1.24
  -1  -3  -6   66.51    1.23
   1  -3   6   66.07    1.23
  -1  -3  -6   66.28    1.24
   1  -3   6   67.05    1.25
   1   3   7   15.81    0.36
  -1   3  -7   16.17    0.36
   1   3   7   16.22    0.36
  -1   3  -7   16.17    0.35
  -1   3  -7   16.64    0.37
   1  -3   7   16.23    0.36
   1  -3   7   16.29    0.36
  -1  -3  -7   16.05    0.36
  -1  -3  -7   16.19    0.37
  -1   3  -8    0.57    0.08
  -1   3  -8    0.54    0.08
   1   3   8    0.59    0.09
   1   3   8    0.42    0.08
  -1   3  -8    0.44    0.09
   1  -3   8    0.43    0.08
   1  -3   8    0.51    0.09
  -1  -3  -8    0.43    0.09
  -1  -3  -8    0.55    0.08
  -1   3  -9   16.42    0.38
  -1   3  -9   16.11    0.36
   1   3   9   15.41    0.37
  -1   3  -9   15.56    0.37
   1   3   9   16.67    0.38
   1  -3   9   16.59    0.38
   1  -3   9   16.16    0.38
  -1  -3  -9   16.38    0.38
  -1  -3  -9   16.35    0.39
   1   3  10   -0.05    0.10
  -1   3 -10    0.07    0.09
  -1   3 -10    0.12    0.08
   1   3  10    0.06    0.09
  -1   3 -10    0.11    0.08
  -1  -3 -10    0.05    0.08
   1  -3  10    0.12    0.10
  -1  -3 -10    0.10    0.10
   1  -3  10    0.16    0.08
  -1   3 -11   11.38    0.31
   1   3  11   11.21    0.31
  -1   3 -11   11.23    0.29
   1   3  11   10.81    0.31
  -1   3 -11   11.00    0.31
   1  -3  11   11.21    0.32
  -1  -3 -11   11.46    0.31
   1  -3  11   11.23    0.31
  -1  -3 -11   11.20    0.32
   1   3  12    5.31    0.23
  -1   3 -12    4.94    0.19
   1   3  12    5.19    0.22
  -1   3 -12    4.93    0.21
  -1   3 -12    4.89    0.22
   1  -3  12    5.06    0.22
   1  -3  12    4.96    0.22
  -1  -3 -12    4.91    0.23
  -1  -3 -12    4.96    0.21
  -1   3 -13    3.02    0.16
  -1   3 -13    2.62    0.22
   1   3  13    2.92    0.22
   1   3  13    3.04    0.18
  -1  -3 -13    2.77    0.20
   1  -3  13    3.12    0.18
   1  -3  13    2.79    0.22
   1   3  14   -0.18    0.10
   1   3  14   -0.01    0.13
  -1   3 -14    0.09    0.13
  -1   3 -14   -0.03    0.09
   1  -3  14    0.07    0.12
  -1  -3 -14   -0.17    0.12
  -1   3 -15    0.10    0.10
  -1   3 -15    0.02    0.14
   1   3  15    0.14    0.14
   1  -3  15   -0.14    0.12
  -1  -3 -15    0.12    0.13
   1   3  16   -0.02    0.15
  -1   3 -16    0.18    0.16
  -1   3 -16    0.15    0.11
  -1  -3 -16    0.06    0.14
  -1  -3 -16    0.00    0.14
   1  -3  16    0.07    0.15
  -1   3 -17    0.77    0.16
   1   3  17    0.79    0.17
  -1  -3 -17    0.62    0.16
  -1  -3 -17    0.98    0.18
   1  -3  17    0.48    0.17
  -1   3 -18    0.61    0.19
   1   3  18    0.13    0.17
  -1  -3 -18    0.53    0.19
  -1  -3 -18    0.20    0.17
   1  -3  18    0.36    0.16
  -1   3 -19    0.77    0.19
   1  -3  19    1.16    0.21
  -1  -3 -19    0.99    0.20
  -1  -3 -19    1.07    0.22
  -1   4  18    1.47    0.19
   1   4 -18    1.24    0.19
  -1  -4  18    0.97    0.18
   1  -4 -18    1.43    0.20
   1   4 -17    0.54    0.16
  -1   4  17    0.40    0.17
   1   4 -17    0.73    0.13
  -1  -4  17    0.50    0.17
   1  -4 -17    0.57    0.16
  -1   4  16    1.55    0.19
   1   4 -16    1.49    0.15
   1   4 -16    1.71    0.18
   1  -4 -16    1.75    0.19
  -1  -4  16    1.60    0.19
   1   4 -15    3.62    0.25
  -1   4  15    3.47    0.23
   1   4 -15    3.12    0.20
  -1  -4  15    3.39    0.24
   1  -4 -15    3.42    0.24
   1   4 -14    4.75    0.25
  -1   4  14    5.25    0.26
   1   4 -14    4.89    0.22
  -1  -4  14    4.81    0.25
   1  -4 -14    4.92    0.26
   1  -4 -14    5.21    0.28
   1   4 -13    5.01    0.21
  -1   4  13    5.12    0.25
   1   4 -13    4.66    0.20
   1   4 -13    5.21    0.24
  -1   4  13    4.62    0.22
   1  -4 -13    5.31    0.26
   1  -4 -13    5.08    0.25
  -1  -4  13    4.95    0.23
   1   4 -12    0.91    0.12
  -1   4  12    1.21    0.13
   1   4 -12    1.43    0.14
   1   4 -12    0.97    0.12
  -1   4  12    0.78    0.14
  -1  -4  12    1.06    0.14
   1  -4 -12    0.88    0.12
   1  -4 -12    0.98    0.14
   1  -4 -12    1.11    0.15
  -1  -4  12    1.06    0.12
  -1   4  11    0.47    0.11
   1   4 -11    0.71    0.11
   1   4 -11    0.53    0.10
  -1   4  11    0.55    0.12
   1   4 -11    0.73    0.10
   1  -4 -11    0.51    0.12
  -1  -4  11    0.83    0.12
   1  -4 -11    0.49    0.11
  -1  -4  11    0.56    0.10
   1  -4 -11    0.40    0.11
  -1   4  10    5.76    0.22
   1   4 -10    5.46    0.20
   1   4 -10    6.17    0.20
  -1   4  10    5.28    0.20
   1   4 -10    6.00    0.22
   1  -4 -10    5.67    0.21
  -1  -4  10    5.90    0.21
   1  -4 -10    5.86    0.22
  -1  -4  10    5.56    0.20
   1   4  -9    0.48    0.08
  -1   4   9    0.44    0.10
  -1   4   9    0.50    0.08
   1   4  -9    0.60    0.09
   1   4  -9    0.52    0.09
   1  -4  -9    0.40    0.09
   1  -4  -9    0.44    0.10
  -1  -4   9    0.44    0.08
  -1  -4   9    0.50    0.09
   1   4  -8   16.78    0.37
   1   4  -8   16.81    0.38
   1   4  -8   16.78    0.37
  -1   4   8   16.79    0.39
  -1   4   8   16.35    0.38
  -1  -4   8   16.72    0.38
   1  -4  -8   16.69    0.38
  -1  -4   8   16.73    0.38
   1  -4  -8   16.73    0.38
  -1   4   7    9.44    0.25
   1   4  -7    9.58    0.25
   1   4  -7    9.16    0.24
   1   4  -7    9.41    0.23
  -1   4   7    9.15    0.25
   1  -4  -7    9.10    0.24
  -1  -4   7    9.33    0.25
   1  -4  -7    9.01    0.25
  -1  -4   7    9.23    0.23
  -1   4   6   35.11    0.69
   1   4  -6   34.99    0.69
  -1   4   6   35.39    0.70
   1   4  -6   35.63    0.69
   1   4  -6   36.10    0.68
   1  -4  -6   36.29    0.70
  -1  -4   6   36.10    0.69
  -1  -4   6   34.70    0.68
   1  -4  -6   34.97    0.69
   1   4  -5    9.51    0.22
  -1   4   5    9.32    0.23
  -1   4   5    9.30    0.24
   1   4  -5    9.74    0.23
  -1  -4   5    9.46    0.23
  -1  -4   5    9.32    0.23
   1  -4  -5    9.18    0.25
   1  -4  -5    9.50    0.24
  -1  -4   5    9.52    0.23
   1   4  -4   47.29    0.88
   1   4  -4   47.88    0.89
  -1   4   4   47.59    0.90
  -1   4   4   48.98    0.91
   1   4  -4   48.44    0.90
   1  -4  -4   47.68    0.90
  -1  -4   4   47.79    0.89
  -1  -4   4   48.63    0.90
  -1  -4   4   48.09    0.89
   1  -4  -4   48.44    0.91
   1   4  -3   24.50    0.47
  -1   4   3   24.78    0.49
   1   4  -3   24.37    0.47
  -1   4   3   25.13    0.49
   1   4  -3   24.75    0.49
  -1  -4   3   23.81    0.47
  -1  -4   3   24.13    0.47
   1  -4  -3   24.31    0.49
  -1  -4   3   25.43    0.48
   1  -4  -3   24.84    0.49
  -1  -4   3   24.52    0.48
   1   4  -2    1.73    0.08
  -1   4   2    1.69    0.09
   1   4  -2    1.81    0.11
  -1   4   2    1.80    0.11
   1   4  -2    1.74    0.09
  -1  -4   2    1.78    0.09
  -1  -4   2    1.81    0.08
  -1  -4   2    1.88    0.09
  -1  -4   2    1.74    0.09
   1  -4  -2    1.89    0.10
   1  -4  -2    1.72    0.11
   1   4  -1   93.98    1.67
   1   4  -1   92.31    1.67
   1   4  -1   92.51    1.68
  -1   4   1   91.99    1.67
  -1   4   1   92.85    1.69
  -1  -4   1   92.77    1.67
   1  -4  -1   93.67    1.69
  -1  -4   1   94.69    1.69
   1  -4  -1   94.96    1.68
  -1  -4   1   93.10    1.67
   1  -4  -1   93.37    1.68
  -1  -4   1   94.48    1.69
   1   4   0   74.98    1.38
   1   4   0   75.51    1.40
  -1   4   0   76.93    1.40
   1   4   0   78.05    1.39
  -1   4   0   76.78    1.39
   1  -4   0   78.72    1.40
  -1  -4   0   77.30    1.39
  -1  -4   0   76.92    1.38
   1  -4   0   77.51    1.39
   1  -4   0   78.08    1.41
  -1  -4   0   77.96    1.40
   1  -4   0   76.72    1.39
   1   4   1    4.85    0.13
  -1   4  -1    4.92    0.14
   1   4   1    5.08    0.14
  -1   4  -1    4.63    0.13
  -1   4  -1    4.81    0.14
   1   4   1    4.84    0.13
  -1  -4  -1    4.96    0.13
  -1  -4  -1    5.08    0.14
   1  -4   1    4.90    0.13
   1  -4   1    4.83    0.14
   1  -4   1    4.76    0.15
  -1  -4  -1    4.66    0.14
   1  -4   1    4.99    0.14
   1   4   2   50.25    0.93
  -1   4  -2   49.98    0.92
  -1   4  -2   52.13    0.93
   1   4   2   51.05    0.91
   1   4   2   50.31    0.92
  -1   4  -2   49.74    0.93
  -1  -4  -2   49.14    0.92
  -1  -4  -2   50.75    0.93
   1  -4   2   49.59    0.92
  -1  -4  -2   47.88    0.91
   1  -4   2   49.95    0.93
   1  -4   2   49.40    0.92
   1  -4   2   50.85    0.93
   1   4   3   23.09    0.46
  -1   4  -3   23.44    0.47
  -1   4  -3   23.10    0.46
   1   4   3   24.10    0.47
   1   4   3   24.26    0.44
  -1  -4  -3   24.15    0.47
   1  -4   3   23.50    0.47
  -1  -4  -3   23.31    0.46
   1  -4   3   24.23    0.47
  -1  -4  -3   24.17    0.47
   1  -4   3   23.54    0.47
   1   4   4   10.59    0.24
  -1   4  -4   10.89    0.24
   1   4   4   10.17    0.24
  -1   4  -4   10.69    0.25
   1  -4   4   10.65    0.24
   1  -4   4   10.16    0.24
  -1  -4  -4   10.32    0.24
   1  -4   4   10.06    0.24
  -1  -4  -4   10.23    0.25
   1   4   5    2.63    0.14
   1   4   5    2.83    0.13
  -1   4  -5    2.74    0.12
  -1   4  -5    2.83    0.14
   1  -4   5    2.83    0.12
  -1  -4  -5    2.71    0.12
  -1  -4  -5    2.77    0.13
   1  -4   5    3.01    0.14
   1   4   6   70.59    1.32
  -1   4  -6   69.21    1.31
  -1   4  -6   70.78    1.31
   1   4   6   70.22    1.30
  -1   4  -6   70.36    1.30
  -1  -4  -6   71.33    1.31
  -1  -4  -6   70.97    1.31
  -1  -4  -6   70.48    1.32
   1  -4   6   71.28    1.31
   1  -4   6   71.75    1.32
   1   4   7    3.21    0.16
  -1   4  -7    3.36    0.15
   1   4   7    3.19    0.14
  -1   4  -7    3.19    0.15
  -1   4  -7    3.34    0.14
  -1  -4  -7    3.29    0.15
   1  -4   7    3.40    0.16
  -1  -4  -7    3.33    0.17
  -1  -4  -7    3.35    0.17
   1  -4   7    3.28    0.14
  -1   4  -8    1.22    0.10
   1   4   8    1.07    0.10
  -1   4  -8    1.07    0.10
   1   4   8    1.11    0.10
  -1   4  -8    1.24    0.11
   1  -4   8    1.30    0.10
   1  -4   8    1.17    0.11
  -1  -4  -8    1.03    0.10
  -1  -4  -8    0.93    0.10
  -1  -4  -8    1.35    0.11
   1   4   9   25.83    0.55
  -1   4  -9   25.88    0.55
  -1   4  -9   26.61    0.56
  -1   4  -9   26.15    0.55
   1   4   9   26.04    0.56
  -1  -4  -9   26.54    0.57
   1  -4   9   26.84    0.56
   1  -4   9   26.36    0.56
  -1  -4  -9   26.48    0.56
  -1  -4  -9   26.99    0.57
   1   4  10   16.67    0.41
  -1   4 -10   17.07    0.40
  -1   4 -10   17.99    0.42
  -1   4 -10   16.76    0.40
   1   4  10   16.84    0.41
  -1  -4 -10   17.15    0.41
   1  -4  10   16.88    0.41
  -1  -4 -10   17.49    0.41
   1  -4  10   17.89    0.42
  -1  -4 -10   17.87    0.43
   1   4  11    3.13    0.20
  -1   4 -11    2.26    0.17
  -1   4 -11    2.46    0.20
  -1   4 -11    2.41    0.16
   1   4  11    2.26    0.16
  -1  -4 -11    2.57    0.18
   1  -4  11    2.34    0.18
   1  -4  11    2.27    0.17
  -1  -4 -11    2.73    0.22
  -1  -4 -11    2.06    0.16
  -1   4 -12    4.97    0.24
   1   4  12    4.47    0.20
  -1   4 -12    4.18    0.21
   1   4  12    3.88    0.21
  -1   4 -12    4.13    0.20
   1  -4  12    3.74    0.21
   1  -4  12    4.19    0.21
  -1  -4 -12    4.04    0.22
  -1  -4 -12    4.39    0.23
   1   4  13    1.00    0.15
  -1   4 -13    1.10    0.13
   1   4  13    1.01    0.13
  -1   4 -13    1.28    0.16
  -1  -4 -13    1.28    0.17
   1  -4  13    1.32    0.15
  -1  -4 -13    1.04    0.16
  -1   4 -14    7.67    0.30
   1   4  14    7.37    0.28
   1   4  14    7.02    0.27
  -1   4 -14    6.76    0.25
  -1  -4 -14    7.48    0.31
  -1  -4 -14    7.48    0.30
   1  -4  14    7.28    0.28
  -1   4 -15    0.58    0.12
   1   4  15    0.57    0.16
  -1   4 -15    0.38    0.15
  -1  -4 -15    0.38    0.15
  -1  -4 -15    0.63    0.15
   1  -4  15    0.53    0.16
  -1   4 -16    0.23    0.12
  -1   4 -16    0.00    0.15
   1   4  16    0.07    0.15
  -1  -4 -16    0.28    0.17
  -1  -4 -16    0.08    0.15
   1  -4  16    0.16    0.16
  -1   4 -17    0.42    0.17
   1   4  17    0.28    0.17
  -1  -4 -17   -0.09    0.16
   1  -4  17    0.02    0.16
  -1  -4 -17    0.08    0.16
   1   4  18    1.44    0.21
  -1   4 -18    1.83    0.21
  -1  -4 -18    1.48    0.21
  -1  -4 -18    1.50    0.20
   1  -4  18    1.46    0.21
  -1   5  18    0.59    0.19
  -1  -5  18    0.40    0.17
   1  -5 -18    0.50    0.17
   1   5 -17    0.08    0.16
   1   5 -17    0.13    0.13
  -1   5  17    0.30    0.17
  -1  -5  17   -0.03    0.16
   1  -5 -17    0.28    0.17
   1   5 -16    0.72    0.14
   1   5 -16    0.79    0.17
  -1   5  16    0.50    0.15
   1  -5 -16    1.01    0.16
  -1  -5  16    0.79    0.17
   1   5 -15    3.28    0.20
   1   5 -15    4.12    0.25
  -1   5  15    2.69    0.21
  -1  -5  15    3.25    0.24
   1  -5 -15    3.11    0.25
   1   5 -14    0.57    0.12
   1   5 -14    0.32    0.13
  -1   5  14    0.19    0.14
  -1  -5  14    0.39    0.14
   1  -5 -14    0.22    0.13
  -1   5  13    0.03    0.13
   1   5 -13    0.14    0.12
  -1   5  13   -0.16    0.11
   1   5 -13   -0.02    0.10
   1   5 -13   -0.10    0.11
   1  -5 -13   -0.11    0.12
  -1  -5  13   -0.07    0.12
   1   5 -12    0.32    0.12
   1   5 -12    0.20    0.11
  -1   5  12    0.23    0.11
   1   5 -12    0.17    0.09
  -1   5  12    0.17    0.13
   1  -5 -12    0.12    0.13
  -1  -5  12    0.20    0.12
   1   5 -11    0.46    0.11
  -1   5  11    0.34    0.11
  -1   5  11    0.45    0.11
   1   5 -11    0.49    0.12
   1   5 -11    0.45    0.10
  -1  -5  11    0.45    0.11
   1  -5 -11    0.31    0.13
  -1  -5  11    0.64    0.10
   1  -5 -11    0.44    0.11
  -1   5  10    1.04    0.11
   1   5 -10    1.30    0.12
   1   5 -10    1.14    0.12
   1   5 -10    1.18    0.11
  -1   5  10    1.03    0.13
   1  -5 -10    0.97    0.12
  -1  -5  10    1.14    0.12
   1  -5 -10    1.06    0.11
  -1  -5  10    1.12    0.11
   1   5  -9    0.81    0.10
   1   5  -9    0.82    0.09
  -1   5   9    0.68    0.10
   1   5  -9    0.64    0.11
  -1   5   9    0.77    0.10
  -1  -5   9    0.87    0.11
  -1  -5   9    0.65    0.09
   1  -5  -9    0.67    0.12
   1  -5  -9    0.72    0.10
   1   5  -8    0.12    0.08
   1   5  -8    0.13    0.09
   1   5  -8    0.18    0.07
  -1   5   8    0.13    0.08
  -1   5   8    0.22    0.08
  -1  -5   8    0.09    0.09
   1  -5  -8    0.18    0.08
   1  -5  -8    0.10    0.08
  -1  -5   8    0.19    0.08
  -1   5   7    0.02    0.06
  -1   5   7    0.10    0.08
   1   5  -7    0.05    0.06
   1   5  -7    0.05    0.07
   1   5  -7    0.04    0.07
  -1  -5   7    0.11    0.08
  -1  -5   7    0.07    0.06
   1  -5  -7    0.08    0.07
   1  -5  -7    0.02    0.08
  -1   5   6    4.40    0.16
   1   5  -6    4.28    0.15
  -1   5   6    4.54    0.11
   1   5  -6    4.51    0.17
   1   5  -6    4.20    0.16
  -1   5   6    4.19    0.17
  -1  -5   6    4.36    0.15
  -1  -5   6    4.57    0.17
   1  -5  -6    4.08    0.16
   1  -5  -6    4.24    0.17
  -1   5   5  124.65    2.27
  -1   5   5  127.62    2.20
   1   5  -5  123.06    2.24
   1   5  -5  126.63    2.25
  -1   5   5  123.29    2.25
   1   5  -5  124.01    2.26
  -1  -5   5  125.47    2.24
  -1  -5   5  124.70    2.26
  -1  -5   5  123.16    2.26
   1  -5  -5  125.22    2.28
   1  -5  -5  124.86    2.25
  -1   5   4    0.55    0.07
   1   5  -4    0.59    0.07
   1   5  -4    0.63    0.09
   1   5  -4    0.60    0.07
  -1   5   4    0.52    0.08
   1  -5  -4    0.63    0.07
  -1  -5   4    0.63    0.07
  -1  -5   4    0.74    0.07
  -1  -5   4    0.66    0.07
  -1  -5   4    0.68    0.08
   1  -5  -4    0.49    0.08
  -1   5   3  110.03    2.04
   1   5  -3  112.75    2.03
  -1   5   3  113.52    2.02
   1   5  -3  112.71    2.01
   1   5  -3  110.99    2.03
  -1  -5   3  110.50    2.01
   1  -5  -3  114.58    2.04
   1  -5  -3  113.29    2.02
  -1  -5   3  110.52    2.01
  -1  -5   3  113.67    2.03
  -1  -5   3  112.11    2.03
   1   5  -2    0.27    0.05
   1   5  -2   -0.02    0.05
  -1   5   2    0.02    0.05
  -1   5   2    0.14    0.05
   1   5  -2    0.01    0.07
   1  -5  -2    0.09    0.05
  -1  -5   2    0.00    0.05
  -1  -5   2   -0.02    0.06
   1  -5  -2    0.18    0.06
  -1  -5   2    0.01    0.04
  -1  -5   2    0.46    0.06
   1   5  -1    0.05    0.06
   1   5  -1    0.14    0.05
  -1   5   1    0.16    0.06
  -1   5   1    0.15    0.05
   1   5  -1    0.13    0.05
  -1  -5   1    0.13    0.05
  -1  -5   1    0.20    0.05
   1  -5  -1    0.18    0.05
  -1  -5   1    0.02    0.05
  -1  -5   1    0.05    0.05
   1  -5  -1    0.13    0.05
   1  -5  -1    0.17    0.06
   1   5   0    5.41    0.15
   1   5   0    5.34    0.15
  -1   5   0    5.26    0.16
  -1   5   0    5.51    0.16
   1   5   0    5.42    0.15
  -1  -5   0    5.34    0.15
   1  -5   0    5.39    0.15
  -1  -5   0    5.51    0.15
   1  -5   0    5.53    0.16
  -1  -5   0    5.17    0.16
   1  -5   0    5.35    0.15
  -1  -5   0    5.39    0.16
   1   5   1    1.29    0.08
   1   5   1    1.35    0.10
  -1   5  -1    1.33    0.08
   1   5   1    1.47    0.10
  -1   5  -1    1.39    0.09
  -1  -5  -1    1.40    0.09
  -1  -5  -1    1.47    0.11
  -1  -5  -1    1.55    0.10
   1  -5   1    1.28    0.09
   1  -5   1    1.22    0.09
   1  -5   1    1.30    0.09
  -1   5  -2   45.79    0.86
   1   5   2   44.32    0.86
   1   5   2   46.85    0.84
   1   5   2   45.25    0.85
  -1   5  -2   46.13    0.86
  -1   5  -2   45.84    0.86
  -1  -5  -2   45.57    0.85
   1  -5   2   45.16    0.86
   1  -5   2   47.64    0.87
  -1  -5  -2   45.66    0.85
   1  -5   2   45.18    0.86
  -1  -5  -2   45.49    0.86
   1   5   3    6.20    0.17
   1   5   3    6.11    0.18
  -1   5  -3    6.09    0.18
  -1   5  -3    6.13    0.17
   1   5   3    6.42    0.15
  -1  -5  -3    6.34    0.18
   1  -5   3    5.98    0.18
   1  -5   3    6.08    0.17
   1  -5   3    5.99    0.17
  -1  -5  -3    6.20    0.18
   1   5   4   46.17    0.88
   1   5   4   45.93    0.84
  -1   5  -4   47.13    0.88
  -1   5  -4   46.92    0.87
   1   5   4   46.75    0.87
   1  -5   4   46.02    0.88
   1  -5   4   46.53    0.88
  -1  -5  -4   46.09    0.87
   1  -5   4   45.01    0.87
  -1  -5  -4   46.30    0.88
   1   5   5    7.38    0.21
  -1   5  -5    7.31    0.20
  -1   5  -5    7.00    0.20
   1   5   5    6.97    0.20
   1  -5   5    7.17    0.20
   1  -5   5    7.10    0.21
  -1  -5  -5    7.06    0.21
  -1  -5  -5    7.28    0.21
   1  -5   5    7.04    0.20
  -1   5  -6   16.72    0.38
   1   5   6   16.43    0.37
  -1   5  -6   17.05    0.37
  -1   5  -6   17.05    0.38
   1   5   6   17.14    0.38
   1  -5   6   16.69    0.38
  -1  -5  -6   17.29    0.38
   1  -5   6   16.74    0.38
   1  -5   6   16.52    0.38
  -1  -5  -6   17.10    0.38
   1   5   7   33.51    0.68
  -1   5  -7   35.12    0.68
   1   5   7   34.25    0.68
  -1   5  -7   34.18    0.68
  -1   5  -7   34.22    0.68
  -1  -5  -7   34.40    0.69
   1  -5   7   33.01    0.68
  -1  -5  -7   33.85    0.68
   1  -5   7   33.28    0.68
   1   5   8    9.91    0.27
  -1   5  -8    9.74    0.28
  -1   5  -8   10.43    0.27
  -1   5  -8   10.49    0.28
   1   5   8   10.61    0.29
   1  -5   8   10.41    0.29
  -1  -5  -8   10.16    0.29
  -1  -5  -8    9.80    0.27
   1  -5   8   10.05    0.28
  -1   5  -9    7.76    0.26
  -1   5  -9    7.95    0.24
   1   5   9    7.79    0.24
  -1   5  -9    7.52    0.24
   1   5   9    8.49    0.26
  -1  -5  -9    7.78    0.24
  -1  -5  -9    7.36    0.25
   1  -5   9    7.61    0.24
   1  -5   9    8.06    0.26
   1   5  10    2.06    0.16
   1   5  10    2.50    0.19
  -1   5 -10    2.30    0.19
  -1   5 -10    2.51    0.16
  -1   5 -10    2.46    0.15
  -1  -5 -10    2.09    0.17
   1  -5  10    2.40    0.15
  -1  -5 -10    2.20    0.16
   1  -5  10    2.37    0.17
  -1  -5 -10    2.39    0.16
   1   5  11   19.68    0.46
  -1   5 -11   19.12    0.45
  -1   5 -11   19.33    0.46
  -1   5 -11   18.35    0.44
   1   5  11   18.21    0.45
  -1  -5 -11   18.94    0.47
   1  -5  11   18.17    0.45
   1  -5  11   18.77    0.46
  -1  -5 -11   18.89    0.47
  -1  -5 -11   19.04    0.46
  -1   5 -12    3.89    0.19
  -1   5 -12    3.87    0.20
  -1   5 -12    3.82    0.23
   1   5  12    3.48    0.19
   1   5  12    4.25    0.24
   1  -5  12    4.01    0.24
  -1  -5 -12    3.80    0.25
  -1  -5 -12    4.12    0.24
   1   5  13    1.83    0.17
  -1   5 -13    1.93    0.17
   1   5  13    1.35    0.15
  -1   5 -13    1.79    0.15
  -1  -5 -13    1.98    0.18
  -1  -5 -13    1.41    0.17
   1  -5  13    1.61    0.17
  -1   5 -14    0.67    0.15
   1   5  14    0.73    0.15
  -1   5 -14    0.68    0.13
   1   5  14    1.01    0.14
  -1  -5 -14    0.58    0.14
   1  -5  14    0.73    0.16
  -1  -5 -14    0.63    0.15
  -1   5 -15    0.09    0.14
  -1   5 -15    0.38    0.12
   1   5  15    0.12    0.15
   1  -5  15    0.11    0.15
  -1  -5 -15    0.02    0.13
  -1  -5 -15    0.12    0.15
  -1   5 -16    1.23    0.17
   1   5  16    1.19    0.18
  -1   5 -16    1.53    0.16
  -1  -5 -16    1.02    0.17
   1  -5  16    1.08    0.17
  -1   5 -17    0.31    0.17
  -1   5 -17    0.46    0.14
   1   5  17    0.24    0.17
   1  -5  17    0.41    0.18
  -1  -5 -17    0.26    0.18
  -1   5 -18   -0.08    0.18
   1   5  18   -0.24    0.17
   1  -5  18   -0.06    0.17
  -1  -5 -18   -0.10    0.16
  -1   6  18    0.74    0.20
   1  -6 -18    0.77    0.20
  -1  -6  18    0.78    0.19
  -1   6  17    0.12    0.16
   1   6 -17    0.16    0.15
  -1  -6  17   -0.01    0.16
   1  -6 -17    0.19    0.17
   1   6 -16    0.99    0.18
   1   6 -16    0.73    0.15
  -1   6  16    0.98    0.18
   1  -6 -16    0.75    0.16
  -1  -6  16    0.76    0.17
   1   6 -15    0.14    0.13
  -1   6  15    0.53    0.15
   1   6 -15    0.31    0.15
  -1  -6  15    0.48    0.16
   1  -6 -15    0.11    0.15
  -1   6  14    0.36    0.15
   1   6 -14    0.38    0.14
   1   6 -14    0.23    0.13
   1  -6 -14    0.33    0.15
  -1  -6  14    0.27    0.14
  -1   6  13    2.67    0.19
   1   6 -13    3.28    0.22
  -1   6  13    3.13    0.23
   1   6 -13    2.72    0.20
  -1  -6  13    3.45    0.23
   1  -6 -13    2.95    0.23
   1   6 -12   -0.01    0.12
  -1   6  12   -0.05    0.11
  -1   6  12    0.03    0.13
   1   6 -12   -0.07    0.10
   1   6 -12    0.07    0.10
   1  -6 -12   -0.17    0.12
  -1  -6  12    0.18    0.13
   1   6 -11    0.80    0.12
   1   6 -11    0.48    0.13
   1   6 -11    0.68    0.10
  -1   6  11    0.57    0.11
  -1   6  11    0.75    0.14
  -1  -6  11    0.86    0.14
  -1  -6  11    0.69    0.12
   1  -6 -11    0.54    0.14
   1   6 -10    1.59    0.13
   1   6 -10    1.33    0.14
  -1   6  10    1.53    0.15
  -1   6  10    1.45    0.13
   1   6 -10    1.63    0.14
  -1  -6  10    1.86    0.14
   1  -6 -10    1.16    0.14
   1  -6 -10    1.56    0.13
  -1  -6  10    1.46    0.14
  -1   6   9    0.47    0.10
   1   6  -9    0.32    0.09
   1   6  -9    0.38    0.10
   1   6  -9    0.35    0.10
  -1   6   9    0.20    0.10
   1  -6  -9    0.45    0.12
  -1  -6   9    0.36    0.09
  -1  -6   9    0.28    0.11
   1  -6  -9    0.37    0.10
  -1   6   8    1.57    0.13
   1   6  -8    1.82    0.15
   1   6  -8    1.79    0.13
  -1   6   8    1.90    0.14
   1   6  -8    1.81    0.14
   1  -6  -8    1.49    0.12
  -1  -6   8    1.60    0.12
   1  -6  -8    1.98    0.15
  -1  -6   8    1.76    0.13
   1   6  -7    0.84    0.09
   1   6  -7    0.89    0.10
  -1   6   7    0.82    0.09
  -1   6   7    0.78    0.06
  -1   6   7    0.70    0.10
   1   6  -7    0.73    0.10
   1  -6  -7    0.72    0.10
  -1  -6   7    0.71    0.10
  -1  -6   7    0.86    0.09
  -1  -6   7    0.85    0.09
   1  -6  -7    0.77    0.10
   1   6  -6    6.26    0.21
  -1   6   6    6.63    0.20
   1   6  -6    6.90    0.19
   1   6  -6    6.70    0.20
  -1   6   6    6.46    0.15
  -1   6   6    6.59    0.21
   1  -6  -6    6.52    0.21
   1  -6  -6    6.45    0.21
  -1  -6   6    6.71    0.20
  -1  -6   6    6.63    0.21
  -1  -6   6    6.37    0.19
   1   6  -5    0.24    0.09
   1   6  -5    0.16    0.07
  -1   6   5    0.11    0.05
   1   6  -5    0.15    0.06
  -1   6   5   -0.07    0.06
  -1   6   5    0.08    0.07
   1  -6  -5    0.03    0.07
   1  -6  -5    0.01    0.07
  -1  -6   5    0.13    0.07
  -1  -6   5    0.06    0.06
  -1  -6   5    0.06    0.06
  -1   6   4    6.06    0.16
   1   6  -4    5.62    0.20
   1   6  -4    5.89    0.17
  -1   6   4    5.92    0.18
   1   6  -4    5.94    0.18
  -1   6   4    6.15    0.20
  -1  -6   4    6.26    0.18
  -1  -6   4    6.11    0.19
  -1  -6   4    5.97    0.18
   1  -6  -4    6.25    0.19
   1  -6  -4    6.19    0.19
  -1   6   3   20.98    0.44
   1   6  -3   20.48    0.42
   1   6  -3   20.08    0.42
   1   6  -3   20.81    0.44
  -1   6   3   20.42    0.44
   1  -6  -3   21.07    0.44
  -1  -6   3   20.65    0.43
  -1  -6   3   20.74    0.43
  -1  -6   3   20.59    0.43
   1  -6  -3   20.96    0.44
  -1   6   2   16.38    0.36
   1   6  -2   16.14    0.36
   1   6  -2   16.44    0.35
   1   6  -2   16.29    0.34
  -1   6   2   15.88    0.35
  -1  -6   2   16.11    0.35
   1  -6  -2   16.93    0.36
  -1  -6   2   16.09    0.35
  -1  -6   2   16.25    0.35
   1  -6  -2   16.44    0.36
  -1   6   1   18.28    0.39
   1   6  -1   18.11    0.38
  -1   6   1   17.92    0.38
   1   6  -1   17.90    0.38
   1   6  -1   18.48    0.39
   1  -6  -1   18.66    0.39
   1  -6  -1   18.31    0.39
   1  -6  -1   18.29    0.39
  -1  -6   1   18.21    0.38
  -1  -6   1   18.28    0.38
  -1  -6   1   18.56    0.38
   1   6   0    3.67    0.13
   1   6   0    3.88    0.14
   1   6   0    3.53    0.14
  -1   6   0    3.85    0.15
  -1   6   0    3.82    0.14
  -1  -6   0    3.69    0.14
   1  -6   0    3.63    0.14
   1  -6   0    3.83    0.14
   1  -6   0    3.65    0.15
  -1  -6   0    3.66    0.13
  -1  -6   0    3.80    0.15
  -1   6  -1   44.14    0.85
   1   6   1   44.46    0.85
   1   6   1   44.08    0.84
   1   6   1   44.94    0.84
  -1   6  -1   45.34    0.86
  -1  -6  -1   44.48    0.85
   1  -6   1   44.68    0.86
   1  -6   1   45.24    0.85
  -1  -6  -1   45.70    0.85
   1  -6   1   45.50    0.86
  -1   6  -2    0.09    0.06
   1   6   2    0.16    0.06
  -1   6  -2    0.05    0.06
   1   6   2    0.11    0.06
   1   6   2    0.09    0.05
  -1   6  -2    0.14    0.06
  -1  -6  -2    0.11    0.07
   1  -6   2    0.06    0.05
   1  -6   2    0.18    0.06
   1  -6   2    0.06    0.07
  -1  -6  -2    0.06    0.05
  -1   6  -3    0.63    0.08
   1   6   3    0.76    0.08
  -1   6  -3    0.59    0.07
   1   6   3    0.61    0.07
   1   6   3    0.56    0.07
   1  -6   3    0.67    0.07
   1  -6   3    0.83    0.08
  -1  -6  -3    0.62    0.08
   1  -6   3    0.65    0.08
  -1  -6  -3    0.64    0.07
  -1   6  -4    6.57    0.21
  -1   6  -4    6.52    0.19
   1   6   4    6.16    0.18
   1   6   4    6.30    0.16
   1   6   4    6.66    0.20
  -1   6  -4    6.63    0.20
  -1  -6  -4    6.82    0.20
   1  -6   4    6.65    0.20
  -1  -6  -4    6.59    0.21
   1  -6   4    6.46    0.19
   1  -6   4    6.40    0.20
  -1   6  -5    0.39    0.08
   1   6   5    0.45    0.08
   1   6   5    0.44    0.05
  -1   6  -5    0.46    0.09
  -1   6  -5    0.59    0.09
   1   6   5    0.44    0.07
   1  -6   5    0.38    0.07
  -1  -6  -5    0.55    0.08
  -1  -6  -5    0.34    0.09
   1  -6   5    0.41    0.07
   1  -6   5    0.47    0.08
  -1   6  -6    6.50    0.20
   1   6   6    6.06    0.19
  -1   6  -6    5.90    0.19
  -1   6  -6    6.17    0.21
   1   6   6    6.02    0.20
   1  -6   6    6.10    0.20
  -1  -6  -6    6.22    0.21
   1  -6   6    5.88    0.20
  -1  -6  -6    5.92    0.20
   1  -6   6    5.88    0.21
   1   6   7    0.04    0.09
  -1   6  -7    0.05    0.09
  -1   6  -7    0.04    0.09
  -1   6  -7    0.05    0.07
   1   6   7   -0.07    0.07
  -1  -6  -7    0.13    0.07
   1  -6   7    0.04    0.09
   1  -6   7    0.05    0.07
  -1  -6  -7    0.04    0.08
   1  -6   7    0.09    0.08
  -1   6  -8    8.35    0.25
  -1   6  -8    8.32    0.24
   1   6   8    8.16    0.24
  -1   6  -8    8.46    0.26
   1   6   8    8.25    0.25
  -1  -6  -8    8.34    0.25
   1  -6   8    8.28    0.25
   1  -6   8    8.09    0.24
  -1  -6  -8    8.32    0.26
   1  -6   8    7.93    0.25
  -1   6  -9    0.02    0.10
   1   6   9   -0.08    0.10
  -1   6  -9   -0.06    0.10
   1   6   9   -0.10    0.09
  -1   6  -9   -0.04    0.08
   1  -6   9   -0.09    0.09
   1  -6   9    0.05    0.11
  -1  -6  -9   -0.24    0.09
  -1  -6  -9   -0.07    0.09
  -1   6 -10    3.37    0.18
   1   6  10    3.43    0.17
   1   6  10    3.46    0.19
  -1   6 -10    3.47    0.19
  -1   6 -10    3.18    0.21
   1  -6  10    3.69    0.19
  -1  -6 -10    3.46    0.20
   1  -6  10    3.30    0.18
  -1  -6 -10    3.29    0.19
  -1   6 -11    1.44    0.15
   1   6  11    1.54    0.16
  -1   6 -11    1.60    0.15
  -1   6 -11    1.72    0.14
   1   6  11    1.58    0.14
   1  -6  11    1.49    0.14
   1  -6  11    1.66    0.15
  -1  -6 -11    1.52    0.16
   1   6  12   18.58    0.47
   1   6  12   16.48    0.45
  -1   6 -12   18.49    0.46
  -1   6 -12   18.15    0.45
  -1  -6 -12   18.24    0.47
   1  -6  12   18.25    0.47
   1   6  13    0.34    0.13
  -1   6 -13    0.72    0.13
   1   6  13    0.66    0.14
  -1   6 -13    0.69    0.15
  -1  -6 -13    0.51    0.15
   1  -6  13    0.61    0.15
  -1   6 -14    2.41    0.19
  -1   6 -14    2.59    0.19
   1   6  14    2.52    0.20
   1   6  14    2.46    0.19
  -1  -6 -14    2.43    0.21
   1  -6  14    2.08    0.19
   1   6  15    1.47    0.18
  -1   6 -15    1.82    0.17
  -1   6 -15    1.77    0.19
  -1  -6 -15    1.60    0.19
   1  -6  15    1.79    0.19
   1   6  16    1.85    0.19
  -1   6 -16    1.92    0.20
  -1   6 -16    1.71    0.18
  -1  -6 -16    1.69    0.20
   1  -6  16    1.54    0.19
  -1   6 -17    0.91    0.19
   1   6  17    0.88    0.19
  -1   6 -17    0.73    0.15
   1  -6  17    0.94    0.19
  -1  -6 -17    0.97    0.20
  -1   7  17    1.07    0.20
   1   7 -17    0.66    0.16
  -1  -7  17    0.82    0.19
   1  -7 -17    0.85    0.20
  -1   7  16    0.00    0.16
   1   7 -16    0.18    0.14
  -1  -7  16    0.21    0.16
   1  -7 -16    0.27    0.17
   1   7 -15    0.71    0.15
  -1   7  15    0.67    0.17
   1   7 -15    1.03    0.16
   1  -7 -15    0.65    0.17
  -1  -7  15    0.89    0.18
   1   7 -14    0.49    0.15
  -1   7  14    0.23    0.14
   1   7 -14    0.40    0.14
  -1  -7  14    0.44    0.14
   1  -7 -14    0.47    0.16
  -1   7  13    1.51    0.15
   1   7 -13    1.60    0.16
  -1   7  13    1.67    0.18
   1   7 -13    1.53    0.16
   1  -7 -13    1.26    0.17
  -1  -7  13    1.78    0.18
   1   7 -12    1.11    0.15
   1   7 -12    0.95    0.14
  -1   7  12    0.82    0.15
   1   7 -12    1.04    0.13
  -1   7  12    0.98    0.13
   1  -7 -12    1.08    0.16
  -1  -7  12    0.80    0.15
   1   7 -11    2.18    0.17
   1   7 -11    2.13    0.17
  -1   7  11    1.98    0.16
  -1   7  11    1.92    0.16
   1   7 -11    2.14    0.16
  -1  -7  11    2.19    0.17
   1  -7 -11    2.09    0.18
   1   7 -10    0.04    0.09
   1   7 -10   -0.11    0.12
  -1   7  10    0.16    0.12
   1   7 -10    0.06    0.11
  -1   7  10    0.12    0.10
   1  -7 -10    0.32    0.13
  -1  -7  10    0.18    0.12
  -1  -7  10    0.02    0.10
   1   7  -9   21.00    0.48
  -1   7   9   20.21    0.48
  -1   7   9   21.33    0.50
   1   7  -9   21.66    0.47
   1   7  -9   20.86    0.50
  -1  -7   9   21.21    0.49
  -1  -7   9   20.39    0.48
   1  -7  -9   21.47    0.50
   1  -7  -9   21.23    0.49
   1   7  -8    0.35    0.12
  -1   7   8    0.43    0.09
  -1   7   8    0.55    0.12
   1   7  -8    0.37    0.09
   1   7  -8    0.57    0.10
   1  -7  -8    0.44    0.12
  -1  -7   8    0.51    0.11
  -1  -7   8    0.48    0.10
   1  -7  -8    0.69    0.11
  -1   7   7   -0.03    0.05
   1   7  -7    0.08    0.08
  -1   7   7    0.04    0.08
   1   7  -7    0.02    0.09
  -1   7   7   -0.06    0.09
   1   7  -7   -0.08    0.07
   1  -7  -7    0.01    0.10
  -1  -7   7    0.01    0.09
   1  -7  -7    0.00    0.07
  -1  -7   7   -0.03    0.07
   1   7  -6    5.54    0.18
   1   7  -6    5.73    0.22
   1   7  -6    5.88    0.20
  -1   7   6    5.72    0.15
  -1   7   6    5.86    0.21
  -1   7   6    5.77    0.20
   1  -7  -6    5.97    0.20
  -1  -7   6    5.67    0.20
   1  -7  -6    5.86    0.22
  -1  -7   6    5.54    0.19
  -1   7   5    0.14    0.06
   1   7  -5    0.05    0.07
   1   7  -5    0.20    0.09
   1   7  -5    0.16    0.07
  -1   7   5    0.12    0.08
  -1   7   5    0.17    0.07
   1  -7  -5    0.12    0.09
  -1  -7   5    0.19    0.07
   1  -7  -5    0.20    0.07
  -1  -7   5    0.22    0.08
   1   7  -4    0.06    0.08
  -1   7   4    0.17    0.06
   1   7  -4    0.19    0.06
   1   7  -4    0.23    0.07
  -1   7   4    0.21    0.07
  -1   7   4    0.18    0.08
  -1  -7   4    0.28    0.07
  -1  -7   4    0.20    0.08
  -1  -7   4    0.09    0.07
   1  -7  -4    0.13    0.07
   1  -7  -4    0.05    0.08
  -1   7   3   12.10    0.29
   1   7  -3   11.37    0.28
   1   7  -3   11.24    0.30
  -1   7   3   11.32    0.26
  -1   7   3   10.77    0.28
   1  -7  -3   11.62    0.30
  -1  -7   3   11.87    0.28
   1  -7  -3   11.78    0.29
  -1  -7   3   11.13    0.28
  -1  -7   3   11.53    0.28
  -1   7   2   34.32    0.67
  -1   7   2   33.79    0.66
   1   7  -2   33.73    0.66
   1   7  -2   33.71    0.66
   1   7  -2   33.72    0.67
  -1   7   2   33.46    0.67
   1  -7  -2   34.42    0.68
   1  -7  -2   33.33    0.67
  -1  -7   2   33.31    0.67
  -1  -7   2   34.01    0.66
  -1  -7   2   34.27    0.67
  -1   7   1    0.26    0.06
   1   7  -1    0.33    0.06
   1   7  -1    0.27    0.07
  -1   7   1    0.42    0.08
  -1   7   1    0.44    0.07
   1   7  -1    0.31    0.07
   1  -7  -1    0.45    0.07
  -1  -7   1    0.27    0.06
  -1  -7   1    0.36    0.07
   1  -7  -1    0.34    0.08
  -1  -7   1    0.15    0.07
   1  -7  -1    0.45    0.08
   1   7   0    1.60    0.12
   1   7   0    1.53    0.10
  -1   7   0    1.64    0.11
  -1   7   0    1.99    0.13
  -1   7   0    1.61    0.11
   1   7   0    1.43    0.12
   1  -7   0    1.77    0.12
  -1  -7   0    1.53    0.11
  -1  -7   0    1.55    0.13
  -1  -7   0    1.64    0.11
   1  -7   0    1.70    0.14
   1  -7   0    1.70    0.11
  -1   7  -1    0.03    0.07
  -1   7  -1   -0.04    0.07
   1   7   1    0.01    0.07
   1   7   1    0.11    0.06
   1   7   1    0.12    0.06
  -1   7  -1    0.05    0.06
   1  -7   1   -0.03    0.06
  -1  -7  -1    0.17    0.06
   1  -7   1    0.02    0.07
  -1  -7  -1   -0.01    0.07
   1  -7   1   -0.06    0.05
  -1   7  -2    3.64    0.16
  -1   7  -2    3.66    0.16
  -1   7  -2    4.04    0.15
   1   7   2    4.04    0.15
   1   7   2    4.07    0.16
   1   7   2    4.12    0.15
   1  -7   2    3.87    0.15
  -1  -7  -2    3.95    0.15
   1  -7   2    3.94    0.15
  -1  -7  -2    4.03    0.17
   1  -7   2    3.91    0.16
  -1   7  -3   -0.12    0.07
  -1   7  -3   -0.07    0.07
   1   7   3   -0.05    0.06
   1   7   3    0.07    0.06
   1   7   3    0.13    0.07
  -1   7  -3   -0.01    0.06
  -1  -7  -3    0.07    0.06
   1  -7   3    0.02    0.07
  -1  -7  -3   -0.07    0.07
   1  -7   3   -0.11    0.06
   1  -7   3    0.00    0.06
   1   7   4    5.67    0.16
  -1   7  -4    5.73    0.19
   1   7   4    5.96    0.20
  -1   7  -4    5.64    0.19
   1   7   4    5.81    0.18
  -1  -7  -4    5.83    0.20
   1  -7   4    5.95    0.19
   1  -7   4    5.44    0.18
  -1  -7  -4    5.87    0.20
   1  -7   4    5.96    0.20
  -1   7  -5    0.04    0.08
  -1   7  -5    0.04    0.08
   1   7   5    0.05    0.07
   1   7   5    0.05    0.08
  -1   7  -5   -0.04    0.06
   1   7   5   -0.01    0.05
   1  -7   5    0.04    0.08
   1  -7   5    0.00    0.07
  -1  -7  -5   -0.02    0.07
   1  -7   5    0.02    0.07
  -1  -7  -5   -0.01    0.08
  -1   7  -6    4.79    0.18
  -1   7  -6    4.79    0.20
  -1   7  -6    4.83    0.20
   1   7   6    5.05    0.20
   1   7   6    5.04    0.18
   1  -7   6    4.69    0.18
   1  -7   6    5.11    0.18
  -1  -7  -6    5.15    0.21
  -1  -7  -6    4.70    0.20
   1  -7   6    5.16    0.20
   1   7   7    3.06    0.16
  -1   7  -7    3.38    0.18
  -1   7  -7    3.10    0.18
   1   7   7    3.18    0.18
  -1   7  -7    2.94    0.16
   1  -7   7    2.96    0.18
  -1  -7  -7    3.16    0.17
  -1  -7  -7    3.29    0.17
   1  -7   7    3.24    0.16
   1  -7   7    3.00    0.15
   1   7   8   13.85    0.36
  -1   7  -8   13.31    0.34
  -1   7  -8   13.96    0.36
   1   7   8   13.35    0.35
  -1   7  -8   13.06    0.36
   1  -7   8   13.56    0.36
   1  -7   8   13.48    0.35
  -1  -7  -8   14.16    0.36
  -1  -7  -8   13.63    0.37
   1  -7   8   13.76    0.36
   1   7   9    0.84    0.13
   1   7   9    0.54    0.11
  -1   7  -9    0.72    0.12
  -1   7  -9    0.55    0.10
  -1   7  -9    0.26    0.12
  -1  -7  -9    0.68    0.11
   1  -7   9    0.75    0.13
  -1  -7  -9    0.76    0.13
   1  -7   9    0.53    0.10
  -1   7 -10    0.27    0.12
   1   7  10    0.02    0.10
  -1   7 -10   -0.04    0.11
   1   7  10   -0.04    0.12
  -1   7 -10    0.27    0.10
  -1  -7 -10    0.05    0.12
   1  -7  10    0.12    0.12
   1  -7  10    0.01    0.10
   1   7  11    0.09    0.11
  -1   7 -11   -0.06    0.12
  -1   7 -11    0.00    0.12
   1   7  11   -0.07    0.13
  -1  -7 -11   -0.17    0.12
   1  -7  11    0.01    0.13
   1   7  12    0.72    0.12
  -1   7 -12    0.77    0.14
  -1   7 -12    0.92    0.15
   1   7  12    1.04    0.15
   1  -7  12    1.01    0.16
  -1  -7 -12    0.86    0.16
   1   7  13    1.56    0.15
  -1   7 -13    1.70    0.18
   1   7  13    1.90    0.18
  -1   7 -13    1.93    0.17
  -1  -7 -13    1.84    0.18
   1  -7  13    1.80    0.18
  -1   7 -14    5.94    0.29
   1   7  14    5.48    0.29
  -1   7 -14    5.79    0.26
   1  -7  14    5.67    0.27
  -1  -7 -14    5.26    0.29
  -1   7 -15    0.41    0.16
   1   7  15    0.40    0.17
  -1   7 -15    0.69    0.15
   1  -7  15    0.46    0.17
  -1  -7 -15    0.59    0.17
  -1   7 -16    1.11    0.19
  -1   7 -16    1.08    0.17
   1   7  16    1.15    0.18
  -1  -7 -16    0.75    0.17
   1  -7  16    1.04    0.19
   1   7  17   -0.03    0.15
  -1   7 -17    0.00    0.15
  -1  -7 -17    0.08    0.18
   1  -7  17    0.23    0.18
   1   8 -16    0.02    0.15
  -1   8  16    0.04    0.17
  -1  -8  16    0.04    0.17
   1  -8 -16    0.07    0.18
   1   8 -15    0.11    0.15
  -1   8  15    0.03    0.16
   1  -8 -15    0.19    0.17
  -1  -8  15    0.02    0.16
  -1   8  14    0.42    0.16
   1   8 -14    0.28    0.15
   1  -8 -14    0.52    0.17
  -1  -8  14    0.33    0.16
  -1   8  13    1.76    0.18
   1   8 -13    1.51    0.17
   1   8 -13    1.67    0.18
   1  -8 -13    1.51    0.18
  -1  -8  13    1.82    0.18
  -1   8  12    0.20    0.11
   1   8 -12    0.22    0.13
  -1   8  12    0.18    0.14
   1   8 -12    0.08    0.13
  -1  -8  12    0.17    0.14
   1  -8 -12   -0.04    0.14
  -1   8  11    1.33    0.14
   1   8 -11    1.20    0.13
   1   8 -11    1.31    0.15
   1   8 -11    1.63    0.16
  -1   8  11    1.33    0.16
   1  -8 -11    1.26    0.16
  -1  -8  11    1.34    0.16
   1   8 -10    2.04    0.15
   1   8 -10    1.81    0.14
  -1   8  10    1.80    0.17
  -1   8  10    1.86    0.15
   1   8 -10    1.50    0.17
  -1  -8  10    2.07    0.17
   1  -8 -10    2.07    0.17
  -1   8   9    0.20    0.11
   1   8  -9    0.08    0.11
  -1   8   9    0.08    0.11
   1   8  -9    0.25    0.10
   1   8  -9    0.21    0.12
   1  -8  -9    0.22    0.13
  -1  -8   9    0.21    0.12
  -1   8   8   14.84    0.38
   1   8  -8   14.83    0.36
  -1   8   8   14.64    0.29
  -1   8   8   14.47    0.37
   1   8  -8   14.62    0.40
   1   8  -8   14.30    0.37
   1  -8  -8   14.35    0.38
  -1  -8   8   14.86    0.38
  -1  -8   8   14.51    0.38
   1  -8  -8   15.68    0.40
   1   8  -7    1.59    0.13
  -1   8   7    1.92    0.16
   1   8  -7    1.48    0.13
   1   8  -7    1.57    0.14
  -1   8   7    1.46    0.12
  -1   8   7    1.51    0.10
   1  -8  -7    1.81    0.14
   1  -8  -7    1.38    0.14
  -1  -8   7    1.37    0.12
  -1  -8   7    1.61    0.14
   1   8  -6    1.44    0.14
  -1   8   6    1.49    0.13
   1   8  -6    2.01    0.13
  -1   8   6    1.45    0.11
  -1   8   6    1.61    0.13
   1   8  -6    1.68    0.12
   1  -8  -6    1.53    0.13
  -1  -8   6    1.50    0.13
  -1  -8   6    1.52    0.12
   1  -8  -6    1.52    0.13
   1   8  -5    0.15    0.07
   1   8  -5    0.20    0.10
  -1   8   5    0.22    0.09
  -1   8   5    0.20    0.08
   1   8  -5    0.16    0.08
  -1   8   5    0.17    0.07
  -1  -8   5    0.14    0.09
   1  -8  -5    0.40    0.10
  -1  -8   5    0.22    0.08
   1  -8  -5    0.34    0.08
   1   8  -4    4.28    0.20
   1   8  -4    4.72    0.19
  -1   8   4    4.45    0.16
  -1   8   4    4.56    0.18
  -1   8   4    4.86    0.20
   1  -8  -4    4.91    0.20
  -1  -8   4    4.88    0.19
   1  -8  -4    4.84    0.19
  -1  -8   4    4.45    0.17
  -1   8   3    5.39    0.18
  -1   8   3    5.53    0.19
   1   8  -3    5.37    0.20
  -1   8   3    5.80    0.21
   1   8  -3    5.51    0.19
  -1  -8   3    5.33    0.20
   1  -8  -3    5.26    0.19
   1  -8  -3    5.86    0.22
  -1  -8   3    5.72    0.19
  -1   8   2    0.04    0.08
  -1   8   2    0.07    0.08
   1   8  -2    0.06    0.06
  -1   8   2    0.02    0.06
   1   8  -2    0.17    0.07
   1   8  -2    0.03    0.09
   1  -8  -2    0.07    0.08
   1  -8  -2    0.07    0.07
  -1  -8   2    0.06    0.08
   1  -8  -2    0.07    0.07
  -1  -8   2    0.02    0.06
  -1   8   1    2.25    0.13
   1   8  -1    2.33    0.15
   1   8  -1    2.43    0.14
  -1   8   1    2.37    0.15
  -1   8   1    2.41    0.12
   1   8  -1    2.33    0.12
  -1  -8   1    2.67    0.13
   1  -8  -1    2.37    0.15
  -1  -8   1    2.09    0.12
   1  -8  -1    2.64    0.16
   1  -8  -1    2.37    0.13
  -1  -8   1    2.29    0.15
   1   8   0    1.59    0.13
  -1   8   0    1.33    0.10
   1   8   0    1.35    0.11
   1   8   0    1.35    0.10
  -1   8   0    1.51    0.11
  -1   8   0    1.59    0.11
  -1  -8   0    1.57    0.12
  -1  -8   0    1.41    0.11
   1  -8   0    1.45    0.11
   1  -8   0    1.51    0.11
  -1  -8   0    1.53    0.12
   1  -8   0    1.63    0.12
   1   8   1   11.39    0.29
   1   8   1   11.97    0.29
  -1   8  -1   12.03    0.31
  -1   8  -1   11.86    0.30
  -1   8  -1   11.75    0.30
   1   8   1   11.86    0.29
  -1  -8  -1   12.18    0.30
   1  -8   1   12.00    0.30
  -1  -8  -1   11.84    0.30
   1  -8   1   12.23    0.30
  -1  -8  -1   11.92    0.30
   1  -8   1   11.74    0.31
   1   8   2   -0.05    0.07
  -1   8  -2   -0.07    0.07
  -1   8  -2   -0.01    0.08
   1   8   2    0.06    0.06
   1   8   2    0.07    0.07
  -1   8  -2    0.04    0.08
  -1  -8  -2   -0.02    0.08
   1  -8   2   -0.03    0.07
  -1  -8  -2    0.05    0.07
   1  -8   2    0.05    0.06
   1  -8   2    0.06    0.07
   1   8   3    6.90    0.19
  -1   8  -3    6.22    0.21
   1   8   3    6.83    0.22
   1   8   3    6.94    0.21
   1  -8   3    6.91    0.23
   1  -8   3    7.11    0.21
  -1  -8  -3    6.79    0.23
   1  -8   3    6.82    0.22
  -1  -8  -3    7.13    0.22
  -1   8  -4    0.83    0.10
   1   8   4    0.78    0.10
  -1   8  -4    0.70    0.11
  -1   8  -4    0.78    0.09
   1   8   4    0.82    0.08
   1   8   4    0.76    0.09
   1  -8   4    0.82    0.09
  -1  -8  -4    0.62    0.10
   1  -8   4    0.74    0.10
  -1  -8  -4    0.64    0.10
   1  -8   4    0.82    0.11
  -1   8  -5    8.72    0.25
   1   8   5    9.12    0.26
   1   8   5    9.07    0.22
   1   8   5    9.12    0.26
  -1   8  -5    9.13    0.27
  -1   8  -5    8.66    0.26
   1  -8   5    9.10    0.27
  -1  -8  -5    8.86    0.26
  -1  -8  -5    9.12    0.28
   1  -8   5    8.97    0.26
   1  -8   5    8.57    0.26
  -1   8  -6    0.00    0.08
   1   8   6    0.09    0.08
   1   8   6    0.08    0.10
  -1   8  -6    0.14    0.10
  -1   8  -6    0.04    0.10
  -1  -8  -6    0.26    0.09
   1  -8   6   -0.01    0.08
   1  -8   6    0.04    0.09
  -1  -8  -6   -0.01    0.10
   1  -8   6   -0.08    0.09
   1   8   7    1.70    0.14
  -1   8  -7    1.56    0.13
   1   8   7    1.68    0.13
  -1   8  -7    1.49    0.14
  -1   8  -7    1.56    0.15
   1  -8   7    1.73    0.15
  -1  -8  -7    1.91    0.14
  -1  -8  -7    1.34    0.13
   1  -8   7    1.77    0.14
   1   8   8    0.41    0.12
   1   8   8    0.45    0.10
  -1   8  -8    0.52    0.10
  -1   8  -8    0.33    0.11
  -1   8  -8    0.37    0.11
   1  -8   8    0.54    0.12
  -1  -8  -8    0.28    0.12
  -1  -8  -8    0.59    0.11
   1  -8   8    0.38    0.10
  -1   8  -9   -0.12    0.11
   1   8   9    0.08    0.11
  -1   8  -9   -0.16    0.11
   1   8   9    0.03    0.10
  -1   8  -9   -0.13    0.08
  -1  -8  -9    0.14    0.12
   1  -8   9    0.16    0.12
  -1   8 -10    8.01    0.29
  -1   8 -10    9.17    0.29
   1   8  10    8.24    0.28
   1   8  10    9.11    0.31
  -1   8 -10    9.02    0.31
  -1  -8 -10    8.30    0.29
   1  -8  10    8.55    0.31
  -1   8 -11    0.25    0.13
   1   8  11    0.20    0.11
   1   8  11    0.39    0.14
  -1   8 -11    0.14    0.13
  -1  -8 -11    0.33    0.13
   1  -8  11    0.00    0.13
  -1   8 -12    1.02    0.15
   1   8  12    1.12    0.16
  -1   8 -12    1.10    0.16
   1   8  12    1.21    0.14
   1  -8  12    1.15    0.16
  -1  -8 -12    0.98    0.17
  -1   8 -13   -0.10    0.13
   1   8  13    0.14    0.11
  -1   8 -13   -0.18    0.14
   1   8  13    0.12    0.14
   1  -8  13   -0.07    0.14
  -1  -8 -13    0.14    0.15
  -1   8 -14    4.02    0.25
   1   8  14    3.95    0.27
  -1   8 -14    4.12    0.27
  -1  -8 -14    4.61    0.28
   1  -8  14    3.87    0.27
  -1   8 -15    0.25    0.16
  -1   8 -15    0.24    0.15
   1   8  15    0.14    0.16
  -1  -8 -15    0.07    0.17
   1  -8  15    0.23    0.17
   1   8  16    0.03    0.15
  -1   8 -16   -0.02    0.15
  -1  -8 -16   -0.01    0.17
   1  -8  16    0.03    0.15
  -1   9  16    0.63    0.18
   1  -9 -16    0.77    0.20
  -1  -9  16    0.82    0.19
  -1   9  15    0.47    0.17
  -1  -9  15    1.06    0.19
   1  -9 -15    0.32    0.17
  -1   9  14   -0.05    0.16
   1   9 -14    0.07    0.15
  -1  -9  14   -0.26    0.15
   1  -9 -14    0.12    0.16
  -1   9  13    2.48    0.21
   1   9 -13    2.98    0.24
  -1  -9  13    2.38    0.21
   1  -9 -13    2.31    0.20
  -1   9  12    0.64    0.15
  -1   9  12    0.48    0.13
   1   9 -12    0.64    0.14
   1   9 -12    0.45    0.14
  -1  -9  12    0.70    0.16
   1  -9 -12    0.80    0.16
  -1   9  11    2.56    0.20
   1   9 -11    2.74    0.22
   1   9 -11    2.69    0.21
  -1   9  11    2.55    0.21
  -1  -9  11    2.73    0.22
   1  -9 -11    2.44    0.20
   1   9 -10    3.22    0.18
   1   9 -10    3.18    0.21
   1   9 -10    3.18    0.21
  -1   9  10    3.21    0.23
  -1   9  10    2.85    0.20
  -1  -9  10    3.51    0.22
   1  -9 -10    2.94    0.23
  -1   9   9    2.19    0.18
   1   9  -9    2.27    0.16
   1   9  -9    2.26    0.16
  -1   9   9    2.61    0.19
   1   9  -9    2.72    0.21
   1  -9  -9    2.46    0.19
  -1  -9   9    2.22    0.17
  -1   9   8   -0.14    0.10
   1   9  -8   -0.01    0.10
   1   9  -8    0.09    0.09
  -1   9   8    0.05    0.09
   1   9  -8    0.01    0.12
  -1   9   8   -0.01    0.06
  -1  -9   8    0.16    0.12
   1  -9  -8   -0.06    0.11
  -1   9   7    0.02    0.11
   1   9  -7   -0.10    0.10
  -1   9   7    0.00    0.07
   1   9  -7   -0.11    0.09
   1   9  -7   -0.01    0.08
  -1   9   7    0.11    0.09
  -1  -9   7   -0.09    0.11
   1  -9  -7    0.12    0.12
  -1  -9   7   -0.05    0.08
   1   9  -6   -0.11    0.11
  -1   9   6   -0.11    0.08
  -1   9   6   -0.11    0.07
   1   9  -6    0.04    0.09
   1   9  -6   -0.03    0.08
  -1   9   6    0.13    0.11
  -1  -9   6   -0.03    0.10
  -1  -9   6   -0.19    0.08
   1  -9  -6   -0.16    0.10
   1  -9  -6    0.06    0.09
   1   9  -5    0.52    0.10
  -1   9   5    0.61    0.11
  -1   9   5    0.42    0.10
  -1   9   5    0.60    0.09
   1   9  -5    0.64    0.12
  -1  -9   5    0.57    0.11
   1  -9  -5    0.75    0.11
   1  -9  -5    0.54    0.12
  -1  -9   5    0.70    0.10
  -1   9   4    0.97    0.10
  -1   9   4    0.78    0.12
   1   9  -4    1.10    0.13
   1   9  -4    1.00    0.11
  -1   9   4    0.91    0.10
   1  -9  -4    0.84    0.12
  -1  -9   4    0.91    0.10
   1  -9  -4    1.05    0.11
  -1  -9   4    1.11    0.12
  -1   9   3    1.82    0.14
  -1   9   3    1.62    0.13
   1   9  -3    1.82    0.15
   1   9  -3    1.80    0.15
  -1   9   3    1.55    0.12
  -1  -9   3    1.78    0.13
  -1  -9   3    2.15    0.16
   1  -9  -3    1.52    0.13
   1  -9  -3    1.79    0.14
   1  -9  -3    1.84    0.13
   1   9  -2    1.90    0.13
  -1   9   2    1.97    0.14
  -1   9   2    2.25    0.16
   1   9  -2    1.89    0.14
   1   9  -2    1.79    0.14
  -1   9   2    1.83    0.14
  -1  -9   2    2.13    0.13
   1  -9  -2    2.01    0.14
   1  -9  -2    1.93    0.15
  -1  -9   2    1.86    0.13
   1  -9  -2    2.19    0.16
  -1   9   1    0.97    0.10
  -1   9   1    1.11    0.11
   1   9  -1    0.93    0.12
   1   9  -1    0.89    0.09
   1   9  -1    1.00    0.11
  -1   9   1    0.86    0.11
   1  -9  -1    0.87    0.10
  -1  -9   1    0.86    0.09
   1  -9  -1    1.05    0.11
   1  -9  -1    1.02    0.12
  -1  -9   1    0.94    0.11
  -1   9   0    0.20    0.08
   1   9   0    0.08    0.08
   1   9   0    0.20    0.07
  -1   9   0    0.13    0.09
  -1   9   0    0.19    0.09
   1   9   0    0.12    0.09
   1  -9   0    0.14    0.09
   1  -9   0    0.25    0.09
  -1  -9   0    0.11    0.08
   1  -9   0    0.11    0.07
  -1  -9   0    0.17    0.08
   1   9   1    0.68    0.10
  -1   9  -1    0.83    0.10
   1   9   1    0.82    0.09
   1   9   1    0.80    0.10
  -1   9  -1    0.81    0.11
  -1   9  -1    0.69    0.11
  -1  -9  -1    0.78    0.10
   1  -9   1    0.73    0.10
   1  -9   1    0.72    0.10
  -1  -9  -1    0.88    0.10
   1  -9   1    0.72    0.10
  -1   9  -2   17.75    0.41
   1   9   2   17.44    0.40
  -1   9  -2   17.58    0.41
  -1   9  -2   17.90    0.42
   1   9   2   17.53    0.41
   1   9   2   17.95    0.40
   1  -9   2   16.54    0.41
  -1  -9  -2   18.01    0.42
   1  -9   2   17.79    0.42
   1  -9   2   17.91    0.42
  -1  -9  -2   17.63    0.41
   1   9   3   10.57    0.29
  -1   9  -3   10.50    0.30
   1   9   3   10.04    0.27
  -1   9  -3   10.59    0.31
   1   9   3   10.02    0.27
  -1  -9  -3   10.77    0.31
   1  -9   3   10.10    0.29
   1  -9   3   10.58    0.29
   1  -9   3    9.97    0.29
  -1   9  -4   -0.06    0.11
   1   9   4    0.08    0.08
   1   9   4   -0.03    0.08
  -1   9  -4    0.05    0.10
   1   9   4    0.07    0.09
   1  -9   4    0.01    0.09
   1  -9   4    0.08    0.09
  -1  -9  -4    0.06    0.10
   1   9   5    1.75    0.13
  -1   9  -5    1.63    0.14
   1   9   5    1.99    0.14
  -1   9  -5    1.77    0.14
  -1   9  -5    1.57    0.13
   1   9   5    1.78    0.14
   1  -9   5    1.87    0.14
  -1  -9  -5    1.29    0.13
   1  -9   5    1.87    0.15
  -1   9  -6    8.02    0.26
  -1   9  -6    7.43    0.24
  -1   9  -6    7.83    0.27
   1   9   6    7.93    0.25
   1   9   6    7.71    0.26
   1  -9   6    7.29    0.25
  -1  -9  -6    7.51    0.27
   1  -9   6    7.16    0.24
  -1   9  -7    1.88    0.15
  -1   9  -7    2.07    0.16
   1   9   7    2.13    0.16
   1   9   7    2.01    0.16
  -1   9  -7    1.90    0.16
  -1  -9  -7    1.79    0.16
   1  -9   7    1.77    0.14
   1  -9   7    1.87    0.15
   1   9   8    0.12    0.12
  -1   9  -8    0.10    0.11
  -1   9  -8   -0.13    0.11
  -1   9  -8    0.04    0.10
   1   9   8    0.11    0.10
   1  -9   8   -0.28    0.11
  -1  -9  -8    0.02    0.12
  -1   9  -9    5.05    0.24
  -1   9  -9    5.18    0.25
   1   9   9    5.16    0.25
   1   9   9    5.18    0.23
  -1  -9  -9    5.06    0.24
   1  -9   9    4.91    0.25
   1   9  10   -0.06    0.10
  -1   9 -10    0.05    0.13
  -1   9 -10   -0.11    0.12
   1   9  10   -0.08    0.12
  -1  -9 -10   -0.02    0.12
   1  -9  10   -0.12    0.13
   1   9  11    2.61    0.20
   1   9  11    3.19    0.23
  -1   9 -11    2.56    0.20
  -1   9 -11    2.94    0.22
   1  -9  11    2.48    0.20
  -1  -9 -11    2.83    0.24
   1   9  12   -0.06    0.11
  -1   9 -12   -0.16    0.13
  -1   9 -12   -0.01    0.12
   1   9  12    0.28    0.14
  -1  -9 -12    0.17    0.14
   1  -9  12   -0.04    0.14
  -1   9 -13    0.71    0.16
   1   9  13    0.68    0.15
   1   9  13    0.54    0.13
  -1   9 -13    0.65    0.16
  -1  -9 -13    0.30    0.16
   1  -9  13    0.51    0.17
  -1   9 -14    0.39    0.15
  -1   9 -14    0.31    0.16
   1   9  14    0.24    0.16
  -1  -9 -14    0.43    0.17
   1  -9  14    0.31    0.17
   1   9  15    0.29    0.17
  -1  -9 -15    0.53    0.18
   1  -9  15    0.50    0.18
  -1  10  15    1.38    0.21
  -1 -10  15    1.61    0.21
   1 -10 -15    1.06    0.19
  -1  10  14    0.93    0.19
   1 -10 -14    0.75    0.18
  -1 -10  14    0.96    0.19
   1  10 -13    2.57    0.22
  -1  10  13    3.44    0.27
  -1 -10  13    2.83    0.23
   1 -10 -13    2.44    0.22
   1  10 -12    0.24    0.16
  -1  10  12    0.47    0.15
   1 -10 -12    0.25    0.16
  -1 -10  12    0.14    0.15
  -1  10  11   -0.08    0.11
   1  10 -11    0.10    0.13
  -1  10  11   -0.03    0.14
  -1 -10  11    0.01    0.14
   1 -10 -11   -0.08    0.14
   1  10 -10   -0.02    0.14
   1  10 -10    0.05    0.13
  -1  10  10    0.01    0.14
  -1  10  10    0.01    0.11
   1 -10 -10    0.03    0.14
  -1 -10  10    0.16    0.14
   1  10  -9    4.11    0.24
  -1  10   9    4.30    0.25
  -1  10   9    3.98    0.21
   1  10  -9    3.83    0.24
   1  10  -9    4.27    0.21
  -1 -10   9    4.41    0.24
   1 -10  -9    4.26    0.25
  -1  10   8    0.05    0.10
  -1  10   8    0.02    0.12
   1  10  -8    0.10    0.10
   1  10  -8   -0.20    0.11
   1  10  -8   -0.07    0.12
  -1 -10   8   -0.19    0.12
   1 -10  -8   -0.08    0.13
   1  10  -7    0.68    0.14
   1  10  -7    0.49    0.12
   1  10  -7    0.35    0.10
  -1  10   7    0.51    0.11
  -1  10   7    0.60    0.09
  -1  10   7    0.56    0.12
   1 -10  -7    0.60    0.14
  -1 -10   7    0.71    0.13
   1  10  -6    0.30    0.11
   1  10  -6    0.29    0.12
  -1  10   6    0.30    0.11
  -1  10   6    0.33    0.09
  -1  10   6    0.18    0.12
  -1 -10   6    0.15    0.11
   1 -10  -6    0.33    0.12
  -1  10   5    9.93    0.31
   1  10  -5   10.17    0.32
  -1  10   5    9.36    0.29
  -1  10   5    9.78    0.26
   1  10  -5    9.34    0.28
  -1 -10   5    9.28    0.30
   1 -10  -5    9.86    0.30
   1  10  -4   -0.09    0.09
  -1  10   4    0.06    0.08
   1  10  -4   -0.03    0.11
  -1  10   4   -0.02    0.09
  -1  10   4   -0.06    0.11
   1 -10  -4   -0.04    0.08
   1 -10  -4    0.06    0.10
  -1 -10   4    0.08    0.11
   1 -10  -4   -0.06    0.11
  -1 -10   4    0.04    0.08
   1  10  -3    0.66    0.11
  -1  10   3    0.56    0.10
   1  10  -3    0.47    0.12
  -1  10   3    0.50    0.12
  -1  10   3    0.48    0.10
  -1 -10   3    0.73    0.10
  -1 -10   3    0.47    0.11
   1 -10  -3    0.37    0.12
   1 -10  -3    0.45    0.10
   1 -10  -3    0.36    0.11
   1  10  -2    9.71    0.28
   1  10  -2   10.05    0.31
   1  10  -2   10.64    0.29
  -1  10   2    9.76    0.28
  -1  10   2   10.55    0.31
  -1  10   2    9.82    0.28
   1 -10  -2   10.27    0.30
  -1 -10   2    9.99    0.29
   1 -10  -2    9.57    0.31
  -1 -10   2   10.20    0.30
  -1  10   1    0.64    0.12
   1  10  -1    0.48    0.10
  -1  10   1    0.19    0.11
   1  10  -1    0.52    0.12
  -1  10   1    0.41    0.09
   1  10  -1    0.53    0.10
  -1 -10   1    0.61    0.12
   1 -10  -1    0.47    0.10
  -1 -10   1    0.55    0.10
   1 -10  -1    0.30    0.12
  -1  10   0    0.44    0.10
   1  10   0    0.79    0.12
   1  10   0    0.79    0.11
  -1  10   0    0.71    0.12
  -1  10   0    0.66    0.12
   1  10   0    0.65    0.10
  -1 -10   0    0.59    0.10
  -1 -10   0    0.65    0.12
   1 -10   0    0.45    0.11
   1 -10   0    0.66    0.13
   1  10   1   15.69    0.38
   1  10   1   15.21    0.38
  -1  10  -1   15.03    0.38
  -1  10  -1   15.78    0.39
   1  10   1   14.90    0.37
  -1  10  -1   15.10    0.38
  -1 -10  -1   14.97    0.39
  -1 -10  -1   15.23    0.38
   1 -10   1   15.57    0.40
   1 -10   1   15.08    0.38
  -1  10  -2   12.00    0.33
  -1  10  -2   12.09    0.33
  -1  10  -2   11.75    0.33
   1  10   2   12.40    0.34
   1  10   2   11.61    0.31
   1  10   2   11.76    0.32
   1 -10   2   11.84    0.33
  -1 -10  -2   11.91    0.34
  -1 -10  -2   11.50    0.32
   1 -10   2   12.36    0.34
   1  10   3   10.29    0.28
  -1  10  -3    9.74    0.31
   1  10   3    9.19    0.28
   1  10   3    9.71    0.30
  -1  10  -3    9.97    0.30
  -1 -10  -3    9.51    0.30
   1 -10   3    9.62    0.29
   1 -10   3    9.82    0.31
   1  10   4    0.27    0.09
   1  10   4    0.24    0.11
  -1  10  -4    0.21    0.11
   1  10   4    0.12    0.09
  -1  10  -4    0.16    0.10
   1 -10   4    0.16    0.10
  -1 -10  -4    0.00    0.11
   1 -10   4    0.16    0.11
   1  10   5    0.48    0.09
   1  10   5    0.51    0.12
  -1  10  -5    0.53    0.13
   1  10   5    0.78    0.10
  -1  10  -5    0.58    0.12
   1 -10   5    0.68    0.13
  -1 -10  -5    0.49    0.13
   1  10   6    2.51    0.14
  -1  10  -6    2.72    0.17
  -1  10  -6    2.82    0.20
   1  10   6    2.58    0.17
   1  10   6    2.95    0.20
  -1  10  -6    2.79    0.21
   1 -10   6    2.45    0.20
  -1 -10  -6    2.80    0.21
  -1  10  -7    0.47    0.14
  -1  10  -7    0.50    0.11
  -1  10  -7    0.54    0.13
   1  10   7    0.64    0.11
   1  10   7    0.72    0.13
  -1 -10  -7    0.53    0.12
   1 -10   7    0.42    0.13
   1  10   8    2.17    0.17
  -1  10  -8    1.70    0.18
  -1  10  -8    2.16    0.17
   1  10   8    2.07    0.17
  -1 -10  -8    1.94    0.18
   1 -10   8    2.04    0.18
   1  10   9    1.55    0.15
  -1  10  -9    1.53    0.17
  -1  10  -9    1.54    0.16
   1  10   9    1.36    0.16
   1 -10   9    1.50    0.17
  -1 -10  -9    1.46    0.17
   1  10  10    2.41    0.18
  -1  10 -10    2.97    0.23
   1  10  10    2.90    0.23
  -1  10 -10    3.24    0.25
   1 -10  10    2.87    0.21
  -1 -10 -10    2.38    0.20
  -1  10 -11    0.14    0.13
  -1  10 -11   -0.07    0.13
   1  10  11    0.18    0.14
   1  10  11   -0.01    0.11
  -1 -10 -11   -0.01    0.13
   1 -10  11   -0.17    0.14
  -1  10 -12    0.10    0.14
  -1  10 -12    0.36    0.15
   1  10  12    0.33    0.15
   1  10  12    0.07    0.12
  -1 -10 -12    0.11    0.14
   1 -10  12   -0.09    0.15
   1  10  13    0.11    0.16
   1 -10  13    0.06    0.16
  -1 -10 -13    0.06    0.16
   1  10  14    0.07    0.16
   1 -10  14   -0.01    0.17
  -1 -10 -14    0.07    0.17
  -1  11  13   -0.12    0.16
  -1 -11  13    0.14    0.17
   1 -11 -13    0.08    0.17
  -1  11  12    0.04    0.16
   1 -11 -12    0.05    0.16
  -1 -11  12    0.19    0.17
  -1  11  11    0.55    0.15
   1  11 -11    0.75    0.16
   1 -11 -11    0.44    0.15
  -1 -11  11    0.52    0.16
   1  11 -10   -0.21    0.13
  -1  11  10   -0.06    0.12
  -1  11  10   -0.01    0.14
   1 -11 -10    0.03    0.15
  -1 -11  10   -0.23    0.13
  -1  11   9    0.19    0.13
   1  11  -9    0.13    0.13
  -1  11   9   -0.03    0.11
   1 -11  -9   -0.05    0.14
  -1 -11   9    0.11    0.14
  -1  11   8    9.58    0.32
   1  11  -8   10.74    0.32
  -1  11   8   10.65    0.34
   1  11  -8   10.04    0.36
  -1 -11   8    9.25    0.33
   1 -11  -8   10.51    0.36
   1  11  -7    1.12    0.16
  -1  11   7    1.05    0.16
   1  11  -7    1.13    0.14
  -1  11   7    1.05    0.14
  -1  11   7    1.02    0.10
  -1 -11   7    1.17    0.16
   1 -11  -7    0.86    0.16
  -1  11   6    3.11    0.16
  -1  11   6    3.42    0.23
   1  11  -6    2.75    0.20
   1  11  -6    2.92    0.19
  -1  11   6    2.78    0.18
  -1 -11   6    2.90    0.21
   1 -11  -6    2.90    0.21
  -1  11   5   -0.09    0.09
  -1  11   5   -0.28    0.11
  -1  11   5   -0.02    0.10
   1  11  -5    0.03    0.10
   1  11  -5   -0.10    0.13
   1 -11  -5   -0.05    0.13
  -1 -11   5   -0.03    0.11
   1  11  -4    0.16    0.12
   1  11  -4   -0.02    0.10
  -1  11   4   -0.06    0.10
  -1  11   4    0.11    0.10
  -1  11   4    0.00    0.10
   1 -11  -4    0.10    0.11
  -1 -11   4   -0.13    0.11
  -1  11   3   -0.22    0.11
  -1  11   3   -0.09    0.10
   1  11  -3   -0.08    0.12
   1  11  -3    0.01    0.11
  -1  11   3   -0.12    0.09
   1 -11  -3   -0.10    0.11
  -1 -11   3    0.09    0.11
   1  11  -2    3.78    0.20
   1  11  -2    4.38    0.20
  -1  11   2    3.85    0.19
  -1  11   2    4.09    0.22
  -1  11   2    3.61    0.21
   1 -11  -2    4.01    0.23
  -1 -11   2    3.89    0.22
  -1  11   1    1.90    0.15
   1  11  -1    2.01    0.16
   1  11  -1    1.91    0.15
  -1  11   1    1.77    0.14
   1  11  -1    1.73    0.14
  -1  11   1    1.86    0.16
  -1 -11   1    2.02    0.16
   1 -11  -1    2.04    0.17
   1  11   0    0.16    0.09
  -1  11   0    0.14    0.10
   1  11   0   -0.08    0.11
  -1  11   0    0.16    0.11
   1  11   0   -0.07    0.10
  -1  11   0    0.14    0.12
   1 -11   0    0.17    0.13
  -1 -11   0    0.11    0.12
  -1  11  -1    1.77    0.15
  -1  11  -1    1.48    0.13
   1  11   1    1.28    0.13
   1  11   1    1.54    0.15
  -1  11  -1    1.28    0.15
   1  11   1    1.38    0.14
  -1 -11  -1    1.45    0.15
   1 -11   1    1.69    0.16
  -1  11  -2    1.90    0.15
   1  11   2    1.92    0.15
   1  11   2    2.00    0.16
  -1  11  -2    1.72    0.14
  -1  11  -2    1.87    0.17
   1  11   2    1.68    0.15
   1 -11   2    1.91    0.16
  -1 -11  -2    1.84    0.16
  -1  11  -3    0.50    0.12
  -1  11  -3    0.47    0.12
   1  11   3    0.47    0.12
   1  11   3    0.39    0.11
   1  11   3    0.24    0.10
  -1 -11  -3    0.20    0.13
   1 -11   3    0.64    0.13
   1  11   4    0.04    0.10
  -1  11  -4    0.14    0.11
  -1  11  -4    0.12    0.13
   1  11   4   -0.01    0.11
   1  11   4    0.09    0.10
   1 -11   4    0.09    0.11
  -1 -11  -4   -0.24    0.12
  -1  11  -5    2.71    0.20
  -1  11  -5    2.39    0.19
   1  11   5    2.97    0.21
   1  11   5    3.12    0.16
   1  11   5    2.50    0.17
   1 -11   5    2.59    0.21
  -1 -11  -5    2.46    0.19
   1  11   6    1.82    0.16
  -1  11  -6    1.78    0.16
   1  11   6    1.68    0.14
  -1  11  -6    1.47    0.17
   1 -11   6    1.81    0.17
  -1 -11  -6    1.33    0.16
   1  11   7    3.53    0.22
  -1  11  -7    3.22    0.22
   1  11   7    3.28    0.20
  -1  11  -7    3.16    0.22
  -1 -11  -7    3.11    0.23
   1 -11   7    3.24    0.23
   1  11   8    0.75    0.15
   1  11   8    0.66    0.12
  -1  11  -8    0.79    0.15
  -1  11  -8    0.80    0.15
  -1 -11  -8    0.54    0.15
   1 -11   8    0.74    0.15
   1  11   9    0.15    0.12
   1  11   9    0.28    0.14
  -1  11  -9    0.16    0.13
  -1  11  -9    0.14    0.14
  -1 -11  -9    0.05    0.13
   1 -11   9   -0.07    0.14
   1  11  10    0.01    0.12
  -1  11 -10   -0.01    0.13
   1  11  10    0.17    0.14
  -1  11 -10   -0.16    0.14
   1 -11  10    0.03    0.15
  -1 -11 -10    0.21    0.15
  -1  11 -11    0.40    0.15
   1  11  11    0.33    0.16
   1  11  11    0.36    0.13
  -1 -11 -11    0.23    0.15
   1 -11  11    0.48    0.15
   1  11  12   -0.05    0.15
   1 -11  12    0.13    0.16
  -1 -11 -12   -0.04    0.15
   1  11  13   -0.18    0.16
   1 -11  13   -0.10    0.16
  -1 -11 -13    0.01    0.17
  -1  12  12    0.00    0.16
   1 -12 -12    0.00    0.17
  -1 -12  12    0.10    0.17
  -1  12  11    0.29    0.17
  -1 -12  11    0.24    0.16
   1 -12 -11    0.28    0.17
  -1  12  10    0.16    0.15
  -1 -12  10    0.18    0.16
   1 -12 -10    0.15    0.15
  -1  12   9    0.10    0.15
  -1  12   9    0.08    0.13
   1  12  -9    0.35    0.16
   1 -12  -9    0.19    0.16
  -1 -12   9    0.24    0.15
   1  12  -8   -0.02    0.15
  -1  12   8    0.03    0.12
  -1  12   8    0.25    0.15
  -1 -12   8   -0.09    0.14
   1 -12  -8    0.04    0.15
   1  12  -7    4.92    0.27
  -1  12   7    5.91    0.26
  -1  12   7    6.45    0.29
  -1 -12   7    5.90    0.27
   1 -12  -7    6.12    0.30
   1  12  -6   -0.09    0.14
  -1  12   6    0.09    0.11
  -1  12   6    0.01    0.10
  -1  12   6    0.00    0.13
  -1 -12   6    0.09    0.13
   1 -12  -6    0.30    0.15
   1  12  -5    0.13    0.14
  -1  12   5   -0.01    0.10
   1  12  -5    0.02    0.11
  -1  12   5    0.01    0.11
  -1  12   5    0.01    0.11
   1 -12  -5   -0.05    0.12
  -1 -12   5   -0.05    0.13
   1  12  -4    0.20    0.12
  -1  12   4    0.16    0.10
   1  12  -4    0.27    0.14
  -1  12   4    0.16    0.12
  -1  12   4    0.15    0.11
   1 -12  -4    0.13    0.12
  -1 -12   4    0.26    0.13
  -1  12   3   -0.06    0.10
  -1  12   3    0.07    0.13
  -1  12   3   -0.06    0.10
   1  12  -3   -0.06    0.12
   1  12  -3   -0.11    0.10
  -1 -12   3   -0.01    0.12
   1 -12  -3    0.09    0.14
  -1  12   2    7.52    0.29
   1  12  -2    7.67    0.27
  -1  12   2    6.57    0.25
  -1  12   2    7.17    0.26
   1  12  -2    7.50    0.29
   1 -12  -2    7.08    0.30
  -1 -12   2    7.99    0.29
  -1  12   1    7.26    0.27
   1  12  -1    7.05    0.26
   1  12  -1    7.48    0.29
  -1  12   1    7.20    0.27
   1  12  -1    7.38    0.27
  -1  12   1    7.73    0.29
   1 -12  -1    7.47    0.30
  -1 -12   1    7.89    0.29
  -1  12   0   10.92    0.34
   1  12   0   11.53    0.35
  -1  12   0   11.61    0.35
   1  12   0   11.51    0.35
   1  12   0   11.26    0.33
  -1  12   0   11.42    0.35
  -1 -12   0   11.62    0.36
   1 -12   0   11.40    0.36
  -1  12  -1   19.62    0.49
   1  12   1   19.87    0.48
  -1  12  -1   18.81    0.48
   1  12   1   19.22    0.48
  -1  12  -1   20.69    0.49
   1  12   1   18.43    0.46
  -1 -12  -1   19.82    0.50
   1 -12   1   20.12    0.50
  -1  12  -2    1.41    0.15
  -1  12  -2    1.13    0.14
   1  12   2    1.54    0.15
   1  12   2    1.33    0.14
  -1  12  -2    1.56    0.17
   1  12   2    1.37    0.15
  -1 -12  -2    0.83    0.16
   1 -12   2    1.37    0.16
  -1  12  -3    0.50    0.13
   1  12   3    0.32    0.13
  -1  12  -3    0.75    0.15
   1  12   3    0.43    0.12
   1  12   3    0.30    0.11
   1 -12   3    0.69    0.15
  -1 -12  -3    0.47    0.14
  -1  12  -4    1.30    0.15
   1  12   4    1.25    0.13
   1  12   4    1.17    0.13
  -1  12  -4    1.23    0.16
   1  12   4    1.30    0.15
  -1 -12  -4    1.31    0.16
   1 -12   4    1.14    0.15
   1  12   5    0.18    0.11
   1  12   5    0.12    0.10
   1  12   5   -0.02    0.12
  -1  12  -5    0.03    0.12
  -1  12  -5   -0.05    0.14
  -1 -12  -5   -0.17    0.13
   1 -12   5   -0.15    0.13
   1  12   6    0.88    0.13
  -1  12  -6    0.82    0.17
  -1  12  -6    1.16    0.15
   1  12   6    0.92    0.16
   1 -12   6    0.77    0.16
  -1 -12  -6    0.99    0.16
   1  12   7    0.39    0.12
  -1  12  -7    0.19    0.14
   1  12   7    0.21    0.14
  -1  12  -7    0.46    0.15
   1 -12   7    0.44    0.15
  -1 -12  -7    0.25    0.15
  -1  12  -8    2.05    0.21
  -1  12  -8    2.27    0.19
   1  12   8    1.76    0.18
   1  12   8    2.07    0.17
   1 -12   8    2.18    0.20
  -1 -12  -8    1.97    0.20
   1  12   9   -0.09    0.12
   1  12   9   -0.07    0.14
  -1  12  -9    0.10    0.16
  -1 -12  -9    0.06    0.15
   1 -12   9   -0.07    0.14
   1  12  10    0.85    0.15
   1  12  10    0.96    0.18
  -1 -12 -10    0.95    0.18
   1 -12  10    0.97    0.18
   1  12  11    0.79    0.18
   1  12  11    0.63    0.15
   1 -12  11    0.71    0.18
  -1 -12 -11    0.54    0.18
   1  12  12   -0.23    0.16
   1 -12  12   -0.20    0.16
  -1 -12 -12   -0.14    0.17
  -1  13  10    0.62    0.18
  -1 -13  10    0.31    0.17
   1 -13 -10    0.36    0.17
  -1  13   9    0.41    0.17
   1 -13  -9    0.08    0.17
  -1 -13   9    0.15    0.16
  -1  13   8    1.63    0.18
  -1  13   8    1.74    0.20
   1 -13  -8    1.60    0.20
  -1 -13   8    1.62    0.19
  -1  13   7    0.12    0.13
   1  13  -7    0.12    0.16
  -1  13   7   -0.11    0.14
   1 -13  -7   -0.07    0.15
  -1 -13   7    0.00    0.14
  -1  13   6    0.27    0.14
  -1  13   6    0.25    0.13
   1  13  -6    0.43    0.16
  -1 -13   6    0.23    0.15
   1 -13  -6    0.50    0.15
   1  13  -5    0.96    0.17
  -1  13   5    0.83    0.16
  -1  13   5    0.74    0.14
   1 -13  -5    0.79    0.17
  -1 -13   5    0.56    0.15
  -1  13   4    0.41    0.14
  -1  13   4    0.52    0.13
   1  13  -4    0.35    0.15
  -1  13   4    0.55    0.13
   1 -13  -4    0.39    0.15
  -1 -13   4    0.35    0.14
   1  13  -3    0.77    0.16
  -1  13   3    0.71    0.13
  -1  13   3    0.66    0.14
  -1  13   3    0.74    0.15
   1 -13  -3    0.47    0.15
  -1 -13   3    0.73    0.15
   1  13  -2    0.48    0.15
  -1  13   2    0.54    0.13
  -1  13   2    0.42    0.14
  -1  13   2    0.47    0.13
   1 -13  -2    0.35    0.15
  -1 -13   2    0.86    0.15
  -1  13   1    0.62    0.14
   1  13  -1    0.38    0.12
  -1  13   1    0.50    0.12
   1  13  -1    0.27    0.14
  -1  13   1    0.34    0.14
  -1 -13   1    0.64    0.15
   1 -13  -1    0.37    0.15
  -1  13   0    0.09    0.13
   1  13   0    0.45    0.14
   1  13   0    0.29    0.14
   1  13   0    0.37    0.11
  -1  13   0    0.24    0.12
  -1  13   0    0.22    0.13
   1 -13   0    0.23    0.13
  -1 -13   0    0.33    0.14
   1  13   1    0.32    0.13
  -1  13  -1    0.27    0.14
  -1  13  -1    0.31    0.14
  -1  13  -1    0.10    0.11
   1  13   1    0.18    0.14
   1  13   1    0.22    0.11
   1 -13   1    0.54    0.15
  -1 -13  -1    0.27    0.14
   1  13   2    0.12    0.12
   1  13   2   -0.12    0.11
   1  13   2   -0.04    0.13
  -1  13  -2   -0.11    0.13
  -1  13  -2   -0.19    0.13
  -1 -13  -2   -0.23    0.13
   1 -13   2    0.15    0.14
   1  13   3   -0.01    0.11
  -1  13  -3    0.16    0.15
  -1  13  -3    0.05    0.13
   1  13   3    0.06    0.13
   1  13   3   -0.18    0.11
  -1 -13  -3   -0.03    0.14
   1 -13   3    0.02    0.14
   1  13   4    0.62    0.13
   1  13   4    0.71    0.15
  -1  13  -4    0.72    0.17
  -1  13  -4    0.89    0.16
   1  13   4    0.74    0.13
  -1 -13  -4    0.49    0.15
   1 -13   4    0.65    0.16
  -1  13  -5    4.16    0.25
   1  13   5    3.99    0.25
  -1  13  -5    3.55    0.24
   1  13   5    3.75    0.22
  -1 -13  -5    3.90    0.26
   1 -13   5    3.99    0.26
  -1  13  -6    4.55    0.28
   1  13   6    5.40    0.28
   1  13   6    4.48    0.23
  -1 -13  -6    4.18    0.25
   1 -13   6    4.12    0.27
  -1  13  -7    0.18    0.15
   1  13   7   -0.06    0.14
   1  13   7   -0.01    0.12
   1 -13   7    0.20    0.15
  -1 -13  -7    0.08    0.16
   1  13   8   -0.04    0.15
   1  13   8    0.09    0.12
   1 -13   8    0.26    0.16
  -1 -13  -8    0.14    0.15
   1  13   9    0.21    0.13
  -1 -13  -9    0.39    0.17
   1 -13   9    0.16    0.16
   1  13  10    1.05    0.17
  -1 -13 -10    0.98    0.19
   1 -13  10    0.74    0.19
  -1  14   8    0.49    0.18
   1 -14  -8    0.42    0.18
  -1 -14   8    0.52    0.17
  -1  14   7    0.17    0.14
  -1  14   7    0.02    0.15
  -1 -14   7    0.18    0.17
   1 -14  -7   -0.08    0.16
  -1  14   6    0.05    0.15
  -1  14   6    0.11    0.13
  -1 -14   6    0.08    0.16
   1 -14  -6    0.14    0.17
  -1  14   5    0.53    0.16
  -1  14   5    0.43    0.14
   1 -14  -5    0.46    0.17
  -1 -14   5    0.71    0.17
  -1  14   4    0.00    0.15
   1  14  -4    0.02    0.14
  -1  14   4   -0.06    0.12
  -1 -14   4    0.22    0.15
   1 -14  -4   -0.21    0.15
  -1  14   3    1.01    0.18
   1  14  -3    0.93    0.18
  -1  14   3    1.16    0.16
  -1  14   3    0.92    0.15
  -1 -14   3    0.74    0.17
   1 -14  -3    0.78    0.18
  -1  14   2    5.66    0.30
   1  14  -2    5.10    0.28
  -1  14   2    5.45    0.27
  -1  14   2    4.66    0.25
  -1 -14   2    4.94    0.29
   1 -14  -2    5.06    0.29
  -1  14   1    1.03    0.16
  -1  14   1    0.94    0.15
   1  14  -1    0.81    0.17
  -1  14   1    0.83    0.16
  -1 -14   1    0.88    0.17
   1 -14  -1    0.93    0.17
   1  14   0    1.52    0.15
  -1  14   0    1.13    0.17
  -1  14   0    1.41    0.16
  -1  14   0    1.35    0.18
   1  14   0    0.92    0.17
  -1 -14   0    1.25    0.18
   1 -14   0    1.38    0.18
   1  14   1    1.41    0.17
   1  14   1    1.36    0.15
  -1  14  -1    1.43    0.18
  -1  14  -1    1.46    0.17
  -1  14  -1    1.21    0.15
   1 -14   1    1.66    0.19
  -1 -14  -1    1.42    0.19
   1  14   2   -0.05    0.11
   1  14   2    0.04    0.13
  -1  14  -2   -0.11    0.15
  -1 -14  -2   -0.06    0.15
   1 -14   2    0.16    0.15
   1  14   3    0.31    0.12
   1  14   3    0.31    0.13
  -1  14  -3    0.53    0.16
   1 -14   3    0.33    0.16
  -1 -14  -3   -0.04    0.15
   1  14   4    0.15    0.12
  -1  14  -4    0.39    0.15
  -1 -14  -4    0.17    0.16
   1 -14   4    0.30    0.16
   1  14   5    0.08    0.12
  -1 -14  -5   -0.03    0.15
   1 -14   5    0.02    0.15
   1  14   6    1.15    0.16
   1 -14   6    1.27    0.19
  -1 -14  -6    1.00    0.19
   1  14   7    0.08    0.14
  -1 -14  -7    0.13    0.17
   1 -14   7    0.32    0.17
   1  14   8    0.36    0.14
   1 -14   8    0.16    0.17
  -1 -14  -8    0.20    0.17
  -1  15   5    0.12    0.14
   1 -15  -5    0.03    0.17
  -1 -15   5    0.00    0.17
  -1  15   4   -0.13    0.13
  -1 -15   4    0.12    0.16
   1 -15  -4   -0.12    0.16
  -1  15   3    0.18    0.13
   1 -15  -3   -0.12    0.16
  -1 -15   3    0.11    0.17
  -1  15   2    1.39    0.17
  -1  15   2    1.54    0.19
  -1 -15   2    1.03    0.19
   1 -15  -2    1.50    0.20
  -1  15   1    0.33    0.14
   1  15  -1    0.29    0.17
  -1  15   1    0.80    0.17
   1 -15  -1    0.39    0.17
  -1 -15   1    0.53    0.17
  -1  15   0    0.12    0.13
   1  15   0   -0.01    0.16
   1  15   0    0.20    0.12
  -1  15   0    0.32    0.16
   1 -15   0    0.28    0.17
  -1 -15   0    0.07    0.16
  -1  15  -1    0.86    0.18
   1  15   1    0.80    0.17
   1  15   1    0.93    0.14
   1 -15   1    0.80    0.18
  -1 -15  -1    0.87    0.18
   1  15   2    0.16    0.15
   1  15   2    0.15    0.13
  -1 -15  -2    0.26    0.17
   1 -15   2    0.08    0.16
   1  15   3    1.26    0.16
   1 -15   3    0.89    0.19
  -1 -15  -3    0.96    0.19
   1  15   4    1.07    0.15
  -1 -15  -4    0.88    0.19
   1 -15   4    0.80    0.19
   1  15   5    0.14    0.13
  -1 -15  -5    0.15    0.17
   1 -15   5   -0.05    0.16
  -2   0  19   -0.19    0.17
   2   0 -19   -0.22    0.17
   2   0 -19    0.03    0.17
   2   0 -18    0.27    0.17
  -2   0  18    0.26    0.17
   2   0 -17    0.09    0.15
  -2   0  17    0.17    0.15
  -2   0  16    7.94    0.31
   2   0 -16    7.99    0.33
   2   0 -15    0.18    0.14
  -2   0  15    0.02    0.12
  -2   0  14    4.61    0.25
   2   0 -14    5.12    0.25
   2   0 -13    0.06    0.11
  -2   0  13    0.00    0.09
   2   0 -13    0.01    0.08
  -2   0  13    0.00    0.12
   2   0 -12    0.02    0.10
  -2   0  12    0.02    0.09
  -2   0  12   -0.03    0.10
   2   0 -12    0.07    0.09
  -2   0  11   -0.05    0.09
   2   0 -11    0.02    0.09
   2   0 -11    0.07    0.07
  -2   0  11   -0.05    0.07
  -2   0  10    2.86    0.15
   2   0 -10    2.63    0.14
  -2   0  10    2.95    0.17
   2   0 -10    2.91    0.17
   2   0  -9   -0.13    0.06
  -2   0   9   -0.08    0.06
   2   0  -9   -0.08    0.07
  -2   0   9    0.00    0.07
   2   0  -8    1.84    0.12
   2   0  -8    1.72    0.11
  -2   0   8    2.03    0.10
  -2   0   8    2.14    0.11
  -2   0   8    1.91    0.12
  -2   0   7    0.06    0.05
  -2   0   7    0.02    0.07
   2   0  -7    0.03    0.06
  -2   0   7   -0.01    0.06
   2   0  -7    0.03    0.06
  -2   0   6   36.29    0.67
  -2   0   6   36.80    0.69
  -2   0   6   36.27    0.69
   2   0  -6   35.29    0.68
   2   0  -6   37.02    0.69
  -2   0   6   36.55    0.69
  -2   0   5    0.04    0.04
  -2   0   5   -0.02    0.04
   2   0  -5   -0.02    0.04
  -2   0   5   -0.06    0.04
   2   0  -5    0.01    0.05
  -2   0   5    0.00    0.05
   2   0  -4  164.97    2.92
  -2   0   4  163.24    2.89
  -2   0   4  165.38    2.88
  -2   0   4  164.64    2.92
   2   0  -4  162.93    2.89
  -2   0   4  162.07    2.89
   2   0  -4  161.01    2.89
  -2   0   3   -0.06    0.03
  -2   0   3   -0.03    0.04
   2   0  -3   -0.12    0.04
   2   0  -3   -0.02    0.04
  -2   0   3    0.01    0.04
   2   0  -3   -0.09    0.04
  -2   0   2   50.23    0.97
  -2   0   2   56.23    0.97
  -2   0   2   51.89    0.97
   2   0  -2   56.02    0.97
   2   0  -2   56.38    0.97
   2   0  -2   56.47    0.98
  -2   0   1    0.00    0.01
  -2   0   1   -0.02    0.01
   2   0  -1   -0.01    0.01
   2   0  -1   -0.01    0.01
   2   0  -1   -0.03    0.01
   2   0  -1   -0.02    0.01
  -2   0   1   -0.01    0.01
   2   0   0   19.12    0.34
  -2   0   0   16.36    0.34
   2   0   0   17.12    0.34
   2   0   0   19.34    0.34
  -2   0  -1    0.01    0.02
   2   0   1    0.00    0.02
  -2   0  -1    0.03    0.02
   2   0   1    0.02    0.02
   2   0   1   -0.01    0.02
  -2   0  -1    0.01    0.02
   2   0   2  204.62    3.61
  -2   0  -2  199.78    3.57
  -2   0  -2  194.90    3.56
   2   0   2  196.41    3.54
  -2   0  -2  197.86    3.53
   2   0   2  196.83    3.54
   2   0   3   -0.19    0.04
   2   0   3   -0.29    0.05
  -2   0  -3   -0.27    0.05
  -2   0  -3   -0.18    0.04
  -2   0  -3   -0.22    0.05
  -2   0  -4   16.40    0.33
  -2   0  -4   16.23    0.33
   2   0   4   16.52    0.33
   2   0   4   16.44    0.33
  -2   0  -4   16.51    0.33
   2   0   4   16.15    0.33
   2   0   5   -0.05    0.06
  -2   0  -5   -0.04    0.04
   2   0   5    0.00    0.05
  -2   0  -5   -0.07    0.05
  -2   0  -6   17.92    0.38
   2   0   6   17.90    0.37
  -2   0  -6   17.52    0.38
   2   0   6   17.72    0.37
  -2   0  -7   -0.16    0.07
   2   0   7   -0.11    0.07
  -2   0  -7   -0.07    0.06
   2   0   7   -0.03    0.06
  -2   0  -8   55.80    1.05
   2   0   8   55.85    1.06
   2   0   8   55.77    1.05
  -2   0  -8   56.21    1.06
  -2   0  -9   -0.07    0.09
  -2   0  -9   -0.12    0.07
   2   0   9   -0.08    0.06
  -2   0  -9   -0.01    0.05
   2   0   9    0.07    0.08
  -2   0 -10    5.68    0.19
  -2   0 -10    5.61    0.16
   2   0  10    5.39    0.20
  -2   0 -10    5.79    0.22
   2   0  10    5.40    0.19
   2   0  11   -0.07    0.10
  -2   0 -11   -0.02    0.10
   2   0  11   -0.05    0.09
  -2   0 -11   -0.02    0.06
  -2   0 -11   -0.07    0.09
   2   0  12   23.28    0.53
  -2   0 -12   23.53    0.54
  -2   0 -12   23.38    0.53
   2   0  12   23.19    0.53
  -2   0 -12   23.44    0.47
  -2   0 -13   -0.06    0.07
   2   0  13    0.06    0.10
   2   0  13    0.06    0.11
  -2   0 -13    0.05    0.13
  -2   0 -14    0.91    0.14
  -2   0 -14    0.74    0.09
   2   0  14    0.83    0.14
   2   0  14    0.71    0.15
  -2   0 -15    0.31    0.15
   2   0  15   -0.07    0.13
   2   0  16   -0.07    0.13
  -2   0 -16    0.17    0.15
  -2   0 -17    0.01    0.14
   2   0  17    0.00    0.16
   2   0  18    0.37    0.18
  -2   0 -18    0.51    0.18
   2   0  19   -0.06    0.16
  -2   0 -19    0.20    0.19
  -2   1  19    6.89    0.32
   2   1 -19    7.03    0.36
  -2  -1  19    7.20    0.34
   2  -1 -19    7.91    0.36
   2  -1 -19    7.19    0.34
   2   1 -18    0.28    0.16
  -2   1  18    0.21    0.17
   2  -1 -18    0.21    0.17
   2  -1 -18    0.26    0.16
  -2  -1  18    0.54    0.17
  -2   1  17    0.07    0.14
   2   1 -17   -0.10    0.15
   2  -1 -17   -0.04    0.14
  -2  -1  17   -0.03    0.15
   2  -1 -17    0.04    0.15
  -2   1  16    1.15    0.17
   2   1 -16    1.10    0.17
  -2  -1  16    0.90    0.15
   2  -1 -16    0.87    0.15
   2  -1 -16    0.93    0.15
  -2   1  15    0.67    0.15
   2   1 -15    0.32    0.14
   2  -1 -15    0.54    0.15
  -2  -1  15    0.51    0.15
   2   1 -14    5.68    0.26
   2   1 -14    5.33    0.22
  -2   1  14    6.22    0.27
   2  -1 -14    5.75    0.25
  -2  -1  14    5.83    0.26
  -2   1  13    1.39    0.15
   2   1 -13    1.37    0.13
   2   1 -13    1.69    0.15
  -2   1  13    1.61    0.14
  -2  -1  13    1.74    0.16
   2  -1 -13    1.45    0.15
   2  -1 -13    1.44    0.13
  -2  -1  13    1.37    0.13
  -2   1  12    0.36    0.11
   2   1 -12    0.63    0.10
   2   1 -12    0.59    0.12
  -2   1  12    0.53    0.11
   2  -1 -12    0.47    0.10
   2  -1 -12    0.34    0.11
  -2  -1  12    0.48    0.10
  -2  -1  12    0.46    0.11
   2   1 -11    1.37    0.12
  -2   1  11    1.33    0.13
  -2   1  11    1.32    0.11
   2   1 -11    1.46    0.12
  -2  -1  11    1.63    0.13
  -2  -1  11    1.73    0.13
   2  -1 -11    1.39    0.12
   2  -1 -11    1.38    0.11
  -2   1  10    1.09    0.10
   2   1 -10    1.30    0.11
   2   1 -10    1.27    0.10
  -2   1  10    1.06    0.11
   2   1 -10    1.02    0.09
  -2  -1  10    1.14    0.10
  -2  -1  10    1.18    0.10
   2  -1 -10    0.95    0.11
   2  -1 -10    1.11    0.10
   2   1  -9    2.68    0.12
   2   1  -9    2.54    0.13
   2   1  -9    2.91    0.15
  -2   1   9    2.46    0.14
  -2   1   9    2.42    0.14
   2  -1  -9    2.57    0.16
  -2  -1   9    2.71    0.13
  -2  -1   9    2.68    0.14
   2  -1  -9    2.45    0.13
  -2   1   8    1.80    0.09
  -2   1   8    2.05    0.14
   2   1  -8    1.87    0.12
   2   1  -8    1.73    0.11
  -2   1   8    1.97    0.12
   2   1  -8    2.06    0.11
  -2  -1   8    1.88    0.12
  -2  -1   8    1.79    0.11
   2  -1  -8    2.02    0.11
   2  -1  -8    1.91    0.13
  -2   1   7   86.54    1.58
  -2   1   7   86.29    1.53
   2   1  -7   85.96    1.58
   2   1  -7   84.34    1.55
   2   1  -7   84.70    1.56
  -2   1   7   85.65    1.57
   2  -1  -7   87.08    1.57
   2  -1  -7   88.18    1.58
  -2  -1   7   87.45    1.55
  -2  -1   7   85.24    1.56
  -2  -1   7   86.15    1.58
   2   1  -6   -0.01    0.05
  -2   1   6   -0.05    0.05
  -2   1   6   -0.01    0.04
   2   1  -6    0.06    0.06
   2   1  -6    0.00    0.05
  -2   1   6    0.03    0.06
   2  -1  -6    0.04    0.06
  -2  -1   6   -0.04    0.06
  -2  -1   6   -0.04    0.05
   2  -1  -6    0.01    0.05
  -2  -1   6   -0.02    0.05
  -2  -1   6   -0.03    0.05
  -2   1   5   31.33    0.56
  -2   1   5   30.99    0.59
   2   1  -5   30.58    0.58
  -2   1   5   30.71    0.59
   2   1  -5   30.16    0.58
   2   1  -5   31.21    0.58
  -2   1   5   30.68    0.58
   2  -1  -5   31.11    0.59
   2  -1  -5   31.07    0.58
  -2  -1   5   30.63    0.57
  -2  -1   5   31.06    0.59
  -2  -1   5   30.27    0.58
  -2  -1   5   30.96    0.58
   2  -1  -5   30.86    0.58
  -2   1   4   -0.01    0.04
  -2   1   4   -0.05    0.04
   2   1  -4    0.02    0.04
  -2   1   4   -0.05    0.04
   2   1  -4   -0.02    0.04
   2   1  -4    0.06    0.04
   2   1  -4   -0.08    0.04
  -2  -1   4    0.09    0.04
  -2  -1   4    0.04    0.04
   2  -1  -4   -0.05    0.04
   2  -1  -4    0.02    0.04
  -2  -1   4   -0.12    0.04
  -2  -1   4    0.05    0.04
   2  -1  -4   -0.04    0.04
   2  -1  -4   -0.07    0.04
   2   1  -3   68.12    1.24
  -2   1   3   69.91    1.25
   2   1  -3   69.24    1.24
  -2   1   3   69.74    1.25
   2   1  -3   70.33    1.25
  -2   1   3   68.88    1.25
  -2   1   3   70.27    1.26
   2   1  -3   69.09    1.24
  -2  -1   3   69.71    1.24
   2  -1  -3   68.89    1.24
  -2  -1   3   69.54    1.25
   2  -1  -3   69.26    1.24
   2  -1  -3   70.49    1.26
  -2  -1   3   68.66    1.24
  -2  -1   3   68.54    1.24
  -2   1   2    9.99    0.21
  -2   1   2   10.48    0.21
   2   1  -2   10.32    0.20
   2   1  -2   10.31    0.20
   2   1  -2   10.06    0.20
  -2   1   2   10.44    0.21
  -2  -1   2   10.48    0.21
  -2  -1   2   10.63    0.20
   2  -1  -2   10.57    0.21
   2  -1  -2    9.99    0.21
  -2  -1   2    9.99    0.20
   2  -1  -2   10.17    0.21
  -2  -1   2   10.24    0.20
  -2   1   1   68.58    1.21
  -2   1   1   61.75    1.23
   2  -1  -1   72.72    1.24
   2  -1  -1   67.35    1.21
   2  -1  -1   70.56    1.22
  -2   1   0   28.66    0.52
  -2   1   0   28.11    0.53
   2  -1   0   28.93    0.52
  -2  -1   0   28.24    0.51
   2  -1   0   29.75    0.53
   2  -1   0   29.06    0.53
  -2  -1   0   29.19    0.51
  -2   1  -1   42.48    0.75
   2   1   1   41.89    0.74
  -2   1  -1   41.61    0.75
  -2   1  -1   42.39    0.75
   2   1   1   41.57    0.74
   2   1   1   42.15    0.75
  -2  -1  -1   41.44    0.74
  -2  -1  -1   41.70    0.74
   2  -1   1   37.10    0.74
   2  -1   1   41.95    0.75
   2  -1   1   42.28    0.75
  -2  -1  -1   38.04    0.74
   2  -1   1   42.70    0.75
  -2   1  -2   68.44    1.23
   2   1   2   68.14    1.23
  -2   1  -2   69.98    1.25
   2   1   2   70.30    1.24
  -2   1  -2   68.56    1.23
   2   1   2   69.60    1.23
  -2  -1  -2   68.20    1.23
  -2  -1  -2   69.05    1.23
   2  -1   2   69.24    1.23
   2  -1   2   68.84    1.24
   2  -1   2   70.02    1.25
  -2  -1  -2   68.86    1.24
   2   1   3  727.10   12.84
  -2   1  -3  720.41   12.86
  -2   1  -3  721.95   12.85
   2   1   3  707.10   12.97
  -2   1  -3  740.18   13.00
   2   1   3  721.98   12.81
  -2  -1  -3  715.06   12.83
   2  -1   3  723.96   12.85
  -2  -1  -3  725.99   12.97
  -2  -1  -3  725.99   12.83
   2  -1   3  731.26   12.83
   2  -1   3  730.21   13.00
   2   1   4  165.86    3.00
  -2   1  -4  169.44    3.00
  -2   1  -4  166.86    2.97
  -2   1  -4  167.16    2.97
   2   1   4  166.90    2.97
  -2  -1  -4  171.09    3.00
  -2  -1  -4  169.48    2.97
   2  -1   4  166.53    3.00
   2  -1   4  164.60    2.97
  -2  -1  -4  167.66    2.97
   2  -1   4  167.17    2.97
  -2   1  -5   18.40    0.38
   2   1   5   17.94    0.38
   2   1   5   18.89    0.38
  -2   1  -5   18.67    0.38
  -2  -1  -5   18.32    0.38
   2  -1   5   18.38    0.38
   2  -1   5   18.93    0.38
  -2  -1  -5   18.90    0.38
   2   1   6    0.05    0.06
  -2   1  -6    0.03    0.07
   2   1   6    0.06    0.05
  -2   1  -6    0.09    0.06
  -2  -1  -6    0.03    0.06
   2  -1   6    0.07    0.05
  -2  -1  -6    0.08    0.06
   2  -1   6    0.05    0.07
  -2   1  -7   89.82    1.65
   2   1   7   91.83    1.67
  -2   1  -7   92.08    1.67
   2   1   7   90.08    1.65
  -2  -1  -7   89.65    1.65
  -2  -1  -7   92.61    1.67
   2  -1   7   88.78    1.65
   2  -1   7   90.96    1.67
  -2   1  -8    1.63    0.12
   2   1   8    1.67    0.12
  -2   1  -8    1.62    0.12
   2   1   8    1.87    0.11
  -2  -1  -8    1.78    0.13
   2  -1   8    1.41    0.11
   2  -1   8    1.69    0.12
  -2  -1  -8    1.91    0.13
   2   1   9    5.03    0.18
  -2   1  -9    4.48    0.17
  -2   1  -9    4.87    0.20
   2   1   9    4.51    0.18
  -2   1  -9    4.58    0.15
   2  -1   9    4.51    0.17
  -2  -1  -9    4.61    0.18
   2  -1   9    4.92    0.18
  -2  -1  -9    4.81    0.13
  -2  -1  -9    4.96    0.18
  -2   1 -10    2.14    0.16
  -2   1 -10    2.15    0.12
   2   1  10    2.18    0.14
  -2   1 -10    2.04    0.13
   2   1  10    2.23    0.15
   2  -1  10    2.00    0.15
  -2  -1 -10    2.26    0.09
  -2  -1 -10    2.07    0.14
  -2  -1 -10    2.11    0.15
   2  -1  10    2.09    0.14
   2   1  11    5.64    0.21
  -2   1 -11    5.06    0.21
  -2   1 -11    5.35    0.21
   2   1  11    5.17    0.21
  -2   1 -11    5.34    0.17
  -2  -1 -11    4.96    0.20
   2  -1  11    5.44    0.20
   2  -1  11    5.48    0.23
  -2  -1 -11    5.35    0.15
  -2  -1 -11    5.43    0.22
  -2   1 -12    4.81    0.20
   2   1  12    4.71    0.23
  -2   1 -12    4.28    0.17
  -2   1 -12    4.59    0.24
   2   1  12    4.73    0.22
  -2  -1 -12    5.00    0.22
   2  -1  12    4.47    0.21
   2  -1  12    4.74    0.23
  -2  -1 -12    5.01    0.14
  -2  -1 -12    4.93    0.22
  -2   1 -13   -0.06    0.08
  -2   1 -13    0.16    0.12
   2   1  13    0.09    0.11
   2   1  13    0.07    0.10
  -2  -1 -13    0.19    0.06
  -2  -1 -13    0.12    0.12
   2  -1  13    0.03    0.11
   2  -1  13    0.12    0.13
   2   1  14    1.70    0.17
  -2   1 -14    1.94    0.18
  -2   1 -14    1.66    0.14
   2   1  14    1.66    0.16
   2  -1  14    1.50    0.17
  -2  -1 -14    1.54    0.16
   2  -1  14    1.73    0.16
  -2  -1 -14    1.80    0.11
  -2   1 -15    0.37    0.15
   2   1  15    0.32    0.13
  -2   1 -15    0.46    0.10
  -2  -1 -15    0.43    0.15
   2  -1  15    0.53    0.15
  -2   1 -16    0.02    0.15
   2   1  16   -0.03    0.14
  -2  -1 -16    0.21    0.16
   2  -1  16    0.19    0.15
   2   1  17    0.27    0.17
  -2   1 -17    0.21    0.17
   2  -1  17   -0.09    0.16
  -2  -1 -17    0.05    0.16
   2   1  18    0.29    0.18
  -2   1 -18    0.31    0.18
   2  -1  18    0.21    0.16
  -2  -1 -18    0.75    0.18
   2   1  19    0.19    0.18
  -2   1 -19    0.26    0.19
  -2  -1 -19    0.30    0.19
   2  -1  19   -0.04    0.18
  -2   2  19    0.08    0.18
   2   2 -19   -0.04    0.17
   2  -2 -19    0.18    0.17
   2  -2 -19    0.09    0.18
  -2  -2  19    0.02    0.18
  -2   2  18    0.56    0.18
   2   2 -18    0.53    0.17
  -2  -2  18    0.73    0.18
   2  -2 -18    0.77    0.19
   2  -2 -18    0.90    0.18
  -2   2  17    0.32    0.16
   2   2 -17    0.18    0.15
   2  -2 -17    0.00    0.15
  -2  -2  17    0.01    0.15
   2  -2 -17    0.01    0.16
   2   2 -16    0.73    0.16
  -2   2  16    0.69    0.16
  -2  -2  16    0.88    0.16
   2  -2 -16    0.93    0.15
   2  -2 -16    0.67    0.15
   2   2 -15    4.11    0.25
  -2   2  15    3.94    0.23
   2  -2 -15    4.22    0.26
  -2  -2  15    4.24    0.25
   2  -2 -15    4.17    0.24
  -2   2  14    6.13    0.27
   2   2 -14    5.75    0.26
   2   2 -14    5.57    0.23
  -2  -2  14    5.61    0.26
   2  -2 -14    5.70    0.26
   2  -2 -14    5.92    0.25
   2   2 -13    3.75    0.22
  -2   2  13    3.57    0.22
  -2   2  13    3.96    0.19
   2   2 -13    3.99    0.18
   2   2 -13    4.11    0.19
   2  -2 -13    3.98    0.21
  -2  -2  13    3.51    0.22
  -2  -2  13    4.08    0.21
   2  -2 -13    3.64    0.21
   2  -2 -13    3.92    0.19
   2   2 -12    6.06    0.21
  -2   2  12    5.80    0.23
   2   2 -12    6.15    0.24
  -2   2  12    6.04    0.23
   2   2 -12    5.77    0.20
   2  -2 -12    5.77    0.22
  -2  -2  12    6.07    0.24
  -2  -2  12    6.02    0.22
   2  -2 -12    5.78    0.24
   2  -2 -12    5.92    0.23
   2   2 -11    1.21    0.10
   2   2 -11    1.31    0.11
  -2   2  11    1.07    0.13
  -2   2  11    1.16    0.11
   2   2 -11    1.42    0.12
  -2  -2  11    1.15    0.12
   2  -2 -11    1.27    0.12
   2  -2 -11    1.24    0.12
  -2  -2  11    1.24    0.11
   2  -2 -11    1.26    0.11
  -2   2  10    5.00    0.19
   2   2 -10    4.74    0.16
   2   2 -10    4.98    0.17
  -2   2  10    4.69    0.19
   2   2 -10    5.18    0.20
  -2  -2  10    4.77    0.18
  -2  -2  10    5.32    0.18
   2  -2 -10    5.06    0.18
   2  -2 -10    5.04    0.20
   2  -2 -10    4.74    0.19
   2   2  -9    1.78    0.11
  -2   2   9    1.90    0.15
   2   2  -9    1.87    0.14
   2   2  -9    1.82    0.11
  -2   2   9    1.96    0.12
   2  -2  -9    1.72    0.12
  -2  -2   9    1.90    0.14
   2  -2  -9    2.01    0.14
   2  -2  -9    1.87    0.15
  -2  -2   9    1.76    0.13
   2   2  -8    8.85    0.23
   2   2  -8    8.69    0.23
  -2   2   8    9.18    0.24
  -2   2   8    9.03    0.18
   2   2  -8    8.53    0.22
  -2   2   8    8.42    0.24
  -2  -2   8    9.09    0.23
   2  -2  -8    8.88    0.24
   2  -2  -8    8.76    0.23
   2  -2  -8    9.23    0.24
  -2  -2   8    8.89    0.24
   2   2  -7    6.59    0.19
   2   2  -7    6.59    0.18
  -2   2   7    6.71    0.20
  -2   2   7    6.58    0.19
   2   2  -7    6.59    0.18
  -2   2   7    6.73    0.14
   2  -2  -7    6.73    0.18
   2  -2  -7    6.49    0.20
   2  -2  -7    6.59    0.20
  -2  -2   7    6.64    0.19
  -2  -2   7    6.65    0.18
  -2  -2   7    6.68    0.19
   2   2  -6   17.91    0.37
  -2   2   6   18.25    0.38
   2   2  -6   17.71    0.37
   2   2  -6   18.40    0.37
  -2   2   6   18.47    0.38
  -2   2   6   18.86    0.34
  -2  -2   6   17.97    0.37
  -2  -2   6   18.73    0.37
   2  -2  -6   17.50    0.38
  -2  -2   6   18.72    0.37
  -2  -2   6   18.01    0.37
   2  -2  -6   17.35    0.38
   2  -2  -6   18.10    0.38
   2   2  -5   14.22    0.29
   2   2  -5   14.18    0.29
  -2   2   5   13.86    0.30
  -2   2   5   14.16    0.30
   2   2  -5   13.81    0.29
   2  -2  -5   12.63    0.29
  -2  -2   5   14.17    0.29
  -2  -2   5   13.87    0.29
   2  -2  -5   14.11    0.30
  -2  -2   5   14.13    0.29
  -2  -2   5   14.16    0.29
   2   2  -4   40.50    0.73
   2   2  -4   39.76    0.73
   2   2  -4   41.00    0.74
   2   2  -4   40.13    0.73
  -2   2   4   40.19    0.74
  -2   2   4   39.94    0.74
  -2   2   4   40.36    0.74
  -2   2   4   40.83    0.75
   2  -2  -4   39.18    0.74
  -2  -2   4   40.11    0.73
  -2  -2   4   41.06    0.73
  -2  -2   4   40.53    0.74
   2  -2  -4   33.49    0.74
  -2  -2   4   40.24    0.74
   2   2  -3  285.40    5.13
  -2   2   3  285.90    5.10
   2   2  -3  282.17    5.08
   2   2  -3  285.20    5.08
   2   2  -3  287.54    5.08
  -2   2   3  291.16    5.19
  -2   2   3  285.31    5.11
  -2  -2   3  289.33    5.08
  -2  -2   3  284.91    5.09
   2  -2  -3  287.61    5.13
  -2  -2   3  279.41    5.03
  -2  -2   3  288.92    5.14
   2  -2  -3  283.82    5.08
   2   2  -2 1000.00   17.48
  -2   2   2  983.70   17.49
  -2   2   2  997.50   17.49
   2  -2  -2  986.41   17.48
  -2  -2   2  997.29   17.47
  -2  -2   2  973.90   17.41
  -2   2   1   86.68    1.55
  -2   2   1   88.41    1.57
   2   2  -1   83.08    1.54
  -2   2   1   88.89    1.55
   2   2  -1   87.55    1.54
   2   2  -1   89.09    1.55
   2  -2  -1   87.37    1.55
  -2  -2   1   87.28    1.55
  -2  -2   1   88.17    1.56
   2  -2  -1   85.13    1.55
   2  -2  -1   89.32    1.57
  -2  -2   1   86.50    1.55
  -2  -2   1   87.34    1.55
  -2  -2   1   85.89    1.56
   2   2   0   38.94    0.69
  -2   2   0   38.92    0.71
   2   2   0   37.81    0.69
  -2   2   0   37.09    0.70
  -2   2   0   38.67    0.70
  -2   2   0   38.61    0.71
   2   2   0   38.01    0.69
  -2  -2   0   37.87    0.69
   2  -2   0   38.79    0.70
   2  -2   0   38.30    0.70
  -2  -2   0   38.27    0.69
  -2  -2   0   38.88    0.70
  -2  -2   0   38.68    0.69
   2  -2   0   38.77    0.71
   2   2   1    0.04    0.03
  -2   2  -1    0.09    0.04
  -2   2  -1    0.09    0.05
  -2   2  -1   -0.03    0.04
   2   2   1   -0.04    0.03
   2   2   1    0.02    0.04
  -2   2  -1    0.04    0.04
  -2  -2  -1    0.07    0.03
  -2  -2  -1    0.15    0.04
   2  -2   1    0.01    0.05
  -2  -2  -1    0.06    0.04
   2  -2   1    0.03    0.04
  -2  -2  -1    0.08    0.03
   2  -2   1    0.06    0.04
  -2   2  -2   53.06    0.96
   2   2   2   53.05    0.95
   2   2   2   53.13    0.96
  -2   2  -2   52.90    0.96
   2   2   2   53.27    0.95
  -2   2  -2   51.41    0.97
   2  -2   2   52.92    0.96
   2  -2   2   53.50    0.96
  -2  -2  -2   52.82    0.96
   2  -2   2   55.12    0.97
  -2  -2  -2   52.52    0.96
  -2  -2  -2   52.95    0.96
  -2   2  -3   57.62    1.06
  -2   2  -3   58.46    1.06
  -2   2  -3   53.54    1.06
   2   2   3   59.61    1.05
   2   2   3   58.36    1.05
   2   2   3   58.69    1.06
   2  -2   3   60.62    1.07
  -2  -2  -3   58.42    1.05
   2  -2   3   58.22    1.06
  -2  -2  -3   59.76    1.06
   2  -2   3   57.92    1.06
  -2  -2  -3   57.53    1.05
   2   2   4   80.04    1.43
  -2   2  -4   71.38    1.45
  -2   2  -4   80.50    1.44
   2   2   4   80.39    1.45
   2  -2   4   79.60    1.45
   2  -2   4   79.69    1.44
  -2  -2  -4   80.70    1.43
  -2  -2  -4   82.86    1.45
  -2  -2  -4   80.78    1.43
   2   2   5    0.24    0.05
  -2   2  -5    0.27    0.05
  -2   2  -5    0.29    0.06
   2   2   5    0.35    0.06
   2  -2   5    0.35    0.06
  -2  -2  -5    0.37    0.07
   2  -2   5    0.34    0.06
  -2  -2  -5    0.32    0.06
   2   2   6   54.89    1.01
  -2   2  -6   54.43    1.00
   2   2   6   55.06    1.00
  -2   2  -6   46.19    1.00
   2  -2   6   53.93    1.00
  -2  -2  -6   55.43    1.01
   2  -2   6   55.16    1.01
  -2  -2  -6   54.67    1.00
  -2   2  -7    0.08    0.08
   2   2   7    0.21    0.06
  -2   2  -7    0.20    0.06
   2   2   7    0.15    0.08
   2  -2   7    0.10    0.07
  -2  -2  -7    0.26    0.07
   2  -2   7    0.18    0.07
  -2  -2  -7    0.15    0.08
   2   2   8   36.25    0.70
  -2   2  -8   35.90    0.71
   2   2   8   35.34    0.70
   2  -2   8   34.92    0.70
   2  -2   8   35.03    0.71
  -2  -2  -8   35.05    0.70
  -2  -2  -8   35.35    0.64
  -2  -2  -8   36.09    0.71
   2   2   9    0.08    0.09
   2   2   9    0.12    0.07
  -2   2  -9    0.01    0.06
  -2   2  -9    0.09    0.09
  -2   2  -9    0.07    0.07
   2  -2   9    0.13    0.08
   2  -2   9    0.03    0.07
  -2  -2  -9    0.11    0.04
  -2  -2  -9    0.02    0.08
  -2  -2  -9    0.07    0.09
   2   2  10   35.40    0.72
  -2   2 -10   34.73    0.69
   2   2  10   35.44    0.73
  -2   2 -10   35.62    0.72
  -2  -2 -10   35.29    0.64
  -2  -2 -10   36.15    0.73
   2  -2  10   35.72    0.73
  -2  -2 -10   36.71    0.73
   2  -2  10   35.86    0.72
  -2   2 -11    0.15    0.11
   2   2  11    0.11    0.10
  -2   2 -11    0.04    0.08
   2   2  11    0.04    0.09
  -2   2 -11   -0.03    0.05
  -2  -2 -11    0.07    0.09
  -2  -2 -11    0.10    0.11
   2  -2  11    0.07    0.09
  -2  -2 -11   -0.08    0.04
   2  -2  11   -0.10    0.10
   2   2  12    4.44    0.23
  -2   2 -12    4.29    0.23
   2   2  12    4.13    0.21
  -2   2 -12    3.91    0.17
  -2  -2 -12    4.32    0.24
  -2  -2 -12    4.56    0.20
   2  -2  12    4.36    0.20
   2  -2  12    4.30    0.21
   2   2  13    7.75    0.27
  -2   2 -13    7.50    0.23
   2   2  13    7.51    0.28
  -2   2 -13    7.74    0.30
   2  -2  13    7.95    0.28
  -2  -2 -13    8.08    0.28
   2  -2  13    7.96    0.28
  -2   2 -14    0.91    0.16
   2   2  14    0.94    0.16
  -2   2 -14    0.79    0.11
   2   2  14    1.24    0.14
   2  -2  14    1.18    0.16
  -2  -2 -14    1.09    0.16
  -2   2 -15    1.01    0.15
  -2   2 -15    0.74    0.11
   2   2  15    0.91    0.16
   2  -2  15    0.72    0.15
  -2  -2 -15    0.75    0.15
   2   2  16    0.13    0.14
  -2   2 -16    0.37    0.16
   2  -2  16    0.19    0.15
  -2  -2 -16    0.18    0.16
  -2   2 -17    2.22    0.21
   2   2  17    2.27    0.20
  -2  -2 -17    2.48    0.23
   2  -2  17    2.27    0.22
  -2   2 -18    1.06    0.20
   2   2  18    1.52    0.21
   2  -2  18    1.16    0.20
  -2  -2 -18    1.52    0.22
   2   2  19    0.27    0.17
  -2   2 -19    0.28    0.19
   2  -2  19    0.05    0.17
  -2  -2 -19    0.21    0.20
  -2   3  19    0.06    0.17
  -2  -3  19   -0.41    0.17
   2  -3 -19    0.16    0.17
   2   3 -18    0.55    0.17
  -2   3  18   -0.06    0.16
  -2  -3  18    0.02    0.17
   2  -3 -18    0.16    0.17
  -2   3  17    0.81    0.17
   2   3 -17    0.92    0.17
  -2  -3  17    0.97    0.18
   2  -3 -17    0.97    0.18
   2   3 -16    0.04    0.13
  -2   3  16   -0.15    0.14
   2  -3 -16    0.10    0.14
  -2  -3  16    0.01    0.14
   2  -3 -16   -0.06    0.13
   2   3 -15    5.30    0.27
  -2   3  15    5.79    0.28
   2  -3 -15    6.48    0.29
   2  -3 -15    5.92    0.26
  -2  -3  15    5.35    0.25
   2   3 -14    0.42    0.12
   2   3 -14    0.57    0.11
   2   3 -14    0.63    0.14
  -2   3  14    0.76    0.14
   2  -3 -14    0.33    0.13
  -2  -3  14    0.53    0.14
   2  -3 -14    0.45    0.13
  -2   3  13    7.42    0.27
  -2   3  13    7.35    0.28
   2   3 -13    7.38    0.24
   2   3 -13    7.31    0.27
   2   3 -13    7.40    0.24
  -2  -3  13    7.35    0.28
   2  -3 -13    7.88    0.30
   2  -3 -13    7.17    0.28
  -2   3  12    0.00    0.12
  -2   3  12    0.00    0.10
   2   3 -12    0.03    0.09
   2   3 -12   -0.06    0.10
   2   3 -12   -0.10    0.09
  -2  -3  12    0.24    0.11
  -2  -3  12    0.03    0.09
   2  -3 -12    0.18    0.12
   2  -3 -12   -0.07    0.12
   2  -3 -12   -0.06    0.03
   2   3 -11    0.14    0.09
   2   3 -11    0.00    0.07
  -2   3  11   -0.07    0.08
   2   3 -11   -0.07    0.08
  -2   3  11   -0.08    0.10
  -2  -3  11    0.06    0.08
  -2  -3  11    0.22    0.10
   2  -3 -11   -0.02    0.02
   2  -3 -11   -0.03    0.10
   2  -3 -11    0.19    0.11
  -2   3  10    2.42    0.17
  -2   3  10    2.53    0.14
   2   3 -10    2.19    0.16
   2   3 -10    2.69    0.14
   2   3 -10    2.32    0.15
  -2  -3  10    2.39    0.14
  -2  -3  10    2.38    0.14
   2  -3 -10    2.39    0.15
   2  -3 -10    2.97    0.18
  -2   3   9   11.87    0.30
   2   3  -9   11.90    0.29
   2   3  -9   11.95    0.30
  -2   3   9   12.47    0.32
   2   3  -9   12.44    0.30
  -2  -3   9   11.93    0.30
   2  -3  -9   12.48    0.32
  -2  -3   9   12.66    0.30
   2  -3  -9   12.42    0.31
   2   3  -8    1.29    0.10
   2   3  -8    1.42    0.10
  -2   3   8    1.42    0.11
  -2   3   8    1.46    0.05
  -2   3   8    1.44    0.11
   2   3  -8    1.27    0.10
  -2  -3   8    1.37    0.11
  -2  -3   8    1.23    0.10
   2  -3  -8    1.27    0.11
  -2   3   7    1.17    0.10
  -2   3   7    1.51    0.05
  -2   3   7    1.09    0.09
   2   3  -7    1.28    0.09
   2   3  -7    1.44    0.10
   2   3  -7    1.34    0.11
   2  -3  -7    1.22    0.10
  -2  -3   7    1.41    0.12
  -2  -3   7    1.37    0.10
  -2   3   6   22.33    0.46
   2   3  -6   22.55    0.46
   2   3  -6   22.87    0.45
  -2   3   6   22.96    0.47
   2   3  -6   22.87    0.45
  -2  -3   6   23.02    0.46
  -2  -3   6   23.37    0.46
  -2  -3   6   23.18    0.46
   2  -3  -6   22.86    0.47
  -2  -3   6   22.09    0.46
  -2   3   5    6.72    0.18
  -2   3   5    6.89    0.18
   2   3  -5    6.84    0.17
   2   3  -5    6.98    0.17
  -2  -3   5    6.47    0.17
  -2  -3   5    6.67    0.17
  -2  -3   5    6.56    0.17
  -2  -3   5    6.91    0.19
   2  -3  -5    6.64    0.19
  -2   3   4   11.57    0.25
  -2   3   4   11.59    0.26
   2   3  -4   11.20    0.24
   2   3  -4   11.36    0.24
   2  -3  -4   11.42    0.25
  -2  -3   4   10.97    0.24
  -2  -3   4   11.06    0.25
  -2  -3   4   11.12    0.24
  -2  -3   4   11.47    0.24
  -2   3   3   65.37    1.18
   2   3  -3   64.38    1.16
   2   3  -3   64.17    1.18
  -2   3   3   64.29    1.18
  -2   3   3   66.40    1.19
   2   3  -3   63.44    1.16
   2   3  -3   65.76    1.18
   2  -3  -3   65.37    1.18
  -2  -3   3   66.27    1.17
  -2  -3   3   64.49    1.17
  -2  -3   3   64.41    1.18
  -2  -3   3   65.68    1.18
   2   3  -2  177.49    3.14
  -2   3   2  173.51    3.08
  -2   3   2  178.28    3.15
  -2   3   2  174.61    3.12
   2   3  -2  174.04    3.07
   2   3  -2  169.53    3.09
   2   3  -2  174.57    3.10
  -2  -3   2  174.55    3.07
   2  -3  -2  172.16    3.08
  -2  -3   2  174.00    3.07
   2  -3  -2  176.80    3.13
  -2  -3   2  174.31    3.10
  -2  -3   2  167.34    3.11
  -2  -3   2  172.54    3.14
   2   3  -1  369.98    6.57
  -2   3   1  375.13    6.65
   2   3  -1  376.13    6.66
   2   3  -1  365.49    6.59
  -2   3   1  373.21    6.73
   2   3  -1  385.15    6.67
  -2   3   1  363.19    6.64
  -2  -3   1  383.16    6.68
   2  -3  -1  371.80    6.64
  -2  -3   1  378.78    6.62
  -2  -3   1  372.85    6.59
   2  -3  -1  371.80    6.69
   2  -3  -1  334.67    6.70
  -2  -3   1  381.22    6.67
  -2  -3   1  368.28    6.59
   2  -3  -1  374.31    6.70
  -2   3   0   13.87    0.29
  -2   3   0   14.02    0.29
   2   3   0   13.69    0.27
  -2   3   0   14.51    0.29
   2   3   0   14.32    0.28
   2   3   0   13.92    0.27
   2   3   0   14.18    0.27
   2  -3   0   14.15    0.29
  -2  -3   0   14.12    0.28
   2  -3   0   14.12    0.29
   2  -3   0   14.53    0.29
   2  -3   0   14.50    0.29
  -2  -3   0   13.84    0.27
  -2  -3   0   13.84    0.28
  -2  -3   0   14.08    0.27
  -2   3  -1   39.80    0.74
  -2   3  -1   39.79    0.74
   2   3   1   39.93    0.73
   2   3   1   39.25    0.72
   2   3   1   39.38    0.72
   2   3   1   40.10    0.73
  -2   3  -1   40.74    0.75
   2  -3   1   39.95    0.74
   2  -3   1   40.41    0.74
  -2  -3  -1   39.76    0.72
   2  -3   1   39.71    0.74
   2  -3   1   40.68    0.74
  -2  -3  -1   39.84    0.73
  -2  -3  -1   39.81    0.73
  -2  -3  -1   39.83    0.73
   2   3   2  206.42    3.81
   2   3   2  211.04    3.75
  -2   3  -2  206.11    3.83
  -2   3  -2  214.05    3.86
   2   3   2  217.23    3.86
  -2   3  -2  210.93    3.75
   2  -3   2  212.49    3.88
   2  -3   2  214.72    3.80
  -2  -3  -2  212.56    3.75
  -2  -3  -2  215.55    3.81
   2  -3   2  213.85    3.79
  -2  -3  -2  212.38    3.75
  -2  -3  -2  213.11    3.79
   2  -3   2  213.83    3.88
   2   3   3    5.29    0.14
  -2   3  -3    5.24    0.15
   2   3   3    5.22    0.14
   2  -3   3    5.27    0.14
   2  -3   3    5.02    0.15
  -2  -3  -3    5.33    0.15
  -2  -3  -3    5.34    0.15
   2  -3   3    5.28    0.14
  -2  -3  -3    5.46    0.14
  -2  -3  -3    5.36    0.14
  -2  -3  -3    5.18    0.12
   2   3   4   84.18    1.54
  -2   3  -4   84.17    1.53
   2   3   4   84.74    1.53
   2  -3   4   83.25    1.55
  -2  -3  -4   86.15    1.50
  -2  -3  -4   83.78    1.53
  -2  -3  -4   85.52    1.53
   2  -3   4   85.01    1.53
  -2  -3  -4   86.68    1.55
   2   3   5    2.78    0.12
  -2   3  -5    2.84    0.13
   2   3   5    2.79    0.13
  -2  -3  -5    2.77    0.14
  -2  -3  -5    2.84    0.07
   2  -3   5    2.66    0.11
  -2  -3  -5    2.92    0.12
   2  -3   5    2.95    0.13
   2   3   6    3.02    0.15
  -2   3  -6    3.12    0.15
   2   3   6    3.19    0.13
   2  -3   6    3.17    0.14
  -2  -3  -6    3.24    0.13
   2  -3   6    3.22    0.14
  -2  -3  -6    3.11    0.14
   2   3   7    2.78    0.14
  -2   3  -7    2.55    0.14
   2   3   7    2.57    0.12
  -2  -3  -7    2.74    0.13
  -2  -3  -7    2.73    0.16
   2  -3   7    2.73    0.14
   2  -3   7    2.80    0.13
   2   3   8   40.04    0.77
  -2   3  -8   39.98    0.77
   2   3   8   38.70    0.77
  -2  -3  -8   38.74    0.77
   2  -3   8   38.86    0.77
  -2  -3  -8   38.72    0.77
   2  -3   8   39.39    0.78
   2   3   9    4.60    0.19
  -2   3  -9    4.65    0.20
   2   3   9    5.19    0.19
  -2   3  -9    5.30    0.19
   2  -3   9    4.67    0.20
  -2  -3  -9    4.90    0.21
   2  -3   9    4.94    0.19
  -2  -3  -9    4.71    0.18
  -2   3 -10    0.24    0.09
   2   3  10    0.13    0.09
  -2   3 -10    0.02    0.05
   2   3  10    0.14    0.10
  -2   3 -10    0.05    0.09
   2  -3  10    0.16    0.11
  -2  -3 -10    0.15    0.10
   2  -3  10    0.23    0.09
  -2  -3 -10    0.09    0.09
  -2   3 -11    5.91    0.25
   2   3  11    5.47    0.22
   2   3  11    5.60    0.22
  -2   3 -11    5.29    0.20
   2  -3  11    5.41    0.21
   2  -3  11    5.47    0.22
  -2  -3 -11    5.31    0.23
  -2  -3 -11    5.32    0.23
   2   3  12    0.66    0.14
  -2   3 -12    0.75    0.11
  -2   3 -12    0.91    0.14
  -2   3 -12    0.82    0.11
   2   3  12    0.66    0.11
   2  -3  12    0.86    0.12
   2  -3  12    0.92    0.13
  -2  -3 -12    0.91    0.12
  -2  -3 -12    0.73    0.15
   2   3  13    0.12    0.11
  -2   3 -13   -0.02    0.10
  -2   3 -13    0.01    0.12
   2   3  13   -0.11    0.11
   2  -3  13    0.04    0.13
  -2  -3 -13   -0.17    0.12
   2  -3  13    0.01    0.11
   2   3  14    0.29    0.13
  -2   3 -14    0.25    0.10
  -2   3 -14    0.24    0.14
   2   3  14    0.09    0.12
  -2  -3 -14    0.25    0.14
   2  -3  14    0.17    0.13
   2   3  15    0.19    0.14
  -2   3 -15   -0.13    0.14
  -2   3 -15    0.06    0.10
   2  -3  15    0.18    0.13
  -2  -3 -15    0.14    0.14
  -2   3 -16    1.64    0.19
  -2   3 -16    1.83    0.15
   2   3  16    1.68    0.18
   2  -3  16    1.66    0.19
  -2  -3 -16    1.70    0.20
  -2   3 -17    0.91    0.19
   2   3  17    0.94    0.18
  -2  -3 -17    1.32    0.20
   2  -3  17    0.64    0.18
  -2   3 -18    0.36    0.18
   2   3  18    0.32    0.18
  -2  -3 -18    0.24    0.17
  -2  -3 -18    0.25    0.16
   2  -3  18   -0.11    0.15
   2  -4 -19    0.32    0.18
  -2   4  18    0.29    0.17
   2  -4 -18    0.04    0.16
  -2  -4  18   -0.14    0.16
   2   4 -17    0.11    0.15
  -2   4  17   -0.14    0.15
  -2  -4  17    0.15    0.15
   2  -4 -17   -0.08    0.16
  -2   4  16    0.22    0.14
   2   4 -16    0.20    0.11
   2   4 -16    0.08    0.14
  -2  -4  16    0.37    0.15
   2  -4 -16    0.47    0.16
   2   4 -15    0.93    0.13
  -2   4  15    1.21    0.17
   2   4 -15    0.87    0.15
   2  -4 -15    0.82    0.16
  -2  -4  15    0.76    0.16
   2   4 -14    2.05    0.15
   2   4 -14    1.66    0.16
  -2   4  14    1.53    0.16
   2  -4 -14    1.70    0.17
  -2  -4  14    1.86    0.17
   2   4 -13    0.80    0.12
   2   4 -13    0.56    0.13
   2   4 -13    0.68    0.12
  -2   4  13    0.72    0.12
  -2   4  13    0.53    0.14
  -2  -4  13    0.92    0.14
   2  -4 -13    0.75    0.13
  -2   4  12    0.49    0.11
   2   4 -12    0.23    0.11
   2   4 -12    0.54    0.11
   2   4 -12    0.21    0.10
  -2   4  12    0.37    0.12
   2  -4 -12    0.28    0.13
  -2  -4  12    0.31    0.11
   2  -4 -12    0.32    0.10
  -2  -4  12    0.52    0.11
   2   4 -11    2.93    0.18
   2   4 -11    2.73    0.16
   2   4 -11    2.83    0.16
  -2   4  11    2.16    0.16
  -2   4  11    2.67    0.16
   2  -4 -11    2.58    0.16
  -2  -4  11    2.87    0.17
  -2  -4  11    2.66    0.18
   2  -4 -11    2.77    0.20
  -2   4  10    2.33    0.18
  -2   4  10    2.21    0.15
   2   4 -10    2.19    0.16
   2   4 -10    2.37    0.13
   2   4 -10    2.32    0.15
  -2  -4  10    2.46    0.14
  -2  -4  10    2.34    0.17
   2  -4 -10    2.34    0.16
   2  -4 -10    2.60    0.16
  -2   4   9    0.86    0.11
   2   4  -9    0.95    0.10
  -2   4   9    0.94    0.10
   2   4  -9    0.87    0.10
   2   4  -9    0.98    0.09
   2  -4  -9    0.84    0.11
   2  -4  -9    1.10    0.10
  -2  -4   9    1.02    0.11
  -2  -4   9    1.00    0.10
   2   4  -8    0.60    0.08
   2   4  -8    0.55    0.09
  -2   4   8    0.55    0.09
  -2   4   8    0.61    0.08
   2   4  -8    0.54    0.08
  -2  -4   8    0.87    0.09
  -2  -4   8    0.57    0.08
   2  -4  -8    0.60    0.08
   2  -4  -8    0.38    0.09
   2   4  -7    0.08    0.08
   2   4  -7   -0.07    0.06
  -2   4   7   -0.01    0.07
   2   4  -7    0.04    0.06
  -2   4   7   -0.08    0.08
  -2  -4   7    0.00    0.07
  -2  -4   7    0.02    0.06
   2  -4  -7   -0.04    0.08
   2  -4  -7   -0.05    0.06
   2   4  -6   50.80    0.95
   2   4  -6   51.49    0.96
  -2   4   6   51.38    0.98
   2   4  -6   50.69    0.97
  -2   4   6   51.19    0.97
  -2  -4   6   51.14    0.95
   2  -4  -6   51.40    0.97
   2  -4  -6   51.70    0.98
  -2  -4   6   51.20    0.96
  -2  -4   6   51.59    0.96
  -2   4   5   77.70    1.42
   2   4  -5   79.29    1.42
   2   4  -5   76.83    1.42
   2   4  -5   78.08    1.40
  -2   4   5   76.74    1.43
  -2  -4   5   77.37    1.40
   2  -4  -5   77.90    1.42
   2  -4  -5   77.38    1.43
  -2  -4   5   78.36    1.41
  -2  -4   5   75.78    1.42
   2   4  -4   63.35    1.15
   2   4  -4   61.65    1.13
  -2   4   4   60.80    1.14
   2   4  -4   62.37    1.14
  -2   4   4   62.33    1.16
  -2  -4   4   61.81    1.13
   2  -4  -4   62.60    1.15
   2  -4  -4   61.62    1.14
  -2  -4   4   61.61    1.13
  -2  -4   4   63.73    1.14
  -2  -4   4   61.37    1.14
   2   4  -3    5.32    0.14
  -2   4   3    5.53    0.16
   2   4  -3    5.55    0.14
  -2   4   3    5.52    0.17
  -2  -4   3    5.70    0.17
  -2  -4   3    5.39    0.14
  -2  -4   3    5.57    0.14
  -2  -4   3    5.73    0.15
  -2  -4   3    5.45    0.15
   2  -4  -3    5.56    0.17
   2  -4  -3    5.81    0.16
  -2   4   2   20.83    0.42
  -2   4   2   21.33    0.42
   2   4  -2   21.09    0.42
   2   4  -2   20.28    0.40
  -2  -4   2   20.73    0.41
  -2  -4   2   20.71    0.42
  -2  -4   2   21.21    0.41
   2  -4  -2   21.23    0.42
  -2  -4   2   21.76    0.41
   2  -4  -2   20.62    0.42
  -2  -4   2   21.06    0.40
   2   4  -1   23.23    0.44
   2   4  -1   22.67    0.43
   2   4  -1   22.64    0.45
  -2   4   1   22.80    0.45
  -2   4   1   23.26    0.45
   2   4  -1   22.45    0.43
  -2  -4   1   23.48    0.44
  -2  -4   1   23.42    0.44
  -2  -4   1   22.90    0.44
   2  -4  -1   23.09    0.45
  -2  -4   1   22.97    0.44
   2  -4  -1   23.09    0.45
  -2  -4   1   22.65    0.45
   2  -4  -1   23.09    0.45
   2   4   0   26.26    0.49
   2   4   0   26.75    0.50
   2   4   0   26.69    0.50
  -2   4   0   26.29    0.51
   2   4   0   26.24    0.49
  -2   4   0   25.95    0.51
   2  -4   0   26.10    0.51
  -2  -4   0   26.14    0.50
  -2  -4   0   26.00    0.50
  -2  -4   0   26.27    0.50
  -2  -4   0   26.25    0.50
   2  -4   0   26.47    0.51
   2  -4   0   27.32    0.52
  -2   4  -1   24.16    0.48
   2   4   1   24.61    0.47
  -2   4  -1   24.63    0.48
   2   4   1   24.87    0.47
   2   4   1   23.93    0.46
   2  -4   1   23.78    0.47
  -2  -4  -1   24.12    0.46
  -2  -4  -1   25.11    0.47
   2  -4   1   24.90    0.48
   2  -4   1   24.46    0.48
  -2  -4  -1   24.37    0.47
  -2  -4  -1   24.44    0.46
   2   4   2    0.54    0.05
  -2   4  -2    0.35    0.06
  -2   4  -2    0.50    0.06
   2   4   2    0.44    0.05
   2   4   2    0.45    0.05
   2  -4   2    0.38    0.05
   2  -4   2    0.57    0.06
  -2  -4  -2    0.44    0.05
   2  -4   2    0.48    0.06
  -2  -4  -2    0.52    0.05
  -2  -4  -2    0.40    0.06
  -2  -4  -2    0.51    0.05
   2   4   3    1.15    0.09
   2   4   3    1.10    0.08
  -2   4  -3    1.07    0.08
  -2  -4  -3    0.90    0.07
  -2  -4  -3    1.08    0.09
   2  -4   3    1.25    0.10
  -2  -4  -3    0.97    0.07
   2  -4   3    0.96    0.07
   2  -4   3    1.04    0.08
  -2  -4  -3    1.09    0.09
   2   4   4   20.95    0.42
   2   4   4   20.45    0.41
  -2   4  -4   20.22    0.42
   2  -4   4   19.89    0.42
   2  -4   4   20.21    0.42
   2  -4   4   20.41    0.42
  -2  -4  -4   20.22    0.41
  -2  -4  -4   20.09    0.38
  -2  -4  -4   20.21    0.42
   2   4   5    4.68    0.15
  -2   4  -5    4.85    0.17
  -2   4  -5    4.18    0.14
   2   4   5    4.81    0.15
  -2  -4  -5    4.94    0.16
  -2  -4  -5    4.73    0.17
  -2  -4  -5    4.88    0.16
   2  -4   5    4.55    0.15
   2  -4   5    4.64    0.17
   2  -4   5    4.80    0.16
   2   4   6    7.67    0.22
  -2   4  -6    7.52    0.21
   2   4   6    7.66    0.21
  -2   4  -6    6.91    0.20
   2  -4   6    7.51    0.21
   2  -4   6    7.64    0.21
  -2  -4  -6    7.66    0.23
  -2  -4  -6    7.29    0.21
  -2  -4  -6    7.57    0.22
  -2   4  -7   12.91    0.30
  -2   4  -7   11.97    0.30
   2   4   7   12.36    0.30
   2   4   7   12.57    0.30
  -2  -4  -7   12.25    0.31
  -2  -4  -7   12.23    0.30
   2  -4   7   12.17    0.30
   2  -4   7   12.50    0.31
  -2  -4  -7   12.29    0.31
   2   4   8    1.95    0.13
  -2   4  -8    2.00    0.13
   2   4   8    1.86    0.15
  -2   4  -8    1.91    0.12
  -2  -4  -8    1.96    0.14
  -2  -4  -8    1.88    0.13
   2  -4   8    1.68    0.12
   2  -4   8    1.69    0.13
   2   4   9    1.15    0.12
   2   4   9    1.22    0.11
  -2   4  -9    1.17    0.10
  -2   4  -9    1.31    0.12
  -2   4  -9    1.23    0.12
   2  -4   9    1.37    0.13
  -2  -4  -9    1.05    0.13
   2  -4   9    1.31    0.11
  -2  -4  -9    1.29    0.11
   2   4  10    1.35    0.12
   2   4  10    1.27    0.13
  -2   4 -10    1.44    0.13
  -2   4 -10    1.41    0.12
  -2   4 -10    1.25    0.11
   2  -4  10    1.49    0.14
  -2  -4 -10    1.12    0.14
  -2  -4 -10    1.45    0.13
   2  -4  10    1.15    0.12
  -2   4 -11    0.25    0.11
   2   4  11    0.03    0.12
  -2   4 -11    0.24    0.10
  -2   4 -11    0.05    0.09
   2   4  11    0.02    0.09
   2  -4  11   -0.02    0.09
  -2  -4 -11   -0.08    0.12
  -2  -4 -11    0.16    0.10
   2  -4  11    0.26    0.12
   2   4  12    0.33    0.11
  -2   4 -12    0.47    0.11
  -2   4 -12    0.47    0.14
  -2   4 -12    0.37    0.10
   2   4  12    0.32    0.12
   2  -4  12    0.59    0.12
  -2  -4 -12    0.46    0.13
   2  -4  12    0.58    0.13
   2   4  13    3.99    0.22
  -2   4 -13    3.90    0.20
   2   4  13    4.15    0.22
  -2   4 -13    4.78    0.25
   2  -4  13    4.44    0.24
  -2  -4 -13    3.77    0.24
  -2  -4 -13    3.87    0.25
   2   4  14    1.26    0.15
  -2   4 -14    1.40    0.17
   2   4  14    1.31    0.17
  -2   4 -14    1.21    0.13
  -2  -4 -14    1.19    0.17
   2  -4  14    1.26    0.16
  -2  -4 -14    1.19    0.17
   2   4  15   -0.17    0.14
  -2   4 -15   -0.09    0.13
  -2   4 -15   -0.07    0.11
  -2  -4 -15   -0.07    0.14
   2  -4  15   -0.10    0.14
  -2  -4 -15    0.14    0.14
  -2   4 -16    0.95    0.18
  -2   4 -16    0.88    0.14
   2   4  16    0.70    0.17
  -2  -4 -16    0.53    0.18
  -2  -4 -16    0.71    0.17
   2  -4  16    0.76    0.17
   2   4  17    0.47    0.17
  -2   4 -17    0.61    0.18
   2  -4  17    0.37    0.17
  -2  -4 -17    0.42    0.19
  -2  -4 -17    0.53    0.18
  -2   4 -18    0.40    0.19
   2   4  18    0.36    0.18
  -2  -4 -18    0.22    0.17
   2  -4  18    0.35    0.18
  -2  -4 -18    0.45    0.20
  -2   5  18    0.39    0.17
   2  -5 -18   -0.08    0.17
  -2  -5  18    0.06    0.17
  -2   5  17    0.00    0.16
  -2  -5  17    0.00    0.16
   2  -5 -17    0.16    0.15
   2   5 -16    0.10    0.14
  -2   5  16    0.13    0.15
   2   5 -16    0.16    0.12
  -2  -5  16    0.19    0.15
   2  -5 -16    0.00    0.15
   2   5 -15    1.89    0.17
  -2   5  15    1.96    0.19
   2   5 -15    1.88    0.18
  -2  -5  15    1.91    0.19
   2  -5 -15    1.89    0.18
   2   5 -14    1.67    0.16
  -2   5  14    1.29    0.16
   2   5 -14    1.36    0.15
  -2  -5  14    1.38    0.17
   2  -5 -14    1.45    0.17
   2   5 -13    0.09    0.12
  -2   5  13    0.04    0.13
   2   5 -13   -0.01    0.11
  -2   5  13   -0.02    0.10
   2   5 -13    0.15    0.10
  -2  -5  13    0.10    0.13
   2  -5 -13    0.13    0.12
  -2   5  12    0.53    0.13
   2   5 -12    0.54    0.12
  -2   5  12    0.41    0.11
   2   5 -12    0.37    0.10
   2   5 -12    0.46    0.12
  -2  -5  12    0.66    0.12
   2  -5 -12    0.46    0.13
   2   5 -11    2.56    0.17
   2   5 -11    2.64    0.16
  -2   5  11    2.16    0.16
   2   5 -11    2.71    0.18
  -2   5  11    2.42    0.19
  -2  -5  11    2.54    0.19
  -2  -5  11    3.04    0.18
   2  -5 -11    2.17    0.18
   2  -5 -11    2.31    0.17
  -2   5  10    5.34    0.22
  -2   5  10    5.25    0.24
   2   5 -10    5.46    0.21
   2   5 -10    5.46    0.21
   2   5 -10    5.68    0.20
   2  -5 -10    5.41    0.24
   2  -5 -10    5.84    0.23
  -2  -5  10    5.44    0.22
  -2  -5  10    5.78    0.21
   2   5  -9   14.67    0.36
  -2   5   9   14.60    0.36
   2   5  -9   14.60    0.35
   2   5  -9   14.74    0.34
  -2   5   9   14.47    0.36
  -2  -5   9   14.95    0.36
   2  -5  -9   15.18    0.38
  -2  -5   9   14.69    0.36
   2  -5  -9   14.39    0.36
   2   5  -8    6.01    0.20
   2   5  -8    6.28    0.19
   2   5  -8    5.97    0.20
  -2   5   8    6.17    0.20
  -2   5   8    6.20    0.22
   2  -5  -8    6.35    0.21
   2  -5  -8    6.55    0.21
  -2  -5   8    6.57    0.21
  -2  -5   8    6.48    0.20
  -2   5   7    1.25    0.11
   2   5  -7    1.17    0.10
  -2   5   7    1.19    0.09
   2   5  -7    1.14    0.09
   2   5  -7    1.28    0.10
  -2  -5   7    1.27    0.10
  -2  -5   7    1.26    0.10
   2  -5  -7    1.19    0.10
   2  -5  -7    0.97    0.10
   2   5  -6    7.49    0.22
  -2   5   6    6.44    0.21
   2   5  -6    6.79    0.18
   2   5  -6    6.85    0.19
  -2   5   6    6.76    0.20
  -2  -5   6    6.92    0.20
   2  -5  -6    6.62    0.22
   2  -5  -6    6.78    0.20
  -2  -5   6    7.13    0.19
  -2   5   5    1.58    0.11
   2   5  -5    1.68    0.10
   2   5  -5    1.52    0.11
   2   5  -5    1.96    0.13
  -2   5   5    1.43    0.10
  -2  -5   5    1.69    0.09
  -2  -5   5    1.46    0.10
  -2  -5   5    1.90    0.12
  -2  -5   5    1.99    0.13
   2  -5  -5    1.79    0.13
   2  -5  -5    1.51    0.11
   2   5  -4    0.22    0.06
   2   5  -4    0.30    0.08
  -2   5   4    0.03    0.07
  -2   5   4    0.08    0.06
  -2  -5   4    0.63    0.07
   2  -5  -4    0.15    0.07
  -2  -5   4    0.21    0.07
   2  -5  -4    0.21    0.06
  -2  -5   4    0.13    0.06
  -2  -5   4    0.30    0.06
   2   5  -3   58.72    1.05
   2   5  -3   56.52    1.06
  -2   5   3   56.90    1.07
  -2   5   3   57.64    1.08
   2   5  -3   57.36    1.07
   2  -5  -3   56.92    1.07
  -2  -5   3   57.14    1.05
  -2  -5   3   58.47    1.07
  -2  -5   3   56.58    1.05
   2  -5  -3   59.17    1.08
  -2  -5   3   58.23    1.06
   2   5  -2    2.65    0.12
   2   5  -2    2.98    0.12
  -2   5   2    2.94    0.14
  -2   5   2    3.03    0.12
   2  -5  -2    2.91    0.13
  -2  -5   2    2.71    0.12
   2  -5  -2    2.98    0.15
  -2  -5   2    2.80    0.13
  -2  -5   2    3.00    0.11
  -2  -5   2    2.55    0.13
  -2  -5   2    2.93    0.11
   2   5  -1   14.27    0.31
   2   5  -1   14.41    0.29
  -2   5   1   13.91    0.31
  -2   5   1   13.87    0.31
   2   5  -1   14.14    0.29
  -2  -5   1   13.64    0.31
  -2  -5   1   14.21    0.30
   2  -5  -1   14.49    0.31
  -2  -5   1   13.93    0.30
  -2  -5   1   14.23    0.30
   2  -5  -1   14.33    0.31
   2  -5  -1   14.20    0.31
  -2  -5   1   14.00    0.30
  -2   5   0    8.74    0.22
  -2   5   0    8.96    0.21
   2   5   0    8.79    0.20
   2   5   0    8.76    0.20
   2   5   0    8.91    0.22
   2  -5   0    9.11    0.22
   2  -5   0    8.82    0.22
  -2  -5   0    8.63    0.21
  -2  -5   0    8.37    0.21
  -2  -5   0    8.83    0.20
   2  -5   0    9.00    0.22
  -2  -5   0    8.88    0.21
   2   5   1    7.98    0.19
   2   5   1    7.76    0.18
  -2   5  -1    7.74    0.20
   2   5   1    8.00    0.19
  -2   5  -1    6.95    0.19
  -2   5  -1    7.53    0.20
  -2  -5  -1    7.60    0.19
   2  -5   1    7.49    0.20
   2  -5   1    7.83    0.21
  -2  -5  -1    7.90    0.19
   2  -5   1    7.88    0.20
  -2  -5  -1    7.82    0.19
  -2  -5  -1    8.35    0.20
  -2   5  -2    5.18    0.16
   2   5   2    5.33    0.15
   2   5   2    5.41    0.15
  -2   5  -2    5.33    0.16
   2   5   2    5.23    0.14
  -2   5  -2    5.24    0.15
  -2  -5  -2    5.06    0.14
   2  -5   2    5.22    0.16
  -2  -5  -2    5.10    0.16
  -2  -5  -2    5.09    0.16
  -2  -5  -2    5.15    0.15
   2  -5   2    5.36    0.16
   2  -5   2    5.30    0.17
  -2   5  -3    0.58    0.08
   2   5   3    0.66    0.07
   2   5   3    0.73    0.06
  -2   5  -3    0.93    0.08
   2   5   3    0.61    0.06
   2  -5   3    0.63    0.07
  -2  -5  -3    0.64    0.08
   2  -5   3    0.81    0.08
   2  -5   3    0.65    0.07
  -2  -5  -3    0.66    0.06
   2   5   4   -0.03    0.06
   2   5   4    0.11    0.06
  -2   5  -4   -0.09    0.05
  -2   5  -4    0.06    0.06
  -2  -5  -4   -0.03    0.06
   2  -5   4   -0.07    0.05
  -2  -5  -4    0.02    0.05
   2  -5   4    0.04    0.05
   2  -5   4   -0.05    0.06
   2   5   5    3.12    0.12
  -2   5  -5    2.86    0.14
   2   5   5    3.26    0.15
  -2   5  -5    3.12    0.13
   2  -5   5    3.11    0.13
   2  -5   5    3.02    0.16
  -2  -5  -5    3.29    0.15
   2  -5   5    3.02    0.14
  -2  -5  -5    3.25    0.14
   2   5   6   46.14    0.88
  -2   5  -6   46.64    0.89
   2   5   6   45.51    0.89
  -2   5  -6   46.17    0.89
  -2  -5  -6   46.18    0.89
   2  -5   6   44.63    0.89
   2  -5   6   45.90    0.89
  -2  -5  -6   46.85    0.89
   2  -5   6   46.68    0.89
   2   5   7   21.37    0.46
  -2   5  -7   20.25    0.45
   2   5   7   21.47    0.46
  -2   5  -7   20.01    0.45
  -2  -5  -7   21.02    0.46
  -2  -5  -7   21.26    0.46
   2  -5   7   21.13    0.46
  -2  -5  -7   21.21    0.46
   2  -5   7   21.29    0.46
   2  -5   7   21.37    0.47
   2   5   8    0.01    0.08
   2   5   8    0.25    0.09
  -2   5  -8    0.26    0.09
  -2   5  -8    0.13    0.08
  -2   5  -8    0.09    0.08
  -2  -5  -8    0.04    0.10
  -2  -5  -8    0.11    0.10
   2  -5   8    0.15    0.10
  -2  -5  -8    0.23    0.08
   2  -5   8    0.17    0.08
  -2   5  -9   17.42    0.42
   2   5   9   18.24    0.42
  -2   5  -9   17.42    0.41
   2   5   9   17.96    0.42
  -2   5  -9   17.74    0.42
  -2  -5  -9   18.20    0.43
   2  -5   9   17.46    0.43
  -2  -5  -9   18.72    0.43
   2  -5   9   16.85    0.42
  -2  -5  -9   18.03    0.43
  -2   5 -10    0.28    0.11
   2   5  10    0.21    0.10
   2   5  10    0.29    0.10
  -2   5 -10    0.23    0.09
  -2   5 -10    0.17    0.10
   2  -5  10    0.15    0.09
  -2  -5 -10    0.12    0.12
  -2  -5 -10   -0.20    0.12
   2  -5  10    0.12    0.12
  -2  -5 -10    0.25    0.09
   2   5  11    0.47    0.11
  -2   5 -11    0.74    0.14
  -2   5 -11    0.42    0.12
   2   5  11    0.54    0.12
  -2   5 -11    0.60    0.11
  -2  -5 -11    0.49    0.12
  -2  -5 -11    0.31    0.13
   2  -5  11    0.64    0.12
  -2  -5 -11    0.66    0.13
   2  -5  11    0.65    0.13
  -2   5 -12   12.30    0.34
   2   5  12   12.26    0.37
   2   5  12   12.24    0.35
  -2   5 -12   12.53    0.37
   2  -5  12   11.91    0.35
  -2  -5 -12   12.04    0.36
  -2  -5 -12   12.56    0.37
   2  -5  12   12.14    0.36
  -2   5 -13    0.17    0.11
   2   5  13    0.09    0.12
  -2   5 -13   -0.10    0.13
   2   5  13   -0.04    0.11
  -2  -5 -13   -0.02    0.14
  -2  -5 -13    0.13    0.15
   2  -5  13    0.20    0.14
   2   5  14    0.78    0.14
  -2   5 -14    0.61    0.14
  -2   5 -14    0.49    0.13
   2   5  14    0.45    0.14
   2  -5  14    0.60    0.15
  -2  -5 -14    0.50    0.14
  -2  -5 -14    0.41    0.15
  -2   5 -15    0.25    0.12
   2   5  15    0.44    0.14
  -2   5 -15    0.57    0.16
   2  -5  15    0.63    0.16
  -2  -5 -15    0.37    0.15
  -2  -5 -15    0.17    0.16
  -2   5 -16    1.30    0.19
   2   5  16    1.47    0.19
  -2   5 -16    1.21    0.16
  -2  -5 -16    1.33    0.19
   2  -5  16    1.24    0.19
  -2  -5 -16    1.29    0.20
  -2   5 -17   -0.24    0.13
   2   5  17   -0.21    0.16
  -2   5 -17    0.11    0.17
   2  -5  17   -0.18    0.16
  -2  -5 -17    0.02    0.15
  -2  -5 -17    0.01    0.16
   2   5  18    0.38    0.18
  -2   5 -18    0.44    0.19
   2  -5  18    0.10    0.18
  -2  -5 -18    0.29    0.18
  -2   6  18   -0.08    0.17
  -2  -6  18    0.22    0.16
   2  -6 -18    0.38    0.19
  -2   6  17    0.12    0.17
   2   6 -17   -0.02    0.14
   2  -6 -17    0.14    0.17
  -2  -6  17   -0.17    0.16
  -2   6  16    0.96    0.18
   2   6 -16    0.86    0.15
  -2  -6  16    0.73    0.17
   2  -6 -16    0.72    0.18
   2   6 -15    0.69    0.14
   2   6 -15    0.76    0.16
  -2   6  15    0.69    0.15
   2  -6 -15    0.89    0.17
  -2  -6  15    0.72    0.16
   2   6 -14    0.51    0.14
  -2   6  14    0.39    0.15
   2   6 -14    0.42    0.13
   2  -6 -14    0.54    0.16
  -2  -6  14    0.41    0.15
   2   6 -13   11.51    0.34
  -2   6  13   11.05    0.34
  -2   6  13   11.90    0.36
   2   6 -13   12.31    0.34
   2   6 -13   12.00    0.35
  -2  -6  13   11.43    0.36
   2  -6 -13   11.50    0.36
   2   6 -12    0.77    0.13
   2   6 -12    0.64    0.13
  -2   6  12    0.62    0.12
   2   6 -12    0.87    0.12
  -2   6  12    0.66    0.15
  -2  -6  12    0.78    0.14
   2  -6 -12    0.53    0.15
  -2   6  11   10.25    0.31
  -2   6  11   10.75    0.32
   2   6 -11   10.45    0.32
   2   6 -11   11.26    0.32
   2   6 -11   10.58    0.30
  -2  -6  11   11.43    0.33
  -2  -6  11   10.62    0.31
   2  -6 -11   10.48    0.32
  -2   6  10   12.88    0.35
   2   6 -10   11.85    0.34
  -2   6  10   11.83    0.34
   2   6 -10   13.49    0.34
   2   6 -10   12.76    0.32
  -2  -6  10   13.05    0.34
  -2  -6  10   12.43    0.34
   2  -6 -10   13.09    0.36
   2  -6 -10   12.38    0.34
   2   6  -9    0.00    0.09
  -2   6   9    0.11    0.10
   2   6  -9    0.15    0.10
   2   6  -9    0.02    0.08
  -2   6   9    0.18    0.09
   2  -6  -9    0.18    0.11
  -2  -6   9    0.03    0.09
  -2  -6   9    0.16    0.10
   2  -6  -9    0.10    0.09
   2   6  -8    1.93    0.14
  -2   6   8    2.06    0.13
   2   6  -8    1.47    0.11
   2   6  -8    1.48    0.12
  -2   6   8    1.95    0.15
  -2  -6   8    1.76    0.13
  -2  -6   8    1.89    0.15
   2  -6  -8    2.00    0.15
   2  -6  -8    1.58    0.13
  -2   6   7    0.52    0.05
   2   6  -7    0.52    0.09
  -2   6   7    0.50    0.09
  -2   6   7    0.57    0.08
   2   6  -7    0.47    0.10
   2   6  -7    0.51    0.07
   2  -6  -7    0.45    0.09
  -2  -6   7    0.52    0.09
   2  -6  -7    0.39    0.08
  -2  -6   7    0.53    0.08
  -2   6   6    1.45    0.12
   2   6  -6    1.17    0.10
   2   6  -6    1.45    0.10
  -2   6   6    1.35    0.11
   2   6  -6    1.25    0.11
  -2  -6   6    1.32    0.10
  -2  -6   6    1.48    0.10
   2  -6  -6    1.45    0.12
   2  -6  -6    1.10    0.10
   2   6  -5    8.20    0.22
   2   6  -5    8.15    0.23
  -2   6   5    8.33    0.23
   2   6  -5    8.29    0.21
  -2   6   5    8.16    0.23
   2  -6  -5    7.90    0.23
  -2  -6   5    8.55    0.22
   2  -6  -5    8.37    0.23
  -2  -6   5    7.80    0.22
  -2  -6   5    8.25    0.22
   2   6  -4   15.83    0.34
   2   6  -4   15.96    0.34
   2   6  -4   15.68    0.37
  -2   6   4   15.57    0.36
  -2   6   4   16.11    0.37
   2  -6  -4   16.30    0.36
  -2  -6   4   15.29    0.34
   2  -6  -4   15.45    0.36
  -2  -6   4   16.01    0.35
  -2  -6   4   16.18    0.34
  -2   6   3    3.56    0.16
  -2   6   3    3.21    0.13
   2   6  -3    3.16    0.14
   2   6  -3    2.95    0.15
  -2  -6   3    3.43    0.14
  -2  -6   3    3.46    0.13
  -2  -6   3    3.47    0.14
  -2  -6   3    3.71    0.13
   2  -6  -3    3.55    0.17
   2  -6  -3    3.56    0.14
   2   6  -2   12.01    0.28
  -2   6   2   11.93    0.28
   2   6  -2   11.59    0.27
  -2   6   2   12.14    0.29
  -2  -6   2   11.47    0.27
  -2  -6   2   11.68    0.27
   2  -6  -2   11.78    0.28
   2  -6  -2   12.38    0.30
  -2  -6   2   11.80    0.27
  -2  -6   2   11.95    0.27
   2  -6  -2   11.81    0.28
  -2   6   1    2.92    0.12
   2   6  -1    2.63    0.11
  -2   6   1    3.07    0.14
   2   6  -1    2.46    0.12
   2   6  -1    2.77    0.13
   2  -6  -1    2.92    0.13
   2  -6  -1    2.91    0.12
   2  -6  -1    2.89    0.14
  -2  -6   1    2.51    0.13
  -2  -6   1    2.87    0.12
  -2  -6   1    2.48    0.13
  -2  -6   1    2.52    0.11
   2   6   0   12.66    0.28
   2   6   0   12.60    0.28
  -2   6   0   12.46    0.29
  -2   6   0   12.22    0.29
   2   6   0   12.56    0.29
   2  -6   0   12.34    0.30
  -2  -6   0   12.61    0.28
  -2  -6   0   12.58    0.28
   2  -6   0   12.63    0.29
   2  -6   0   13.06    0.29
  -2  -6   0   12.52    0.28
  -2   6  -1    0.21    0.07
   2   6   1    0.12    0.06
  -2   6  -1    0.24    0.06
   2   6   1    0.21    0.07
   2   6   1    0.24    0.05
  -2  -6  -1    0.29    0.06
   2  -6   1    0.24    0.06
   2  -6   1    0.23    0.07
  -2  -6  -1    0.23    0.06
  -2  -6  -1    0.23    0.06
   2  -6   1    0.41    0.06
   2   6   2    6.38    0.18
  -2   6  -2    6.72    0.18
   2   6   2    6.16    0.17
  -2   6  -2    6.10    0.19
   2   6   2    6.15    0.17
  -2   6  -2    6.02    0.19
   2  -6   2    6.19    0.18
  -2  -6  -2    6.28    0.19
   2  -6   2    6.17    0.19
   2  -6   2    5.97    0.18
  -2  -6  -2    6.29    0.18
  -2   6  -3    9.85    0.25
   2   6   3    9.79    0.24
   2   6   3    9.58    0.22
   2   6   3    9.91    0.24
  -2   6  -3    9.67    0.26
  -2  -6  -3   10.20    0.25
   2  -6   3    9.69    0.26
   2  -6   3   10.03    0.25
   2  -6   3    9.97    0.25
  -2  -6  -3   10.27    0.25
  -2   6  -4    6.54    0.19
   2   6   4    6.73    0.20
   2   6   4    6.83    0.19
  -2   6  -4    6.37    0.21
   2  -6   4    6.38    0.20
  -2  -6  -4    7.05    0.21
   2  -6   4    6.99    0.21
   2  -6   4    6.66    0.20
  -2  -6  -4    6.61    0.19
  -2   6  -5   11.33    0.29
   2   6   5   11.75    0.29
   2   6   5   12.04    0.29
  -2   6  -5   12.21    0.30
   2  -6   5   11.71    0.29
  -2  -6  -5   11.32    0.28
   2  -6   5   11.94    0.29
   2  -6   5   11.61    0.29
  -2  -6  -5   12.17    0.30
   2   6   6    0.79    0.09
  -2   6  -6    0.64    0.10
   2   6   6    0.69    0.09
  -2   6  -6    0.64    0.08
   2  -6   6    0.87    0.09
   2  -6   6    0.83    0.10
  -2  -6  -6    0.78    0.10
   2  -6   6    0.80    0.09
  -2  -6  -6    1.11    0.10
  -2   6  -7   30.12    0.62
   2   6   7   28.94    0.61
  -2   6  -7   29.56    0.62
  -2   6  -7   28.81    0.61
   2   6   7   29.96    0.61
   2  -6   7   28.78    0.61
   2  -6   7   30.33    0.62
  -2  -6  -7   29.73    0.61
   2  -6   7   29.20    0.61
  -2  -6  -7   29.49    0.61
   2   6   8    0.67    0.10
   2   6   8    0.65    0.10
  -2   6  -8    0.57    0.11
  -2   6  -8    0.51    0.10
  -2   6  -8    0.51    0.10
   2  -6   8    0.65    0.10
   2  -6   8    0.67    0.12
  -2  -6  -8    0.52    0.11
   2  -6   8    0.62    0.10
  -2  -6  -8    0.53    0.10
   2   6   9    0.19    0.11
  -2   6  -9    0.18    0.09
  -2   6  -9    0.20    0.10
   2   6   9    0.22    0.09
  -2   6  -9    0.27    0.10
   2  -6   9    0.33    0.09
  -2  -6  -9    0.21    0.11
   2  -6   9    0.18    0.09
   2  -6   9    0.26    0.12
  -2  -6  -9    0.21    0.10
  -2   6 -10    1.54    0.14
   2   6  10    1.36    0.14
   2   6  10    1.40    0.13
  -2   6 -10    1.36    0.15
  -2   6 -10    1.88    0.15
  -2  -6 -10    1.39    0.14
   2  -6  10    1.52    0.15
  -2  -6 -10    1.70    0.14
   2  -6  10    1.38    0.14
  -2   6 -11    1.06    0.13
   2   6  11    1.01    0.13
  -2   6 -11    0.98    0.14
   2   6  11    1.27    0.15
  -2   6 -11    1.04    0.14
   2  -6  11    1.09    0.15
  -2  -6 -11    1.07    0.14
   2  -6  11    1.17    0.13
   2   6  12   10.90    0.33
  -2   6 -12   10.92    0.33
  -2   6 -12   11.19    0.34
   2   6  12   11.54    0.34
   2  -6  12   11.27    0.34
  -2  -6 -12   11.51    0.36
   2   6  13    0.16    0.12
   2   6  13   -0.02    0.13
  -2   6 -13   -0.05    0.11
  -2   6 -13    0.15    0.14
  -2  -6 -13    0.08    0.14
   2  -6  13    0.13    0.13
  -2   6 -14    0.27    0.15
   2   6  14    0.07    0.11
   2   6  14   -0.10    0.13
  -2   6 -14    0.20    0.12
  -2  -6 -14    0.13    0.15
   2  -6  14    0.18    0.15
  -2   6 -15   -0.17    0.12
  -2   6 -15   -0.03    0.15
   2   6  15   -0.07    0.15
   2  -6  15    0.10    0.16
  -2  -6 -15   -0.02    0.16
  -2   6 -16    0.69    0.15
   2   6  16    0.58    0.16
  -2   6 -16    0.40    0.17
   2  -6  16    0.49    0.17
  -2  -6 -16    0.64    0.18
  -2   6 -17    0.26    0.18
  -2   6 -17    0.24    0.15
   2   6  17    0.26    0.17
  -2  -6 -17    0.02    0.18
   2  -6  17    0.08    0.16
   2   7 -17    2.33    0.20
  -2   7  17    2.03    0.22
  -2  -7  17    2.18    0.22
   2  -7 -17    2.00    0.22
   2   7 -16    0.01    0.15
  -2   7  16    0.09    0.16
   2  -7 -16    0.04    0.16
  -2  -7  16    0.21    0.16
   2   7 -15    1.21    0.17
  -2   7  15    0.81    0.17
   2  -7 -15    1.02    0.18
  -2  -7  15    1.03    0.17
   2   7 -14    0.38    0.14
   2   7 -14    0.51    0.14
  -2   7  14    0.38    0.14
  -2  -7  14    0.29    0.15
   2  -7 -14    0.40    0.14
   2   7 -13    1.73    0.17
  -2   7  13    1.56    0.18
   2   7 -13    2.04    0.16
  -2  -7  13    1.76    0.18
   2  -7 -13    1.78    0.17
  -2   7  12    2.75    0.18
  -2   7  12    2.34    0.19
   2   7 -12    2.94    0.19
   2   7 -12    3.12    0.21
   2   7 -12    2.92    0.18
   2  -7 -12    2.82    0.23
  -2  -7  12    3.02    0.22
   2   7 -11    0.40    0.11
  -2   7  11    0.21    0.11
  -2   7  11    0.10    0.14
   2   7 -11    0.24    0.12
   2   7 -11    0.16    0.11
  -2  -7  11    0.35    0.13
   2  -7 -11    0.06    0.14
  -2   7  10    5.52    0.25
   2   7 -10    5.60    0.25
   2   7 -10    5.91    0.24
  -2   7  10    5.44    0.22
   2   7 -10    5.89    0.21
   2  -7 -10    5.28    0.24
  -2  -7  10    5.73    0.24
  -2   7   9    0.11    0.11
   2   7  -9   -0.17    0.09
  -2   7   9    0.03    0.10
   2   7  -9    0.01    0.11
   2   7  -9   -0.08    0.10
   2  -7  -9    0.06    0.09
  -2  -7   9   -0.02    0.10
   2  -7  -9    0.04    0.12
  -2  -7   9   -0.08    0.11
   2   7  -8    0.67    0.11
  -2   7   8    0.86    0.12
   2   7  -8    0.95    0.10
   2   7  -8    0.85    0.11
  -2   7   8    0.81    0.11
  -2   7   8    0.93    0.07
   2  -7  -8    0.91    0.13
   2  -7  -8    1.00    0.12
  -2  -7   8    0.70    0.11
  -2  -7   8    0.71    0.10
   2   7  -7    2.99    0.14
   2   7  -7    3.14    0.18
  -2   7   7    3.47    0.18
  -2   7   7    3.28    0.11
  -2   7   7    2.95    0.16
   2   7  -7    3.11    0.17
   2  -7  -7    3.20    0.19
  -2  -7   7    3.10    0.16
  -2  -7   7    3.30    0.17
   2  -7  -7    3.38    0.17
  -2   7   6   -0.04    0.05
  -2   7   6    0.00    0.09
   2   7  -6    0.02    0.08
   2   7  -6   -0.01    0.07
  -2   7   6    0.02    0.07
   2   7  -6    0.08    0.06
   2  -7  -6    0.09    0.08
   2  -7  -6    0.05    0.08
  -2  -7   6    0.03    0.07
  -2  -7   6   -0.05    0.08
  -2   7   5    0.47    0.08
   2   7  -5    0.56    0.10
   2   7  -5    0.46    0.08
  -2   7   5    0.46    0.10
   2   7  -5    0.65    0.07
  -2  -7   5    0.64    0.08
   2  -7  -5    0.43    0.09
  -2  -7   5    0.73    0.09
   2  -7  -5    0.67    0.09
  -2   7   4    5.23    0.20
  -2   7   4    5.10    0.17
   2   7  -4    5.04    0.17
   2   7  -4    4.72    0.18
  -2  -7   4    5.25    0.17
   2  -7  -4    5.15    0.20
   2  -7  -4    4.88    0.18
  -2  -7   4    4.97    0.18
   2   7  -3    6.27    0.19
   2   7  -3    6.12    0.21
  -2   7   3    5.71    0.20
  -2   7   3    6.07    0.19
   2  -7  -3    5.76    0.20
  -2  -7   3    6.41    0.19
   2  -7  -3    6.20    0.20
  -2  -7   3    6.07    0.19
   2   7  -2   19.73    0.41
   2   7  -2   19.74    0.41
  -2   7   2   19.52    0.43
  -2   7   2   19.50    0.43
   2   7  -2   19.75    0.43
   2  -7  -2   20.09    0.43
   2  -7  -2   19.62    0.43
   2  -7  -2   19.39    0.43
  -2  -7   2   19.63    0.42
  -2  -7   2   20.15    0.42
  -2  -7   2   20.33    0.42
  -2   7   1    3.55    0.15
   2   7  -1    3.19    0.14
  -2   7   1    3.48    0.14
   2   7  -1    3.35    0.15
   2   7  -1    3.50    0.13
  -2  -7   1    3.37    0.14
   2  -7  -1    3.59    0.17
  -2  -7   1    3.67    0.14
  -2  -7   1    3.21    0.15
   2  -7  -1    3.47    0.16
   2  -7  -1    3.43    0.14
   2   7   0   13.69    0.32
   2   7   0   14.18    0.31
  -2   7   0   13.77    0.32
  -2   7   0   13.94    0.33
   2   7   0   13.76    0.31
  -2  -7   0   13.85    0.32
   2  -7   0   13.78    0.32
  -2  -7   0   14.01    0.31
   2  -7   0   13.94    0.32
  -2  -7   0   14.01    0.31
   2  -7   0   13.17    0.32
  -2   7  -1    0.30    0.08
  -2   7  -1    0.33    0.07
   2   7   1    0.27    0.07
   2   7   1    0.35    0.06
   2   7   1    0.37    0.08
   2  -7   1    0.38    0.07
  -2  -7  -1    0.27    0.07
   2  -7   1    0.20    0.07
  -2  -7  -1    0.32    0.07
   2  -7   1    0.37    0.07
   2   7   2    4.31    0.15
  -2   7  -2    4.29    0.17
   2   7   2    4.27    0.15
   2   7   2    4.38    0.16
  -2   7  -2    4.63    0.17
  -2   7  -2    4.53    0.16
   2  -7   2    4.51    0.18
  -2  -7  -2    4.33    0.17
   2  -7   2    4.75    0.17
  -2  -7  -2    4.37    0.16
   2  -7   2    4.31    0.16
  -2   7  -3    0.11    0.07
  -2   7  -3   -0.07    0.08
   2   7   3    0.07    0.06
   2   7   3    0.09    0.06
   2   7   3    0.17    0.07
  -2  -7  -3    0.17    0.07
   2  -7   3   -0.05    0.08
   2  -7   3    0.03    0.06
  -2  -7  -3    0.11    0.06
   2  -7   3    0.04    0.06
   2   7   4   34.84    0.66
  -2   7  -4   35.30    0.70
   2   7   4   34.16    0.68
   2   7   4   34.32    0.69
  -2   7  -4   34.54    0.69
   2  -7   4   35.59    0.70
  -2  -7  -4   34.42    0.69
   2  -7   4   35.56    0.70
  -2  -7  -4   34.48    0.69
   2  -7   4   33.36    0.70
   2   7   5   24.78    0.52
  -2   7  -5   25.07    0.53
  -2   7  -5   24.55    0.52
   2   7   5   25.13    0.52
   2  -7   5   23.22    0.52
  -2  -7  -5   24.81    0.53
  -2  -7  -5   23.75    0.52
   2  -7   5   25.76    0.53
   2  -7   5   24.50    0.53
  -2   7  -6    5.41    0.20
   2   7   6    5.52    0.19
   2   7   6    5.55    0.19
  -2   7  -6    5.35    0.20
  -2   7  -6    5.64    0.22
   2  -7   6    5.26    0.19
   2  -7   6    5.56    0.20
  -2  -7  -6    5.64    0.22
  -2  -7  -6    5.08    0.19
   2  -7   6    5.40    0.21
  -2   7  -7    0.58    0.11
   2   7   7    0.56    0.10
  -2   7  -7    0.61    0.09
   2   7   7    0.78    0.11
  -2   7  -7    0.59    0.11
   2  -7   7    0.58    0.10
   2  -7   7    0.57    0.10
  -2  -7  -7    0.60    0.12
  -2  -7  -7    0.60    0.09
   2  -7   7    0.58    0.11
   2   7   8    0.36    0.09
  -2   7  -8    0.36    0.12
  -2   7  -8    0.39    0.11
   2   7   8    0.40    0.11
  -2   7  -8    0.28    0.10
   2  -7   8    0.46    0.10
   2  -7   8    0.38    0.11
  -2  -7  -8    0.40    0.10
   2  -7   8    0.29    0.09
  -2  -7  -8    0.58    0.12
   2   7   9    6.49    0.23
  -2   7  -9    6.20    0.25
   2   7   9    6.02    0.22
  -2   7  -9    6.38    0.23
  -2   7  -9    5.96    0.24
  -2  -7  -9    6.18    0.23
   2  -7   9    6.24    0.25
   2  -7   9    6.29    0.24
   2  -7   9    6.05    0.24
  -2  -7  -9    6.62    0.26
   2   7  10    6.41    0.26
  -2   7 -10    6.91    0.27
  -2   7 -10    6.53    0.25
   2   7  10    6.15    0.24
  -2   7 -10    6.13    0.25
  -2  -7 -10    6.10    0.26
   2  -7  10    5.75    0.23
   2  -7  10    6.22    0.26
   2   7  11    3.44    0.23
  -2   7 -11    3.69    0.22
  -2   7 -11    3.21    0.23
   2   7  11    3.16    0.18
   2  -7  11    3.41    0.23
  -2  -7 -11    3.67    0.23
  -2   7 -12    0.85    0.14
   2   7  12    0.53    0.14
   2   7  12    0.69    0.12
  -2   7 -12    0.72    0.15
  -2  -7 -12    0.50    0.15
   2  -7  12    0.59    0.14
  -2   7 -13    0.42    0.14
   2   7  13    0.31    0.14
   2   7  13    0.25    0.11
  -2   7 -13    0.09    0.14
   2  -7  13    0.27    0.14
  -2  -7 -13    0.39    0.14
  -2   7 -14    0.32    0.15
   2   7  14    0.08    0.14
  -2   7 -14    0.00    0.13
   2   7  14    0.06    0.11
  -2  -7 -14    0.04    0.14
   2  -7  14   -0.04    0.15
  -2   7 -15    0.15    0.16
   2   7  15   -0.08    0.15
  -2   7 -15    0.05    0.14
   2  -7  15    0.09    0.15
  -2  -7 -15   -0.11    0.16
  -2   7 -16    1.02    0.19
  -2   7 -16    0.83    0.16
   2   7  16    0.68    0.18
   2  -7  16    0.98    0.18
  -2  -7 -16    1.10    0.20
  -2   7 -17   -0.11    0.17
   2   7  17   -0.25    0.16
  -2   7 -17   -0.11    0.14
   2  -7  17   -0.08    0.16
  -2  -7 -17    0.04    0.18
   2   8 -16    0.61    0.17
  -2   8  16    0.39    0.16
   2  -8 -16    0.25    0.18
  -2  -8  16    0.23    0.17
  -2   8  15    0.61    0.16
   2   8 -15    0.93    0.17
  -2  -8  15    0.73    0.17
   2  -8 -15    0.49    0.18
  -2   8  14    0.77    0.17
   2   8 -14    0.46    0.14
   2  -8 -14    1.06    0.18
  -2  -8  14    0.73    0.16
  -2   8  13    0.94    0.16
   2   8 -13    0.96    0.16
  -2  -8  13    0.67    0.15
   2  -8 -13    0.95    0.17
   2   8 -12   -0.07    0.12
  -2   8  12    0.06    0.14
   2   8 -12   -0.07    0.11
  -2   8  12    0.01    0.10
   2   8 -12   -0.20    0.10
   2  -8 -12   -0.09    0.13
  -2  -8  12    0.03    0.13
   2   8 -11    3.33    0.21
  -2   8  11    3.12    0.20
  -2   8  11    3.56    0.24
   2   8 -11    3.14    0.19
   2   8 -11    3.67    0.22
  -2  -8  11    3.13    0.22
   2  -8 -11    3.11    0.24
  -2   8  10    0.14    0.11
   2   8 -10   -0.11    0.11
   2   8 -10    0.01    0.11
  -2   8  10    0.04    0.12
   2   8 -10    0.06    0.09
   2  -8 -10   -0.05    0.13
  -2  -8  10   -0.15    0.12
   2   8  -9    3.67    0.17
   2   8  -9    3.42    0.21
   2   8  -9    3.39    0.19
  -2   8   9    3.45    0.20
  -2   8   9    3.54    0.20
  -2  -8   9    3.25    0.20
   2  -8  -9    3.60    0.22
  -2   8   8    5.68    0.21
   2   8  -8    5.13    0.23
  -2   8   8    5.55    0.24
   2   8  -8    5.79    0.21
   2   8  -8    5.91    0.22
  -2   8   8    5.59    0.15
   2  -8  -8    5.46    0.23
  -2  -8   8    5.38    0.23
   2  -8  -8    6.05    0.24
  -2  -8   8    5.69    0.22
   2   8  -7    0.63    0.11
   2   8  -7    0.54    0.09
  -2   8   7    0.62    0.12
  -2   8   7    0.70    0.07
  -2   8   7    0.51    0.10
   2   8  -7    0.63    0.12
  -2  -8   7    0.46    0.11
   2  -8  -7    0.54    0.11
   2  -8  -7    0.63    0.10
  -2  -8   7    0.61    0.10
   2   8  -6   13.51    0.33
  -2   8   6   14.25    0.31
  -2   8   6   13.45    0.35
   2   8  -6   14.37    0.34
  -2   8   6   14.56    0.36
   2   8  -6   13.28    0.36
   2  -8  -6   14.36    0.36
   2  -8  -6   14.04    0.36
  -2  -8   6   13.47    0.34
  -2  -8   6   13.85    0.35
   2   8  -5    7.32    0.25
  -2   8   5    6.87    0.20
  -2   8   5    6.98    0.23
   2   8  -5    7.14    0.22
  -2   8   5    6.82    0.22
   2  -8  -5    7.35    0.24
  -2  -8   5    7.01    0.23
  -2  -8   5    6.87    0.22
   2  -8  -5    7.01    0.25
   2   8  -4    3.02    0.15
  -2   8   4    3.08    0.16
  -2   8   4    2.94    0.15
   2   8  -4    2.99    0.17
  -2   8   4    3.02    0.14
  -2  -8   4    3.10    0.17
   2  -8  -4    3.02    0.18
  -2  -8   4    3.13    0.14
   2  -8  -4    3.23    0.17
   2   8  -3    1.17    0.10
  -2   8   3    0.85    0.09
  -2   8   3    0.98    0.10
   2   8  -3    1.07    0.12
   2  -8  -3    1.06    0.10
  -2  -8   3    1.11    0.09
   2  -8  -3    1.08    0.11
   2  -8  -3    0.96    0.10
  -2  -8   3    0.97    0.10
  -2   8   2    1.31    0.11
  -2   8   2    1.19    0.11
   2   8  -2    1.30    0.11
   2   8  -2    1.39    0.10
   2   8  -2    1.23    0.12
  -2  -8   2    1.28    0.10
   2  -8  -2    1.43    0.11
   2  -8  -2    1.32    0.11
  -2  -8   2    1.59    0.12
   2  -8  -2    1.25    0.10
   2   8  -1   11.96    0.31
   2   8  -1   12.07    0.29
   2   8  -1   12.09    0.29
  -2   8   1   11.94    0.30
  -2   8   1   12.25    0.31
   2  -8  -1   12.42    0.32
   2  -8  -1   12.45    0.31
   2  -8  -1   12.17    0.31
  -2  -8   1   12.18    0.30
  -2  -8   1   12.25    0.30
   2   8   0    2.99    0.13
  -2   8   0    3.03    0.15
   2   8   0    3.15    0.14
   2   8   0    3.15    0.15
  -2   8   0    3.23    0.17
   2  -8   0    2.93    0.14
   2  -8   0    2.98    0.17
  -2  -8   0    2.98    0.14
  -2  -8   0    2.85    0.16
   2  -8   0    2.95    0.15
   2   8   1    1.83    0.11
   2   8   1    1.60    0.12
  -2   8  -1    1.77    0.15
  -2   8  -1    1.50    0.11
   2   8   1    1.79    0.14
   2  -8   1    1.66    0.14
  -2  -8  -1    1.72    0.11
   2  -8   1    2.03    0.14
   2  -8   1    1.74    0.12
  -2  -8  -1    1.59    0.11
   2   8   2    5.60    0.19
   2   8   2    5.62    0.18
  -2   8  -2    5.89    0.20
   2   8   2    5.71    0.18
  -2   8  -2    5.66    0.21
   2  -8   2    5.41    0.19
   2  -8   2    5.65    0.20
  -2  -8  -2    5.58    0.20
   2  -8   2    5.41    0.20
   2   8   3    0.85    0.09
   2   8   3    0.75    0.09
  -2   8  -3    0.78    0.10
  -2   8  -3    0.85    0.09
   2   8   3    0.78    0.09
  -2  -8  -3    0.69    0.09
   2  -8   3    1.02    0.11
   2  -8   3    0.77    0.09
   2  -8   3    0.84    0.10
  -2   8  -4    1.53    0.12
  -2   8  -4    1.43    0.12
   2   8   4    1.43    0.11
   2   8   4    1.45    0.12
  -2   8  -4    1.46    0.13
   2   8   4    1.44    0.12
   2  -8   4    1.83    0.13
   2  -8   4    1.44    0.12
   2  -8   4    1.48    0.12
  -2  -8  -4    1.28    0.12
   2   8   5    9.13    0.26
  -2   8  -5    8.56    0.28
  -2   8  -5    9.00    0.26
  -2   8  -5    9.24    0.28
   2   8   5    9.16    0.26
   2  -8   5    8.96    0.27
  -2  -8  -5    9.09    0.28
   2  -8   5    8.84    0.26
   2  -8   5    9.18    0.27
   2   8   6   11.44    0.31
  -2   8  -6   10.74    0.32
   2   8   6   10.98    0.30
  -2   8  -6   10.87    0.30
  -2   8  -6   10.96    0.30
   2  -8   6   11.33    0.32
  -2  -8  -6   11.31    0.32
   2  -8   6   11.31    0.31
   2  -8   6   11.17    0.32
  -2   8  -7    3.84    0.20
   2   8   7    4.07    0.20
   2   8   7    4.06    0.18
  -2   8  -7    3.70    0.19
  -2   8  -7    3.87    0.21
   2  -8   7    4.14    0.20
  -2  -8  -7    4.04    0.20
   2  -8   7    4.11    0.22
   2  -8   7    4.00    0.19
  -2   8  -8    2.63    0.20
  -2   8  -8    2.29    0.17
   2   8   8    2.40    0.15
  -2   8  -8    2.26    0.16
   2   8   8    2.16    0.16
   2  -8   8    2.32    0.16
   2  -8   8    2.19    0.16
  -2  -8  -8    2.39    0.18
   2  -8   8    2.18    0.16
  -2   8  -9    0.46    0.13
   2   8   9    0.53    0.13
  -2   8  -9    0.59    0.13
  -2   8  -9    0.55    0.11
   2   8   9    0.58    0.11
  -2  -8  -9    0.49    0.13
   2  -8   9    0.52    0.12
  -2   8 -10   12.35    0.37
   2   8  10   12.68    0.36
   2   8  10   11.72    0.34
  -2   8 -10   12.12    0.37
  -2  -8 -10   11.45    0.35
   2  -8  10   12.34    0.37
   2   8  11    0.39    0.11
  -2   8 -11    0.48    0.14
  -2   8 -11    0.16    0.12
   2   8  11    0.45    0.13
  -2  -8 -11    0.26    0.13
   2  -8  11    0.41    0.15
  -2   8 -12    0.15    0.12
   2   8  12    0.22    0.14
  -2   8 -12    0.19    0.13
   2   8  12    0.02    0.12
  -2  -8 -12    0.26    0.15
   2  -8  12    0.07    0.13
  -2   8 -13    0.31    0.14
  -2   8 -13    0.18    0.15
   2   8  13    0.40    0.13
   2   8  13    0.61    0.16
  -2  -8 -13    0.68    0.16
   2  -8  13    0.24    0.14
  -2   8 -14    2.17    0.20
  -2   8 -14    1.80    0.18
   2   8  14    2.08    0.20
   2  -8  14    2.18    0.21
  -2  -8 -14    1.91    0.21
  -2   8 -15    0.65    0.18
  -2   8 -15    0.27    0.15
   2   8  15    0.39    0.17
   2  -8  15    0.39    0.18
  -2  -8 -15    0.42    0.17
   2   8  16    0.06    0.17
  -2   8 -16   -0.41    0.16
   2  -8  16    0.03    0.17
  -2  -8 -16   -0.05    0.18
  -2   9  16   -0.18    0.17
  -2  -9  16    0.31    0.19
   2  -9 -16    0.14    0.18
  -2   9  15    0.44    0.18
  -2  -9  15    0.49    0.18
   2  -9 -15    0.82    0.19
  -2   9  14    0.44    0.16
   2   9 -14    0.54    0.16
  -2  -9  14    0.44    0.17
   2  -9 -14    0.11    0.16
   2   9 -13   -0.07    0.14
  -2   9  13    0.17    0.14
   2  -9 -13    0.05    0.14
  -2  -9  13    0.08    0.15
   2   9 -12   -0.01    0.14
  -2   9  12    0.10    0.14
   2  -9 -12    0.16    0.13
  -2  -9  12   -0.22    0.13
   2   9 -11    0.02    0.12
  -2   9  11    0.02    0.11
   2   9 -11    0.08    0.13
   2   9 -11    0.12    0.10
  -2   9  11    0.10    0.14
   2  -9 -11    0.10    0.14
  -2  -9  11    0.05    0.13
   2   9 -10    6.13    0.26
  -2   9  10    6.02    0.28
  -2   9  10    5.93    0.24
   2   9 -10    6.10    0.23
   2   9 -10    5.97    0.27
  -2  -9  10    6.07    0.26
   2  -9 -10    6.01    0.26
  -2   9   9    0.67    0.14
   2   9  -9    0.65    0.13
  -2   9   9    0.88    0.13
   2   9  -9    0.67    0.11
   2   9  -9    0.64    0.13
  -2  -9   9    0.59    0.13
   2  -9  -9    0.51    0.14
  -2   9   8    1.32    0.15
  -2   9   8    1.47    0.10
   2   9  -8    1.12    0.12
   2   9  -8    1.19    0.14
  -2   9   8    1.27    0.14
   2   9  -8    1.17    0.13
  -2  -9   8    1.10    0.14
   2  -9  -8    1.25    0.15
  -2   9   7    5.27    0.24
  -2   9   7    5.29    0.16
  -2   9   7    5.17    0.22
   2   9  -7    4.74    0.19
   2   9  -7    5.26    0.23
   2   9  -7    5.19    0.22
  -2  -9   7    5.18    0.22
   2  -9  -7    5.10    0.24
  -2   9   6    0.81    0.13
  -2   9   6    0.84    0.11
   2   9  -6    0.98    0.13
  -2   9   6    0.94    0.09
   2   9  -6    0.85    0.11
  -2  -9   6    0.73    0.12
   2  -9  -6    0.64    0.11
   2  -9  -6    0.74    0.13
  -2  -9   6    0.71    0.11
   2   9  -5    0.59    0.09
  -2   9   5    0.32    0.08
   2   9  -5    0.37    0.11
  -2   9   5    0.42    0.10
  -2   9   5    0.38    0.11
   2  -9  -5    0.33    0.11
  -2  -9   5    0.48    0.11
  -2  -9   5    0.34    0.09
   2  -9  -5    0.48    0.10
   2   9  -4    0.12    0.10
  -2   9   4    0.07    0.08
  -2   9   4    0.09    0.09
   2   9  -4   -0.03    0.08
  -2   9   4    0.04    0.08
   2  -9  -4   -0.07    0.08
  -2  -9   4    0.10    0.08
  -2  -9   4    0.04    0.10
   2  -9  -4   -0.14    0.09
  -2   9   3    7.71    0.26
   2   9  -3    8.19    0.26
  -2   9   3    7.79    0.23
  -2   9   3    7.54    0.24
   2   9  -3    7.75    0.23
  -2  -9   3    7.93    0.24
   2  -9  -3    7.48    0.24
  -2  -9   3    8.10    0.25
   2  -9  -3    8.21    0.26
   2  -9  -3    7.97    0.26
   2   9  -2    4.18    0.19
  -2   9   2    3.96    0.17
  -2   9   2    3.97    0.17
  -2   9   2    4.07    0.18
   2   9  -2    3.96    0.16
   2   9  -2    3.76    0.17
   2  -9  -2    3.91    0.19
  -2  -9   2    4.34    0.18
  -2  -9   2    4.14    0.19
   2  -9  -2    4.11    0.20
   2  -9  -2    4.01    0.18
  -2   9   1    7.96    0.25
   2   9  -1    7.96    0.24
   2   9  -1    8.15    0.23
  -2   9   1    8.66    0.26
   2   9  -1    7.81    0.23
  -2   9   1    8.14    0.24
   2  -9  -1    8.43    0.25
  -2  -9   1    7.20    0.24
  -2  -9   1    7.89    0.24
   2  -9  -1    8.12    0.25
   2  -9  -1    8.28    0.27
  -2   9   0   -0.11    0.09
  -2   9   0    0.00    0.08
   2   9   0   -0.01    0.09
  -2   9   0   -0.06    0.09
   2   9   0   -0.03    0.07
   2   9   0    0.00    0.08
  -2  -9   0   -0.07    0.09
   2  -9   0    0.07    0.08
  -2  -9   0   -0.05    0.07
   2  -9   0    0.02    0.10
   2  -9   0   -0.01    0.07
  -2   9  -1    0.43    0.10
   2   9   1    0.55    0.08
   2   9   1    0.43    0.09
   2   9   1    0.31    0.09
  -2   9  -1    0.49    0.09
  -2   9  -1    0.52    0.11
   2  -9   1    0.31    0.08
  -2  -9  -1    0.35    0.10
   2  -9   1    0.50    0.11
  -2  -9  -1    0.51    0.08
   2  -9   1    0.43    0.09
  -2   9  -2    3.42    0.18
   2   9   2    3.87    0.17
  -2   9  -2    3.73    0.19
   2   9   2    3.59    0.17
   2   9   2    3.51    0.15
  -2   9  -2    3.40    0.17
   2  -9   2    3.36    0.17
  -2  -9  -2    3.94    0.19
   2  -9   2    3.70    0.20
   2  -9   2    3.46    0.18
   2   9   3    2.93    0.16
  -2   9  -3    2.95    0.18
   2   9   3    3.44    0.18
  -2   9  -3    2.98    0.19
   2   9   3    3.30    0.16
   2  -9   3    3.31    0.18
   2  -9   3    3.34    0.19
   2  -9   3    2.88    0.16
  -2  -9  -3    3.30    0.19
   2   9   4    2.80    0.15
   2   9   4    2.89    0.19
  -2   9  -4    2.64    0.19
  -2   9  -4    2.66    0.17
   2   9   4    2.61    0.14
  -2   9  -4    3.10    0.20
   2  -9   4    2.93    0.18
  -2  -9  -4    2.64    0.19
   2  -9   4    2.88    0.20
   2  -9   4    3.08    0.19
   2   9   5   15.00    0.37
  -2   9  -5   14.93    0.38
  -2   9  -5   15.24    0.39
   2   9   5   15.17    0.38
  -2   9  -5   14.92    0.40
  -2  -9  -5   14.87    0.39
   2  -9   5   15.07    0.39
   2  -9   5   14.76    0.38
   2  -9   5   15.51    0.39
  -2   9  -6    4.71    0.20
   2   9   6    4.83    0.21
   2   9   6    4.62    0.20
  -2   9  -6    4.59    0.23
  -2   9  -6    4.73    0.23
  -2  -9  -6    4.73    0.23
   2  -9   6    4.79    0.21
   2  -9   6    5.13    0.23
  -2   9  -7   -0.06    0.09
   2   9   7   -0.12    0.10
   2   9   7    0.12    0.09
  -2   9  -7    0.02    0.11
  -2   9  -7   -0.07    0.11
  -2  -9  -7   -0.05    0.10
   2  -9   7   -0.18    0.11
  -2   9  -8    5.72    0.23
  -2   9  -8    5.63    0.26
  -2   9  -8    5.69    0.25
   2   9   8    5.63    0.24
   2   9   8    5.84    0.22
   2  -9   8    5.51    0.26
  -2  -9  -8    5.84    0.26
  -2   9  -9   -0.01    0.12
   2   9   9    0.24    0.12
  -2   9  -9    0.20    0.13
   2   9   9    0.24    0.11
   2  -9   9    0.08    0.12
  -2  -9  -9    0.09    0.12
   2   9  10    0.06    0.12
   2   9  10    0.26    0.11
  -2   9 -10    0.22    0.13
  -2   9 -10    0.10    0.14
   2  -9  10    0.11    0.14
  -2  -9 -10    0.01    0.13
   2   9  11    0.00    0.11
  -2   9 -11    0.02    0.13
  -2   9 -11    0.00    0.14
   2   9  11   -0.05    0.13
  -2  -9 -11   -0.19    0.13
   2  -9  11   -0.03    0.14
  -2   9 -12    1.66    0.18
  -2   9 -12    1.58    0.17
   2   9  12    1.64    0.16
   2   9  12    2.02    0.19
   2  -9  12    1.73    0.19
  -2  -9 -12    1.74    0.19
  -2   9 -13    0.12    0.15
   2   9  13    0.12    0.13
  -2   9 -13   -0.07    0.14
   2   9  13   -0.17    0.14
   2  -9  13   -0.16    0.15
  -2  -9 -13    0.14    0.16
  -2   9 -14    0.78    0.17
   2   9  14    0.65    0.17
  -2   9 -14    0.80    0.18
  -2  -9 -14    0.99    0.19
   2  -9  14    0.71    0.18
  -2   9 -15    0.15    0.17
   2   9  15    0.35    0.17
  -2  -9 -15    0.10    0.16
   2  -9  15    0.22    0.18
  -2  10  15    1.79    0.21
  -2 -10  15    1.66    0.21
   2 -10 -15    1.86    0.23
  -2  10  14    1.18    0.20
   2 -10 -14    0.95    0.19
  -2 -10  14    1.35    0.19
   2  10 -13    0.37    0.16
  -2  10  13    0.51    0.17
   2 -10 -13    0.53    0.17
  -2 -10  13    0.30    0.16
  -2  10  12    2.25    0.21
   2  10 -12    1.85    0.20
  -2 -10  12    1.90    0.19
   2 -10 -12    1.81    0.20
   2  10 -11   -0.07    0.14
  -2  10  11    0.28    0.15
  -2 -10  11    0.15    0.14
   2 -10 -11    0.13    0.15
  -2  10  10    0.95    0.14
  -2  10  10    0.85    0.16
   2  10 -10    0.98    0.12
   2  10 -10    0.88    0.15
  -2 -10  10    0.84    0.15
   2 -10 -10    0.80    0.16
   2  10  -9    9.66    0.34
  -2  10   9   10.15    0.34
   2  10  -9   10.43    0.32
   2  10  -9   10.31    0.30
  -2  10   9    9.67    0.32
   2 -10  -9    9.83    0.33
  -2 -10   9    9.68    0.32
   2  10  -8   -0.02    0.12
  -2  10   8    0.13    0.11
   2  10  -8    0.02    0.11
  -2  10   8    0.18    0.13
  -2  10   8    0.13    0.07
   2  10  -8    0.12    0.10
   2 -10  -8    0.12    0.12
  -2 -10   8    0.12    0.12
   2  10  -7    2.19    0.15
  -2  10   7    2.10    0.16
  -2  10   7    1.94    0.17
   2  10  -7    2.23    0.18
  -2  10   7    2.30    0.13
   2 -10  -7    1.79    0.16
  -2 -10   7    2.00    0.16
  -2  10   6    0.22    0.09
  -2  10   6    0.17    0.12
  -2  10   6    0.21    0.10
   2  10  -6    0.03    0.10
   2  10  -6    0.22    0.12
   2 -10  -6    0.10    0.12
  -2 -10   6    0.25    0.11
   2  10  -5    0.08    0.10
  -2  10   5    0.11    0.11
   2  10  -5    0.00    0.12
  -2  10   5    0.29    0.09
  -2  10   5    0.36    0.10
  -2 -10   5    0.11    0.11
   2 -10  -5    0.24    0.12
  -2  10   4    0.06    0.09
  -2  10   4    0.09    0.11
   2  10  -4    0.12    0.09
  -2  10   4    0.07    0.09
   2  10  -4    0.02    0.12
  -2 -10   4    0.04    0.09
   2 -10  -4   -0.02    0.10
   2 -10  -4    0.03    0.09
  -2 -10   4    0.22    0.11
   2 -10  -4   -0.04    0.11
  -2  10   3    0.09    0.09
  -2  10   3    0.08    0.10
   2  10  -3    0.19    0.09
   2  10  -3    0.02    0.11
  -2  10   3    0.00    0.09
  -2 -10   3    0.12    0.09
   2 -10  -3   -0.02    0.11
   2 -10  -3   -0.01    0.10
   2 -10  -3    0.20    0.09
  -2 -10   3    0.12    0.10
   2  10  -2    1.06    0.14
  -2  10   2    1.17    0.13
  -2  10   2    1.02    0.13
   2  10  -2    1.27    0.12
  -2  10   2    1.11    0.11
  -2 -10   2    1.44    0.12
  -2 -10   2    1.31    0.13
   2 -10  -2    1.15    0.12
   2 -10  -2    1.16    0.12
   2 -10  -2    0.98    0.14
  -2  10   1   -0.01    0.11
  -2  10   1    0.07    0.09
  -2  10   1   -0.08    0.10
   2  10  -1   -0.13    0.10
   2  10  -1    0.09    0.09
   2  10  -1   -0.01    0.08
   2 -10  -1   -0.04    0.09
  -2 -10   1   -0.07    0.08
  -2 -10   1   -0.09    0.10
   2 -10  -1   -0.22    0.09
   2 -10  -1   -0.21    0.11
  -2  10   0    0.00    0.11
   2  10   0    0.09    0.09
  -2  10   0   -0.15    0.11
   2  10   0    0.06    0.10
   2  10   0   -0.01    0.08
  -2  10   0   -0.04    0.09
  -2 -10   0   -0.06    0.10
   2 -10   0   -0.11    0.09
   2 -10   0   -0.19    0.09
  -2 -10   0   -0.02    0.09
   2 -10   0   -0.15    0.11
   2  10   1   19.31    0.43
  -2  10  -1   18.11    0.44
   2  10   1   18.07    0.43
   2  10   1   17.45    0.41
  -2  10  -1   18.09    0.44
  -2  10  -1   17.67    0.43
   2 -10   1   18.52    0.44
   2 -10   1   17.50    0.43
  -2 -10  -1   18.01    0.43
  -2 -10  -1   18.37    0.43
   2 -10   1   17.73    0.43
  -2  10  -2    0.36    0.12
   2  10   2    0.55    0.10
  -2  10  -2    0.46    0.12
   2  10   2    0.49    0.11
   2  10   2    0.50    0.11
  -2  10  -2    0.37    0.10
   2 -10   2    0.32    0.11
   2 -10   2    0.60    0.13
  -2 -10  -2    0.49    0.10
  -2 -10  -2    0.38    0.12
   2  10   3   -0.05    0.08
   2  10   3   -0.08    0.09
  -2  10  -3    0.24    0.12
  -2  10  -3    0.08    0.11
   2  10   3    0.02    0.10
   2 -10   3    0.25    0.12
   2 -10   3    0.05    0.09
  -2 -10  -3   -0.09    0.11
  -2  10  -4    1.40    0.15
   2  10   4    1.28    0.14
   2  10   4    1.26    0.12
  -2  10  -4    1.28    0.14
   2  10   4    1.17    0.11
   2 -10   4    1.09    0.12
  -2 -10  -4    1.22    0.14
   2 -10   4    1.40    0.14
   2  10   5    1.52    0.13
   2  10   5    1.71    0.14
  -2  10  -5    1.67    0.14
  -2  10  -5    1.67    0.16
  -2  10  -5    1.50    0.14
   2 -10   5    1.68    0.16
  -2 -10  -5    1.42    0.15
  -2  10  -6    0.38    0.11
   2  10   6    0.36    0.10
  -2  10  -6    0.23    0.12
  -2  10  -6    0.30    0.13
   2  10   6    0.55    0.12
  -2 -10  -6    0.39    0.13
   2 -10   6    0.17    0.12
  -2  10  -7    6.03    0.25
  -2  10  -7    5.97    0.26
   2  10   7    5.75    0.25
   2  10   7    5.58    0.23
   2 -10   7    5.46    0.24
  -2 -10  -7    5.67    0.26
  -2  10  -8    0.10    0.12
   2  10   8   -0.20    0.11
   2  10   8    0.02    0.10
  -2  10  -8    0.05    0.12
   2 -10   8   -0.29    0.13
  -2 -10  -8   -0.06    0.13
   2  10   9    1.25    0.13
  -2  10  -9    1.30    0.17
  -2  10  -9    1.33    0.16
   2  10   9    1.35    0.16
  -2 -10  -9    0.74    0.14
   2 -10   9    1.24    0.16
   2  10  10    0.16    0.13
  -2  10 -10    0.10    0.14
   2  10  10    0.06    0.12
  -2  10 -10    0.11    0.13
   2 -10  10    0.13    0.13
  -2 -10 -10    0.01    0.13
   2  10  11    0.03    0.14
  -2  10 -11    0.09    0.14
  -2  10 -11   -0.01    0.14
   2  10  11    0.14    0.12
  -2 -10 -11    0.16    0.15
   2 -10  11   -0.11    0.15
  -2  10 -12   -0.24    0.15
  -2  10 -12   -0.18    0.14
   2  10  12   -0.02    0.12
   2  10  12    0.16    0.15
   2 -10  12   -0.26    0.15
  -2 -10 -12    0.09    0.16
   2  10  13    0.28    0.16
   2  10  13    0.16    0.13
  -2  10 -13    0.36    0.16
  -2 -10 -13    0.46    0.17
   2 -10  13    0.21    0.17
   2  10  14    0.27    0.17
   2 -10  14    0.06    0.17
  -2 -10 -14    0.12    0.17
  -2  11  13    0.85    0.19
  -2 -11  13    0.60    0.18
   2 -11 -13    0.28    0.18
  -2  11  12    0.48    0.16
   2 -11 -12    0.23    0.17
  -2 -11  12    0.43    0.16
   2  11 -11    0.23    0.15
  -2  11  11    0.30    0.16
  -2 -11  11    0.27    0.15
   2 -11 -11    0.59    0.17
   2  11 -10    2.78    0.22
  -2  11  10    2.85    0.22
   2 -11 -10    2.48    0.21
  -2 -11  10    2.59    0.20
  -2  11   9    0.26    0.12
   2  11  -9    0.13    0.15
  -2  11   9    0.15    0.14
   2 -11  -9    0.05    0.13
  -2 -11   9    0.38    0.14
   2  11  -8    0.03    0.13
  -2  11   8    0.12    0.11
  -2  11   8   -0.05    0.13
   2 -11  -8    0.08    0.14
  -2 -11   8    0.03    0.13
  -2  11   7    1.67    0.12
  -2  11   7    1.74    0.17
  -2  11   7    1.64    0.16
   2  11  -7    1.73    0.17
   2 -11  -7    1.61    0.18
  -2 -11   7    1.65    0.16
  -2  11   6    1.13    0.11
   2  11  -6    0.95    0.15
  -2  11   6    0.87    0.15
  -2  11   6    0.70    0.13
   2  11  -6    1.06    0.13
   2 -11  -6    0.95    0.14
  -2 -11   6    1.10    0.15
   2  11  -5    2.67    0.19
  -2  11   5    2.96    0.22
  -2  11   5    2.71    0.19
  -2  11   5    2.88    0.16
   2  11  -5    2.69    0.19
  -2 -11   5    2.72    0.20
   2 -11  -5    2.38    0.19
  -2  11   4    0.25    0.13
  -2  11   4    0.36    0.11
  -2  11   4    0.38    0.11
   2  11  -4    0.48    0.13
   2  11  -4    0.39    0.11
  -2 -11   4    0.46    0.12
   2 -11  -4    0.27    0.12
   2  11  -3    0.58    0.11
  -2  11   3    0.51    0.12
  -2  11   3    0.48    0.13
  -2  11   3    0.41    0.11
   2  11  -3    0.82    0.14
  -2 -11   3    0.72    0.12
   2 -11  -3    0.32    0.12
  -2  11   2    0.48    0.11
   2  11  -2    0.63    0.11
   2  11  -2    0.74    0.14
  -2  11   2    0.76    0.13
  -2  11   2    0.68    0.12
  -2 -11   2    0.69    0.12
   2 -11  -2    0.42    0.13
   2  11  -1    0.95    0.12
  -2  11   1    0.98    0.12
   2  11  -1    0.98    0.13
  -2  11   1    1.23    0.14
  -2  11   1    0.93    0.14
   2  11  -1    0.93    0.12
   2 -11  -1    0.85    0.14
  -2 -11   1    1.00    0.13
   2  11   0    1.37    0.13
   2  11   0    1.64    0.15
  -2  11   0    1.36    0.13
  -2  11   0    1.63    0.15
   2  11   0    1.72    0.14
  -2  11   0    1.45    0.15
  -2 -11   0    1.41    0.15
   2 -11   0    1.63    0.16
  -2  11  -1    0.17    0.11
  -2  11  -1    0.08    0.12
  -2  11  -1    0.11    0.11
   2  11   1    0.16    0.11
   2  11   1    0.09    0.09
   2  11   1    0.04    0.11
  -2 -11  -1    0.12    0.12
   2 -11   1    0.40    0.13
   2  11   2    8.75    0.28
   2  11   2    8.34    0.28
  -2  11  -2    8.98    0.29
   2  11   2    8.27    0.27
  -2  11  -2    8.91    0.30
  -2  11  -2    8.68    0.29
   2 -11   2    8.89    0.30
  -2 -11  -2    8.70    0.29
   2  11   3    0.34    0.10
   2  11   3    0.28    0.11
   2  11   3    0.03    0.11
  -2  11  -3    0.38    0.12
  -2  11  -3    0.53    0.14
   2 -11   3    0.57    0.13
  -2 -11  -3    0.21    0.12
   2  11   4    4.02    0.19
   2  11   4    3.68    0.19
   2  11   4    3.95    0.21
  -2  11  -4    4.12    0.22
  -2  11  -4    4.24    0.23
  -2 -11  -4    3.59    0.22
   2 -11   4    3.91    0.23
  -2  11  -5   -0.30    0.12
   2  11   5   -0.08    0.12
  -2  11  -5   -0.18    0.11
   2  11   5   -0.03    0.09
   2 -11   5   -0.09    0.11
  -2 -11  -5   -0.14    0.12
  -2  11  -6    0.32    0.13
   2  11   6    0.34    0.12
   2  11   6    0.34    0.11
  -2  11  -6    0.23    0.13
  -2 -11  -6    0.48    0.14
   2 -11   6    0.20    0.13
  -2  11  -7    4.04    0.24
   2  11   7    3.80    0.20
   2  11   7    4.16    0.25
  -2 -11  -7    4.50    0.25
   2 -11   7    3.80    0.24
  -2  11  -8    1.42    0.17
   2  11   8    1.31    0.14
   2  11   8    1.15    0.16
  -2  11  -8    1.68    0.17
  -2 -11  -8    1.49    0.17
   2 -11   8    1.15    0.17
   2  11   9    1.05    0.14
  -2  11  -9    1.20    0.18
   2  11   9    0.99    0.16
  -2  11  -9    1.16    0.16
  -2 -11  -9    1.00    0.17
   2 -11   9    1.17    0.16
  -2  11 -10    1.19    0.18
   2  11  10    0.99    0.15
   2  11  10    1.12    0.16
  -2  11 -10    0.98    0.16
  -2 -11 -10    0.88    0.18
   2 -11  10    0.93    0.17
   2  11  11    0.93    0.15
   2  11  11    1.01    0.17
  -2  11 -11    1.01    0.17
  -2 -11 -11    0.92    0.17
   2 -11  11    1.21    0.19
   2  11  12   -0.10    0.15
   2  11  12   -0.08    0.12
   2 -11  12   -0.14    0.16
  -2 -11 -12    0.18    0.15
   2  11  13    0.04    0.17
   2 -11  13   -0.21    0.16
  -2 -11 -13    0.24    0.18
  -2  12  12    0.18    0.17
  -2 -12  12    0.15    0.16
   2 -12 -12    0.05    0.17
  -2  12  11    0.17    0.16
   2 -12 -11    0.01    0.17
  -2 -12  11   -0.30    0.15
  -2  12  10    0.11    0.15
   2 -12 -10   -0.11    0.16
  -2 -12  10    0.23    0.15
   2  12  -9    1.61    0.20
  -2  12   9    1.35    0.18
   2 -12  -9    1.10    0.17
  -2 -12   9    1.45    0.18
   2  12  -8    0.05    0.15
  -2  12   8   -0.03    0.14
  -2  12   8    0.01    0.11
   2 -12  -8   -0.13    0.14
  -2 -12   8    0.24    0.14
  -2  12   7    4.08    0.23
   2  12  -7    4.51    0.27
  -2  12   7    4.39    0.26
   2 -12  -7    4.52    0.27
  -2 -12   7    4.49    0.25
   2  12  -6    3.78    0.23
  -2  12   6    3.52    0.24
  -2  12   6    3.27    0.21
  -2  12   6    3.67    0.19
   2 -12  -6    3.36    0.25
  -2 -12   6    3.47    0.23
  -2  12   5    0.77    0.12
  -2  12   5    0.68    0.15
  -2  12   5    0.61    0.13
   2  12  -5    0.64    0.15
  -2 -12   5    0.56    0.14
   2 -12  -5    0.41    0.15
  -2  12   4   -0.17    0.10
  -2  12   4   -0.06    0.13
   2  12  -4    0.04    0.13
  -2  12   4   -0.18    0.10
  -2 -12   4   -0.09    0.12
   2 -12  -4   -0.09    0.14
  -2  12   3    0.78    0.13
  -2  12   3    0.68    0.12
  -2  12   3    0.64    0.14
   2  12  -3    0.90    0.15
   2  12  -3    0.92    0.12
   2 -12  -3    0.50    0.15
  -2 -12   3    0.81    0.15
  -2  12   2    0.04    0.13
   2  12  -2    0.07    0.13
   2  12  -2    0.14    0.11
  -2  12   2    0.07    0.11
  -2  12   2   -0.03    0.12
   2 -12  -2    0.00    0.12
  -2 -12   2    0.09    0.12
   2  12  -1    0.44    0.12
  -2  12   1    0.03    0.13
  -2  12   1    0.32    0.11
   2  12  -1    0.33    0.10
   2  12  -1    0.27    0.12
  -2  12   1    0.32    0.14
  -2 -12   1    0.29    0.13
   2 -12  -1    0.18    0.14
   2  12   0   -0.10    0.09
   2  12   0    0.05    0.11
  -2  12   0    0.03    0.12
  -2  12   0   -0.03    0.11
  -2  12   0    0.03    0.13
   2  12   0   -0.09    0.12
  -2 -12   0   -0.15    0.12
   2 -12   0    0.08    0.13
   2  12   1   11.77    0.33
   2  12   1   12.31    0.34
  -2  12  -1   11.19    0.34
  -2  12  -1   12.09    0.36
   2  12   1   11.31    0.34
  -2  12  -1   11.51    0.36
   2 -12   1   12.01    0.37
  -2 -12  -1   12.50    0.36
   2  12   2    1.07    0.15
   2  12   2    1.21    0.13
  -2  12  -2    1.31    0.17
   2  12   2    1.44    0.15
  -2  12  -2    1.24    0.15
  -2  12  -2    1.12    0.14
  -2 -12  -2    0.89    0.15
   2 -12   2    1.44    0.17
  -2  12  -3    0.48    0.13
  -2  12  -3    0.25    0.14
   2  12   3    0.27    0.11
   2  12   3    0.45    0.12
   2  12   3    0.53    0.13
  -2 -12  -3    0.21    0.14
   2 -12   3    0.44    0.14
  -2  12  -4    0.44    0.14
   2  12   4    0.37    0.12
   2  12   4    0.25    0.11
  -2  12  -4    0.26    0.14
   2  12   4    0.34    0.13
   2 -12   4    0.42    0.13
  -2 -12  -4    0.13    0.14
  -2  12  -5    1.17    0.16
  -2  12  -5    1.09    0.17
   2  12   5    1.15    0.13
   2  12   5    1.21    0.15
   2 -12   5    0.92    0.16
  -2 -12  -5    1.23    0.16
   2  12   6    0.29    0.11
  -2  12  -6    0.22    0.15
  -2  12  -6    0.34    0.14
   2  12   6    0.08    0.12
  -2 -12  -6    0.31    0.14
   2 -12   6    0.29    0.15
   2  12   7    0.32    0.14
  -2  12  -7    0.01    0.14
  -2  12  -7    0.09    0.13
   2  12   7    0.27    0.12
  -2 -12  -7    0.11    0.14
   2 -12   7    0.20    0.15
  -2  12  -8    2.69    0.20
  -2  12  -8    2.55    0.21
   2  12   8    2.01    0.17
   2  12   8    2.24    0.19
  -2 -12  -8    2.40    0.21
   2 -12   8    2.02    0.20
  -2  12  -9    0.43    0.16
   2  12   9    0.14    0.11
   2  12   9    0.61    0.15
   2 -12   9    0.39    0.16
  -2 -12  -9    0.41    0.16
   2  12  10    0.01    0.12
   2  12  10    0.06    0.15
   2 -12  10   -0.07    0.15
  -2 -12 -10   -0.13    0.15
   2  12  11    0.16    0.13
  -2 -12 -11   -0.02    0.15
   2 -12  11    0.04    0.16
   2 -12  12    1.79    0.22
  -2 -12 -12    1.45    0.21
  -2  13  10    0.19    0.17
   2 -13 -10    0.13    0.17
  -2 -13  10   -0.19    0.15
  -2  13   9   -0.19    0.15
   2 -13  -9    0.04    0.16
  -2 -13   9    0.06    0.15
  -2  13   8    0.52    0.16
   2 -13  -8    0.52    0.18
  -2 -13   8    0.40    0.16
   2  13  -7    1.13    0.19
  -2  13   7    1.40    0.18
  -2  13   7    1.09    0.15
   2 -13  -7    1.49    0.19
  -2 -13   7    1.15    0.18
  -2  13   6    0.07    0.15
   2  13  -6    0.14    0.14
  -2  13   6   -0.10    0.12
   2 -13  -6   -0.01    0.15
  -2 -13   6   -0.08    0.13
  -2  13   5    0.21    0.12
  -2  13   5   -0.33    0.11
  -2  13   5   -0.15    0.14
   2  13  -5   -0.01    0.14
  -2 -13   5    0.00    0.13
   2 -13  -5   -0.11    0.15
   2  13  -4    0.22    0.14
  -2  13   4    0.04    0.12
  -2  13   4    0.07    0.12
  -2  13   4    0.09    0.14
   2 -13  -4   -0.06    0.14
  -2 -13   4    0.17    0.14
  -2  13   3    1.11    0.15
  -2  13   3    1.05    0.16
   2  13  -3    0.86    0.17
  -2  13   3    1.02    0.15
  -2 -13   3    1.11    0.16
   2 -13  -3    0.90    0.17
   2  13  -2    2.85    0.23
  -2  13   2    3.20    0.24
  -2  13   2    2.67    0.20
  -2  13   2    2.83    0.21
   2 -13  -2    3.09    0.24
  -2 -13   2    3.47    0.24
  -2  13   1    1.45    0.17
   2  13  -1    1.19    0.17
  -2  13   1    1.53    0.17
  -2  13   1    1.21    0.14
   2 -13  -1    1.23    0.17
  -2 -13   1    1.44    0.17
  -2  13   0    0.88    0.16
  -2  13   0    0.80    0.13
  -2  13   0    0.72    0.15
   2  13   0    0.49    0.11
   2  13   0    0.60    0.15
   2 -13   0    0.91    0.16
  -2 -13   0    1.04    0.16
  -2  13  -1    0.38    0.14
  -2  13  -1    0.51    0.15
  -2  13  -1    0.41    0.12
   2  13   1    0.50    0.12
   2  13   1    0.31    0.13
  -2 -13  -1    0.68    0.15
   2 -13   1    0.60    0.15
   2  13   2    1.21    0.15
  -2  13  -2    1.24    0.17
  -2  13  -2    1.15    0.16
   2  13   2    0.99    0.13
  -2 -13  -2    1.00    0.16
   2 -13   2    1.09    0.17
   2  13   3    0.60    0.13
  -2  13  -3    0.46    0.15
   2  13   3    0.42    0.12
  -2  13  -3    0.31    0.15
  -2 -13  -3    0.46    0.15
   2 -13   3    0.50    0.16
  -2  13  -4    1.88    0.20
   2  13   4    2.18    0.16
   2  13   4    2.04    0.16
  -2  13  -4    2.13    0.19
   2 -13   4    2.25    0.20
  -2 -13  -4    2.19    0.19
  -2  13  -5    0.26    0.14
   2  13   5    0.27    0.12
  -2  13  -5    0.22    0.15
  -2 -13  -5    0.28    0.15
   2 -13   5    0.26    0.15
  -2  13  -6    0.47    0.16
   2  13   6    0.65    0.13
  -2  13  -6    0.52    0.15
  -2 -13  -6    0.34    0.16
   2 -13   6    0.66    0.15
   2  13   7    0.61    0.14
  -2  13  -7    0.78    0.16
  -2 -13  -7    0.50    0.17
   2 -13   7    0.65    0.17
   2  13   8    0.50    0.13
   2 -13   8    0.42    0.17
  -2 -13  -8    0.38    0.17
   2  13   9    0.30    0.13
  -2 -13  -9    0.30    0.17
   2 -13   9    0.48    0.17
   2  13  10   -0.14    0.13
   2 -13  10    0.05    0.17
  -2 -13 -10   -0.17    0.17
  -2  14   8    2.35    0.22
   2 -14  -8    1.89    0.22
  -2 -14   8    2.08    0.21
  -2  14   7    0.40    0.17
   2 -14  -7    0.32    0.17
  -2 -14   7    0.30    0.16
  -2  14   6    0.86    0.15
  -2  14   6    0.95    0.18
  -2 -14   6    1.09    0.18
   2 -14  -6    0.55    0.18
  -2  14   5    0.73    0.15
  -2  14   5    1.14    0.18
  -2 -14   5    1.02    0.17
   2 -14  -5    0.67    0.18
   2  14  -4    0.08    0.16
  -2  14   4   -0.08    0.12
  -2  14   4   -0.16    0.14
  -2 -14   4   -0.08    0.15
   2 -14  -4   -0.08    0.16
   2  14  -3    4.73    0.26
  -2  14   3    4.83    0.25
  -2  14   3    4.68    0.28
  -2  14   3    5.41    0.26
   2 -14  -3    4.39    0.28
  -2 -14   3    5.19    0.27
   2  14  -2    0.61    0.17
  -2  14   2    0.58    0.16
  -2  14   2    0.75    0.15
  -2  14   2    0.84    0.15
   2 -14  -2    0.66    0.18
  -2 -14   2    0.70    0.16
  -2  14   1    4.16    0.25
  -2  14   1    4.37    0.27
   2  14  -1    4.09    0.26
  -2  14   1    4.04    0.25
  -2 -14   1    4.09    0.26
   2 -14  -1    3.77    0.27
   2  14   0    1.34    0.18
  -2  14   0    1.33    0.16
  -2  14   0    1.63    0.18
   2  14   0    1.57    0.15
  -2  14   0    1.51    0.18
  -2 -14   0    1.28    0.18
   2 -14   0    1.75    0.20
  -2  14  -1   -0.31    0.14
   2  14   1   -0.08    0.14
   2  14   1    0.00    0.10
  -2  14  -1    0.10    0.12
  -2  14  -1   -0.06    0.14
   2 -14   1   -0.18    0.15
  -2 -14  -1   -0.24    0.14
   2  14   2   -0.02    0.13
  -2  14  -2   -0.35    0.13
   2  14   2   -0.13    0.11
  -2  14  -2   -0.11    0.15
  -2 -14  -2   -0.14    0.14
   2 -14   2    0.02    0.15
  -2  14  -3    0.41    0.16
   2  14   3    0.58    0.13
  -2  14  -3    0.74    0.16
   2  14   3    0.64    0.14
  -2 -14  -3    0.04    0.15
   2 -14   3    0.58    0.17
  -2  14  -4    0.45    0.17
   2  14   4    0.27    0.13
  -2 -14  -4    0.16    0.16
   2 -14   4    0.54    0.17
   2  14   5   -0.06    0.11
  -2 -14  -5   -0.13    0.15
   2 -14   5   -0.11    0.16
   2  14   6    2.90    0.21
  -2 -14  -6    2.43    0.22
   2 -14   6    2.12    0.20
   2  14   7   -0.11    0.12
  -2 -14  -7    0.05    0.16
   2 -14   7   -0.11    0.16
   2  14   8    0.30    0.14
   2 -14   8    0.34    0.17
  -2 -14  -8   -0.05    0.17
   2 -15  -5    0.00    0.17
  -2 -15   5   -0.06    0.16
  -2  15   4   -0.14    0.13
  -2 -15   4   -0.11    0.15
   2 -15  -4   -0.11    0.16
  -2  15   3   -0.05    0.13
   2 -15  -3   -0.11    0.17
  -2 -15   3   -0.03    0.16
  -2  15   2    1.14    0.18
  -2  15   2    1.22    0.17
   2 -15  -2    0.89    0.19
  -2 -15   2    1.35    0.19
  -2  15   1    0.25    0.16
  -2  15   1   -0.08    0.13
   2  15  -1    0.02    0.16
  -2 -15   1   -0.05    0.16
   2 -15  -1   -0.01    0.16
  -2  15   0    0.76    0.17
   2  15   0    0.72    0.18
  -2  15   0    0.67    0.15
  -2 -15   0    0.80    0.17
   2 -15   0    0.93    0.19
   2  15   1    0.17    0.13
  -2  15  -1   -0.07    0.15
   2  15   1   -0.05    0.15
  -2 -15  -1    0.36    0.17
   2 -15   1    0.23    0.17
   2  15   2   -0.01    0.11
   2 -15   2   -0.05    0.17
  -2 -15  -2    0.00    0.16
   2  15   3   -0.02    0.12
  -2 -15  -3    0.08    0.16
   2 -15   3    0.14    0.17
   2  15   4    0.74    0.14
   2 -15   4    0.93    0.19
  -2 -15  -4    0.87    0.19
   3   0 -19   -0.01    0.17
   3   0 -19   -0.24    0.16
  -3   0  19   -0.21    0.17
  -3   0  18    0.60    0.17
   3   0 -18    0.62    0.17
   3   0 -18    0.44    0.16
   3   0 -17    0.06    0.14
   3   0 -17   -0.03    0.14
  -3   0  17   -0.04    0.14
   3   0 -16    2.19    0.19
  -3   0  16    1.76    0.19
  -3   0  15   -0.07    0.13
   3   0 -15   -0.17    0.13
   3   0 -14   34.45    0.74
   3   0 -14   35.67    0.75
  -3   0  14   34.32    0.75
  -3   0  13   -0.10    0.09
   3   0 -13    0.09    0.11
  -3   0  13   -0.21    0.11
   3   0 -13    0.08    0.09
  -3   0  12    1.13    0.12
   3   0 -12    1.06    0.11
   3   0 -12    1.14    0.13
  -3   0  12    1.21    0.13
  -3   0  11    0.09    0.10
   3   0 -11   -0.02    0.07
  -3   0  11    0.03    0.08
   3   0 -11   -0.05    0.09
   3   0 -10    8.49    0.25
  -3   0  10    8.34    0.21
  -3   0  10    8.60    0.25
   3   0 -10    8.40    0.23
  -3   0  10    8.82    0.25
   3   0  -9   -0.04    0.06
  -3   0   9    0.01    0.07
   3   0  -9   -0.01    0.07
  -3   0   9    0.00    0.06
  -3   0   9    0.01    0.05
  -3   0   8   27.31    0.52
   3   0  -8   27.58    0.55
  -3   0   8   27.35    0.55
   3   0  -8   27.05    0.55
  -3   0   8   27.56    0.55
  -3   0   7    0.05    0.06
  -3   0   7   -0.03    0.05
   3   0  -7    0.06    0.06
  -3   0   7   -0.04    0.06
   3   0  -7    0.01    0.05
  -3   0   6   58.60    1.08
   3   0  -6   58.30    1.07
  -3   0   6   57.66    1.07
  -3   0   6   59.16    1.06
   3   0  -6   58.08    1.08
  -3   0   6   58.18    1.07
  -3   0   5   -0.02    0.05
  -3   0   5    0.01    0.04
  -3   0   5    0.05    0.05
   3   0  -5    0.04    0.04
   3   0  -5   -0.02    0.04
   3   0  -5    0.02    0.04
  -3   0   5   -0.01    0.04
  -3   0   4   -0.01    0.04
  -3   0   4   -0.06    0.04
   3   0  -4    0.03    0.04
   3   0  -4   -0.04    0.04
   3   0  -4   -0.01    0.04
  -3   0   4   -0.07    0.04
   3   0  -4   -0.08    0.04
  -3   0   3    0.02    0.04
  -3   0   3   -0.02    0.03
  -3   0   3   -0.02    0.04
   3   0  -3    0.03    0.04
   3   0  -3    0.02    0.04
   3   0  -3    0.02    0.04
   3   0  -2   53.65    0.96
   3   0  -2   53.91    0.95
  -3   0   2   54.69    0.96
   3   0  -2   53.14    0.95
  -3   0   2   53.21    0.95
  -3   0   2   53.48    0.95
   3   0  -1   -0.04    0.02
  -3   0   1   -0.06    0.02
   3   0  -1   -0.05    0.02
  -3   0   1   -0.03    0.02
   3   0  -1   -0.04    0.02
  -3   0   1   -0.03    0.02
   3   0  -1    0.03    0.02
  -3   0   1   -0.07    0.02
   3   0   0   46.84    0.84
   3   0   0   47.68    0.84
   3   0   0   46.03    0.83
  -3   0   0   46.77    0.83
  -3   0   0   48.02    0.84
  -3   0   0   46.20    0.83
  -3   0   0   46.87    0.84
   3   0   0   46.91    0.83
  -3   0  -1   -0.03    0.03
   3   0   1    0.04    0.03
   3   0   1    0.04    0.03
   3   0   1    0.04    0.03
  -3   0  -1    0.00    0.03
   3   0   1   -0.01    0.03
  -3   0  -1    0.06    0.04
  -3   0  -2  640.56   11.58
  -3   0  -2  671.27   11.71
   3   0   2  658.73   11.71
   3   0   2  652.14   11.58
  -3   0  -2  660.71   11.58
   3   0   2  641.23   11.57
  -3   0  -3   -0.08    0.04
  -3   0  -3   -0.09    0.05
   3   0   3   -0.05    0.04
  -3   0  -3   -0.05    0.04
   3   0   3   -0.10    0.04
   3   0   3   -0.09    0.04
   3   0   4    3.64    0.12
   3   0   4    3.55    0.11
  -3   0  -4    3.51    0.13
  -3   0  -4    3.82    0.13
  -3   0  -4    3.71    0.11
  -3   0  -5    0.00    0.06
   3   0   5   -0.02    0.05
   3   0   5   -0.05    0.05
  -3   0  -5   -0.01    0.05
   3   0   6   91.58    1.67
  -3   0  -6   90.33    1.67
  -3   0  -6   90.45    1.66
   3   0   6   92.92    1.66
   3   0   7   -0.06    0.07
  -3   0  -7   -0.14    0.06
   3   0   7   -0.11    0.06
  -3   0  -7   -0.21    0.07
   3   0   8    1.77    0.11
  -3   0  -8    1.62    0.11
   3   0   8    1.88    0.14
  -3   0  -8    1.70    0.13
  -3   0  -9    0.04    0.08
   3   0   9   -0.07    0.08
   3   0   9   -0.02    0.07
  -3   0  -9   -0.03    0.07
  -3   0 -10   -0.02    0.10
   3   0  10    0.02    0.09
   3   0  10    0.12    0.08
  -3   0 -10    0.07    0.08
  -3   0 -11   -0.12    0.08
  -3   0 -11   -0.03    0.10
  -3   0 -11   -0.03    0.06
   3   0  11   -0.20    0.09
   3   0  11   -0.28    0.10
   3   0  12    0.12    0.12
  -3   0 -12    0.09    0.12
   3   0  12    0.22    0.10
  -3   0 -12    0.02    0.07
  -3   0 -12    0.10    0.10
   3   0  13    0.03    0.11
   3   0  13    0.05    0.10
  -3   0 -13   -0.01    0.13
  -3   0 -13   -0.05    0.07
  -3   0 -14    3.72    0.25
   3   0  14    3.48    0.24
   3   0  14    3.68    0.22
  -3   0 -14    3.69    0.15
   3   0  15   -0.05    0.14
  -3   0 -15    0.17    0.14
   3   0  16    0.04    0.13
  -3   0 -16   -0.13    0.13
   3   0  17   -0.08    0.16
  -3   0 -17    0.13    0.15
  -3   0 -18    0.22    0.18
   3   0  18    0.00    0.17
  -3   1  19    2.23    0.23
   3   1 -19    1.72    0.20
   3   1 -19    2.53    0.23
   3  -1 -19    2.07    0.23
   3  -1 -19    2.01    0.21
  -3  -1  19    2.51    0.23
   3   1 -18    0.33    0.17
  -3   1  18    0.42    0.17
  -3  -1  18    0.59    0.17
   3  -1 -18    0.42    0.16
   3  -1 -18    0.36    0.17
  -3   1  17    1.65    0.19
   3   1 -17    1.48    0.18
   3  -1 -17    1.43    0.19
   3  -1 -17    1.51    0.18
  -3  -1  17    1.37    0.18
   3   1 -16    0.56    0.15
  -3   1  16    0.71    0.16
   3  -1 -16    0.91    0.16
   3  -1 -16    0.82    0.16
  -3  -1  16    0.60    0.16
   3   1 -15    0.30    0.14
  -3   1  15    0.14    0.14
   3  -1 -15    0.54    0.15
   3  -1 -15    0.46    0.14
  -3  -1  15    0.32    0.14
   3   1 -14    0.49    0.13
  -3   1  14    0.40    0.14
   3   1 -14    0.26    0.11
   3  -1 -14    0.47    0.13
  -3  -1  14    0.28    0.13
   3  -1 -14    0.33    0.13
   3   1 -13    2.19    0.16
  -3   1  13    1.90    0.16
   3   1 -13    2.38    0.15
  -3   1  13    1.81    0.15
   3  -1 -13    2.13    0.17
  -3  -1  13    1.91    0.15
   3  -1 -13    1.97    0.15
  -3  -1  13    1.96    0.16
   3  -1 -13    2.18    0.17
  -3   1  12    0.06    0.11
  -3   1  12   -0.09    0.08
   3   1 -12    0.12    0.09
   3   1 -12    0.07    0.10
   3  -1 -12   -0.03    0.10
  -3  -1  12    0.01    0.10
   3  -1 -12    0.10    0.08
  -3  -1  12    0.15    0.09
   3  -1 -12    0.03    0.10
   3   1 -11    0.02    0.09
   3   1 -11    0.09    0.08
  -3   1  11    0.06    0.10
  -3   1  11    0.18    0.08
   3  -1 -11   -0.02    0.09
   3  -1 -11   -0.03    0.08
  -3  -1  11    0.14    0.10
  -3  -1  11    0.01    0.08
  -3   1  10   -0.03    0.08
  -3   1  10    0.04    0.07
   3   1 -10    0.16    0.07
   3   1 -10    0.17    0.08
  -3   1  10    0.09    0.05
   3  -1 -10   -0.07    0.07
  -3  -1  10    0.07    0.08
   3  -1 -10    0.11    0.08
   3  -1 -10   -0.07    0.07
  -3  -1  10    0.10    0.07
   3   1  -9   27.26    0.55
  -3   1   9   27.25    0.52
  -3   1   9   26.66    0.56
   3   1  -9   27.54    0.55
  -3   1   9   26.72    0.55
   3  -1  -9   27.15    0.56
  -3  -1   9   27.29    0.56
  -3  -1   9   27.72    0.53
  -3  -1   9   27.36    0.56
   3  -1  -9   26.12    0.55
   3  -1  -9   27.92    0.56
  -3   1   8    8.32    0.19
   3   1  -8    8.59    0.22
  -3   1   8    8.10    0.22
   3   1  -8    8.43    0.22
  -3   1   8    8.08    0.23
  -3  -1   8    8.50    0.23
   3  -1  -8    8.49    0.22
   3  -1  -8    8.36    0.23
  -3  -1   8    8.64    0.21
   3  -1  -8    8.65    0.23
  -3  -1   8    8.44    0.22
  -3   1   7    8.21    0.22
   3   1  -7    8.61    0.21
  -3   1   7    8.45    0.19
  -3   1   7    8.41    0.23
   3   1  -7    8.63    0.22
  -3  -1   7    8.84    0.22
  -3  -1   7    8.80    0.21
   3  -1  -7    8.94    0.22
  -3  -1   7    8.88    0.22
   3  -1  -7    8.83    0.22
   3  -1  -7    8.51    0.22
  -3  -1   7    8.62    0.22
  -3   1   6    0.07    0.05
   3   1  -6    0.16    0.05
   3   1  -6    0.04    0.05
  -3   1   6    0.04    0.06
  -3   1   6    0.07    0.04
   3  -1  -6    0.09    0.05
   3  -1  -6   -0.09    0.06
  -3  -1   6    0.10    0.05
   3  -1  -6    0.02    0.06
  -3  -1   6    0.02    0.06
  -3  -1   6    0.07    0.05
  -3  -1   6    0.10    0.06
  -3   1   5   31.40    0.59
  -3   1   5   30.98    0.59
   3   1  -5   30.74    0.58
  -3   1   5   31.85    0.60
   3   1  -5   31.04    0.59
  -3  -1   5   30.97    0.59
   3  -1  -5   31.26    0.59
  -3  -1   5   31.75    0.59
   3  -1  -5   30.52    0.59
  -3  -1   5   31.35    0.58
  -3  -1   5   31.23    0.58
   3   1  -4    0.31    0.04
  -3   1   4    0.22    0.05
  -3   1   4    0.20    0.05
  -3   1   4    0.23    0.04
   3   1  -4    0.24    0.04
  -3   1   4    0.10    0.05
   3   1  -4    0.31    0.04
  -3  -1   4    0.29    0.05
  -3  -1   4    0.31    0.04
  -3  -1   4    0.27    0.04
   3  -1  -4    0.26    0.05
   3  -1  -4    0.27    0.05
  -3  -1   4    0.23    0.05
   3  -1  -4    0.18    0.04
   3   1  -3    2.53    0.07
  -3   1   3    2.47    0.09
  -3   1   3    2.40    0.10
   3   1  -3    2.73    0.08
   3   1  -3    2.63    0.08
  -3   1   3    2.49    0.09
  -3  -1   3    2.57    0.11
   3  -1  -3    2.44    0.09
   3  -1  -3    2.43    0.10
  -3  -1   3    2.62    0.07
   3  -1  -3    2.63    0.09
  -3  -1   3    2.41    0.08
  -3  -1   3    2.60    0.08
  -3   1   2  259.01    4.59
  -3   1   2  252.09    4.54
   3   1  -2  252.89    4.47
   3   1  -2  251.14    4.52
  -3   1   2  256.35    4.54
   3  -1  -2  255.40    4.54
  -3  -1   2  250.71    4.49
   3  -1  -2  261.06    4.59
  -3  -1   2  259.88    4.54
  -3  -1   2  249.11    4.49
   3  -1  -2  251.00    4.53
  -3   1   1  131.35    2.31
  -3   1   1  126.28    2.29
  -3   1   1  126.17    2.29
  -3   1   1  129.19    2.33
   3  -1  -1  128.10    2.27
   3  -1  -1  123.94    2.31
   3  -1  -1  129.34    2.31
   3  -1  -1  131.19    2.32
  -3   1   0  207.73    3.71
  -3   1   0  201.34    3.73
  -3   1   0  208.90    3.77
  -3   1   0  212.91    3.77
  -3  -1   0  204.73    3.67
  -3  -1   0  208.12    3.67
   3  -1   0  207.64    3.73
  -3  -1   0  208.66    3.71
   3  -1   0  210.25    3.79
   3  -1   0  206.97    3.73
   3  -1   0  215.06    3.78
  -3   1  -1   68.06    1.19
   3   1   1   66.07    1.18
  -3   1  -1   67.27    1.20
  -3   1  -1   64.53    1.18
   3   1   1   65.47    1.19
  -3   1  -1   66.87    1.20
   3   1   1   65.56    1.18
   3  -1   1   65.99    1.19
   3  -1   1   66.34    1.20
  -3  -1  -1   65.77    1.18
  -3  -1  -1   66.16    1.19
   3  -1   1   68.30    1.20
  -3  -1  -1   65.62    1.18
   3  -1   1   65.47    1.19
   3   1   2  377.07    6.74
  -3   1  -2  383.23    6.81
  -3   1  -2  373.21    6.74
   3   1   2  377.80    6.83
  -3   1  -2  385.41    6.87
   3   1   2  373.55    6.75
  -3  -1  -2  381.08    6.76
  -3  -1  -2  380.00    6.74
   3  -1   2  384.16    6.80
   3  -1   2  385.94    6.86
   3  -1   2  382.84    6.76
  -3  -1  -2  381.63    6.82
  -3   1  -3   76.96    1.40
   3   1   3   76.08    1.38
   3   1   3   77.18    1.39
   3   1   3   76.93    1.38
  -3   1  -3   76.96    1.38
  -3   1  -3   77.32    1.39
  -3  -1  -3   77.08    1.38
  -3  -1  -3   77.78    1.38
   3  -1   3   78.16    1.40
  -3  -1  -3   77.28    1.40
   3  -1   3   76.79    1.38
   3  -1   3   76.87    1.38
   3   1   4    3.74    0.12
  -3   1  -4    4.07    0.14
   3   1   4    3.85    0.12
  -3   1  -4    4.12    0.14
  -3   1  -4    4.14    0.13
   3  -1   4    3.83    0.12
  -3  -1  -4    3.69    0.12
  -3  -1  -4    3.67    0.13
  -3  -1  -4    3.84    0.12
   3  -1   4    3.88    0.13
   3   1   5   -0.01    0.05
   3   1   5    0.01    0.06
  -3   1  -5    0.08    0.05
  -3   1  -5    0.07    0.06
  -3  -1  -5    0.10    0.06
  -3  -1  -5   -0.03    0.05
   3  -1   5    0.03    0.05
   3  -1   5    0.05    0.06
  -3   1  -6   24.17    0.49
  -3   1  -6   24.16    0.49
   3   1   6   23.82    0.48
   3   1   6   24.27    0.48
   3  -1   6   23.75    0.49
  -3  -1  -6   23.93    0.48
   3  -1   6   23.41    0.48
  -3  -1  -6   23.93    0.49
   3   1   7    2.60    0.13
   3   1   7    2.63    0.14
  -3   1  -7    2.47    0.14
  -3   1  -7    2.50    0.12
   3  -1   7    2.46    0.12
  -3  -1  -7    2.59    0.13
  -3  -1  -7    2.53    0.13
   3  -1   7    2.20    0.14
   3   1   8    3.17    0.16
   3   1   8    3.54    0.14
  -3   1  -8    3.44    0.16
  -3   1  -8    3.20    0.15
   3  -1   8    3.13    0.17
  -3  -1  -8    3.03    0.17
   3  -1   8    3.14    0.15
  -3  -1  -8    3.32    0.14
  -3   1  -9    0.36    0.10
   3   1   9    0.44    0.08
  -3   1  -9    0.48    0.08
   3   1   9    0.29    0.09
   3  -1   9    0.30    0.09
   3  -1   9    0.38    0.08
  -3  -1  -9    0.26    0.09
  -3  -1  -9    0.34    0.09
  -3   1 -10    0.51    0.10
   3   1  10    0.32    0.09
  -3   1 -10    0.80    0.10
   3   1  10    0.58    0.11
   3  -1  10    0.57    0.09
   3  -1  10    0.61    0.11
  -3  -1 -10    0.54    0.12
  -3  -1 -10    0.47    0.09
  -3  -1 -10    0.59    0.06
  -3   1 -11    0.57    0.09
  -3   1 -11    0.42    0.12
  -3   1 -11    0.54    0.10
   3   1  11    0.47    0.10
   3   1  11    0.39    0.12
  -3  -1 -11    0.49    0.12
   3  -1  11    0.65    0.12
  -3  -1 -11    0.52    0.10
  -3  -1 -11    0.67    0.07
   3  -1  11    0.57    0.10
  -3   1 -12    4.77    0.25
  -3   1 -12    4.71    0.18
   3   1  12    4.81    0.22
   3   1  12    4.68    0.23
  -3   1 -12    4.69    0.20
  -3  -1 -12    4.50    0.15
   3  -1  12    5.06    0.24
  -3  -1 -12    4.86    0.22
   3  -1  12    4.42    0.21
  -3  -1 -12    4.60    0.24
   3   1  13    0.38    0.11
   3   1  13    0.50    0.14
  -3   1 -13    0.60    0.09
  -3   1 -13    0.39    0.13
   3  -1  13    0.38    0.13
   3  -1  13    0.27    0.11
  -3  -1 -13    0.51    0.07
  -3  -1 -13    0.24    0.13
  -3   1 -14    0.86    0.16
   3   1  14    0.78    0.15
  -3   1 -14    0.82    0.10
   3   1  14    0.72    0.14
   3  -1  14    0.90    0.14
  -3  -1 -14    0.86    0.16
   3  -1  14    0.74    0.13
  -3   1 -15    1.20    0.11
   3   1  15    1.26    0.16
  -3   1 -15    1.06    0.16
   3  -1  15    1.20    0.17
  -3  -1 -15    0.96    0.17
  -3   1 -16    0.55    0.17
   3   1  16    0.65    0.15
   3  -1  16    0.60    0.16
  -3  -1 -16    0.41    0.15
   3   1  17    0.61    0.17
  -3   1 -17    0.66    0.18
   3  -1  17    0.76    0.18
  -3  -1 -17    0.69    0.19
   3   1  18   -0.12    0.17
  -3   1 -18    0.22    0.18
  -3  -1 -18   -0.18    0.16
   3  -1  18   -0.17    0.17
  -3   2  19    0.14    0.18
  -3  -2  19    0.27    0.18
   3  -2 -19   -0.17    0.17
   3   2 -18    0.46    0.17
  -3   2  18    0.13    0.17
  -3  -2  18    0.58    0.18
   3  -2 -18    0.29    0.16
  -3   2  17    0.11    0.15
   3   2 -17    0.11    0.14
  -3  -2  17   -0.04    0.14
   3  -2 -17    0.03    0.15
   3  -2 -17    0.19    0.15
  -3   2  16   -0.02    0.14
   3   2 -16   -0.07    0.14
  -3  -2  16   -0.05    0.14
   3  -2 -16    0.06    0.14
   3  -2 -16   -0.06    0.14
  -3   2  15    1.26    0.17
   3   2 -15    1.27    0.16
   3  -2 -15    1.06    0.15
  -3  -2  15    1.10    0.16
   3  -2 -15    1.25    0.16
  -3   2  14    2.95    0.22
   3   2 -14    2.97    0.22
   3   2 -14    2.81    0.18
   3  -2 -14    2.56    0.20
  -3  -2  14    2.75    0.21
   3  -2 -14    2.55    0.19
   3   2 -13    1.73    0.14
  -3   2  13    1.44    0.14
  -3   2  13    1.64    0.15
   3   2 -13    1.67    0.15
   3  -2 -13    1.72    0.16
   3  -2 -13    1.69    0.16
  -3  -2  13    1.58    0.15
   3  -2 -13    1.46    0.14
  -3  -2  13    1.68    0.14
  -3   2  12   -0.08    0.08
  -3   2  12   -0.10    0.11
   3   2 -12    0.08    0.09
   3   2 -12    0.10    0.10
   3  -2 -12   -0.15    0.08
  -3  -2  12    0.09    0.10
   3  -2 -12   -0.08    0.10
   3  -2 -12   -0.17    0.10
  -3  -2  12   -0.07    0.08
  -3   2  11    0.99    0.12
   3   2 -11    1.19    0.11
  -3   2  11    1.02    0.11
   3   2 -11    1.05    0.10
   3  -2 -11    0.97    0.12
  -3  -2  11    1.16    0.11
   3  -2 -11    1.13    0.13
  -3  -2  11    1.02    0.12
   3  -2 -11    1.16    0.11
  -3   2  10    0.29    0.09
  -3   2  10    0.16    0.08
   3   2 -10    0.27    0.08
   3   2 -10    0.24    0.07
  -3   2  10    0.24    0.05
   3   2 -10    0.31    0.08
  -3  -2  10    0.34    0.08
  -3  -2  10    0.17    0.09
   3  -2 -10    0.30    0.10
   3  -2 -10    0.36    0.10
   3  -2 -10    0.22    0.08
   3   2  -9    4.87    0.17
  -3   2   9    5.07    0.19
   3   2  -9    4.59    0.16
   3   2  -9    4.77    0.16
  -3   2   9    4.61    0.13
  -3   2   9    4.52    0.17
  -3  -2   9    4.62    0.17
   3  -2  -9    4.76    0.17
   3  -2  -9    4.98    0.20
  -3  -2   9    4.75    0.18
   3  -2  -9    4.86    0.19
  -3  -2   9    4.57    0.16
  -3   2   8   64.29    1.15
  -3   2   8   65.51    1.21
   3   2  -8   62.69    1.19
   3   2  -8   63.19    1.18
  -3   2   8   64.26    1.20
   3   2  -8   63.97    1.18
  -3  -2   8   64.12    1.19
  -3  -2   8   63.61    1.18
   3  -2  -8   62.58    1.19
   3  -2  -8   64.95    1.19
   3  -2  -8   64.77    1.20
  -3  -2   8   65.12    1.20
   3   2  -7   15.80    0.33
   3   2  -7   15.31    0.33
  -3   2   7   15.43    0.34
  -3   2   7   15.50    0.35
   3   2  -7   15.23    0.33
  -3   2   7   15.77    0.30
  -3  -2   7   15.41    0.33
  -3  -2   7   15.70    0.33
  -3  -2   7   14.68    0.33
  -3  -2   7   15.54    0.33
   3  -2  -7   15.74    0.35
   3  -2  -7   15.54    0.34
  -3   2   6   -0.01    0.06
   3   2  -6    0.06    0.06
   3   2  -6   -0.02    0.05
  -3   2   6    0.04    0.05
   3   2  -6   -0.03    0.05
   3  -2  -6    0.11    0.05
  -3  -2   6    0.07    0.06
  -3  -2   6   -0.01    0.06
   3  -2  -6   -0.02    0.06
  -3  -2   6    0.04    0.06
  -3  -2   6    0.06    0.05
  -3   2   5   48.43    0.90
   3   2  -5   47.93    0.89
  -3   2   5   48.07    0.89
   3   2  -5   47.97    0.89
   3   2  -5   47.90    0.88
   3  -2  -5   48.79    0.90
  -3  -2   5   48.17    0.88
  -3  -2   5   48.32    0.89
  -3  -2   5   48.06    0.88
   3  -2  -5   48.26    0.89
  -3  -2   5   49.01    0.89
  -3   2   4    0.18    0.05
  -3   2   4    0.13    0.04
   3   2  -4    0.14    0.04
   3   2  -4    0.21    0.04
   3   2  -4    0.15    0.05
  -3   2   4    0.13    0.05
   3   2  -4    0.24    0.04
  -3  -2   4    0.13    0.04
  -3  -2   4    0.20    0.04
   3  -2  -4    0.19    0.05
   3  -2  -4    0.18    0.05
  -3  -2   4    0.23    0.05
  -3  -2   4    0.15    0.04
  -3   2   3    6.95    0.17
  -3   2   3    7.06    0.17
   3   2  -3    6.95    0.14
   3   2  -3    6.93    0.14
   3   2  -3    6.88    0.14
  -3   2   3    7.00    0.16
   3  -2  -3    6.83    0.17
   3  -2  -3    6.90    0.17
  -3  -2   3    6.77    0.15
  -3  -2   3    6.88    0.15
   3  -2  -3    6.89    0.17
  -3  -2   3    6.85    0.17
  -3  -2   3    6.99    0.15
  -3   2   2   12.35    0.25
   3   2  -2   12.16    0.23
  -3   2   2   12.26    0.25
  -3   2   2   12.00    0.25
   3  -2  -2   12.62    0.26
  -3  -2   2   12.20    0.23
  -3  -2   2   12.32    0.23
   3  -2  -2   12.39    0.25
  -3  -2   2   12.33    0.23
   3  -2  -2   11.86    0.25
  -3   2   1  445.67    8.03
  -3   2   1  445.25    8.02
  -3   2   1  452.41    8.12
  -3  -2   1  454.63    8.01
  -3  -2   1  463.15    7.99
  -3  -2   1  449.98    7.93
   3  -2  -1  445.66    8.03
   3  -2  -1  454.00    8.14
   3  -2  -1  445.80    8.01
  -3  -2   1  450.33    7.93
   3  -2  -1  453.75    8.13
  -3   2   0  460.37    8.27
  -3   2   0  468.17    8.28
  -3   2   0  442.54    8.18
   3   2   0  466.33    8.07
   3   2   0  466.30    8.15
  -3   2   0  461.80    8.19
   3  -2   0  452.15    8.17
   3  -2   0  443.39    8.17
  -3  -2   0  467.03    8.17
   3  -2   0  469.13    8.28
   3  -2   0  457.67    8.28
  -3  -2   0  449.00    8.09
  -3  -2   0  467.90    8.09
   3   2   1   84.69    1.52
  -3   2  -1   83.91    1.52
  -3   2  -1   86.21    1.53
  -3   2  -1   84.89    1.53
   3   2   1   83.21    1.50
   3   2   1   85.32    1.50
  -3   2  -1   84.10    1.52
   3  -2   1   85.38    1.53
  -3  -2  -1   83.89    1.50
  -3  -2  -1   85.44    1.50
  -3  -2  -1   86.34    1.52
   3  -2   1   85.34    1.52
   3  -2   1   86.34    1.53
   3  -2   1   83.82    1.52
  -3   2  -2   37.25    0.69
   3   2   2   37.18    0.68
  -3   2  -2   36.62    0.69
  -3   2  -2   37.64    0.69
   3   2   2   37.73    0.68
   3   2   2   36.08    0.67
   3  -2   2   37.64    0.70
  -3  -2  -2   37.14    0.68
  -3  -2  -2   37.05    0.68
  -3  -2  -2   37.27    0.68
   3  -2   2   37.73    0.69
   3  -2   2   36.86    0.69
  -3   2  -3   65.98    1.19
  -3   2  -3   65.27    1.17
   3   2   3   65.15    1.18
  -3   2  -3   64.21    1.17
   3   2   3   64.04    1.17
   3   2   3   64.31    1.17
  -3  -2  -3   64.77    1.17
   3  -2   3   64.47    1.17
  -3  -2  -3   65.38    1.18
  -3  -2  -3   63.63    1.17
   3  -2   3   64.95    1.19
  -3   2  -4    3.22    0.12
  -3   2  -4    3.03    0.11
   3   2   4    3.01    0.10
   3   2   4    3.11    0.12
  -3  -2  -4    2.96    0.12
  -3  -2  -4    3.01    0.11
   3  -2   4    3.19    0.11
   3  -2   4    3.21    0.12
  -3  -2  -4    2.99    0.12
   3   2   5   33.86    0.64
   3   2   5   32.86    0.64
  -3   2  -5   32.50    0.64
  -3   2  -5   32.60    0.64
   3  -2   5   32.78    0.64
  -3  -2  -5   34.22    0.64
  -3  -2  -5   33.41    0.64
   3  -2   5   33.27    0.65
  -3   2  -6   15.28    0.34
   3   2   6   15.69    0.34
   3   2   6   15.60    0.34
  -3   2  -6   15.39    0.35
  -3  -2  -6   15.11    0.34
   3  -2   6   15.19    0.34
  -3  -2  -6   16.04    0.34
   3  -2   6   15.65    0.34
   3   2   7    2.51    0.12
   3   2   7    2.71    0.13
  -3   2  -7    2.50    0.14
  -3   2  -7    2.52    0.13
   3  -2   7    2.62    0.14
  -3  -2  -7    2.63    0.14
  -3  -2  -7    2.45    0.15
   3  -2   7    2.60    0.15
   3   2   8   11.56    0.29
  -3   2  -8   11.36    0.30
   3   2   8   11.26    0.28
  -3   2  -8   11.36    0.28
  -3  -2  -8   11.65    0.30
   3  -2   8   10.49    0.28
   3  -2   8   11.61    0.29
  -3  -2  -8   11.10    0.28
  -3   2  -9    6.45    0.21
   3   2   9    6.22    0.22
   3   2   9    6.29    0.21
  -3   2  -9    6.33    0.23
  -3  -2  -9    6.06    0.20
   3  -2   9    6.47    0.21
  -3  -2  -9    6.28    0.21
   3  -2   9    6.22    0.22
  -3   2 -10    0.44    0.09
   3   2  10    0.43    0.09
   3   2  10    0.37    0.11
  -3   2 -10    0.64    0.12
   3  -2  10    0.50    0.10
  -3  -2 -10    0.49    0.05
  -3  -2 -10    0.60    0.11
  -3  -2 -10    0.40    0.11
   3  -2  10    0.69    0.12
   3   2  11    0.19    0.12
  -3   2 -11    0.17    0.10
  -3   2 -11    0.43    0.13
  -3   2 -11    0.21    0.09
   3   2  11    0.09    0.09
   3  -2  11    0.30    0.10
   3  -2  11    0.22    0.11
  -3  -2 -11    0.24    0.10
  -3  -2 -11    0.17    0.12
  -3  -2 -11    0.37    0.05
   3   2  12   19.99    0.48
  -3   2 -12   19.79    0.44
   3   2  12   19.74    0.47
  -3   2 -12   19.55    0.48
  -3   2 -12   20.61    0.48
  -3  -2 -12   19.73    0.38
   3  -2  12   19.46    0.48
  -3  -2 -12   20.32    0.49
   3  -2  12   19.82    0.48
  -3  -2 -12   20.00    0.48
  -3   2 -13    4.37    0.24
   3   2  13    4.20    0.20
   3   2  13    3.88    0.23
  -3   2 -13    3.75    0.17
  -3  -2 -13    3.67    0.22
   3  -2  13    4.22    0.22
  -3  -2 -13    3.99    0.11
   3  -2  13    3.78    0.20
   3   2  14    1.32    0.14
   3   2  14    1.25    0.16
  -3   2 -14    1.59    0.17
  -3   2 -14    1.26    0.12
  -3  -2 -14    1.10    0.17
   3  -2  14    1.71    0.17
  -3   2 -15    0.24    0.10
   3   2  15    0.31    0.15
  -3   2 -15    0.37    0.15
  -3  -2 -15    0.12    0.15
   3  -2  15    0.03    0.14
   3   2  16    0.01    0.13
  -3   2 -16    0.02    0.16
   3  -2  16    0.09    0.15
  -3  -2 -16    0.00    0.16
  -3   2 -17    1.47    0.20
   3   2  17    1.43    0.19
  -3  -2 -17    1.28    0.20
   3  -2  17    1.58    0.19
  -3   2 -18    3.84    0.30
   3   2  18    3.82    0.29
  -3  -2 -18    4.03    0.31
   3  -2  18    3.62    0.29
  -3   3  19    0.60    0.19
   3  -3 -19    0.58    0.19
  -3  -3  19    0.17    0.18
  -3   3  18    0.04    0.16
   3  -3 -18    0.07    0.17
  -3  -3  18    0.10    0.16
  -3   3  17    0.58    0.17
   3   3 -17    0.36    0.15
  -3  -3  17    0.26    0.16
   3  -3 -17    0.65    0.17
   3   3 -16    2.71    0.20
  -3   3  16    2.68    0.21
   3  -3 -16    3.37    0.24
  -3  -3  16    3.11    0.24
   3   3 -15    0.03    0.13
  -3   3  15    0.14    0.14
   3  -3 -15    0.05    0.13
  -3  -3  15    0.04    0.14
  -3   3  14    1.05    0.15
   3   3 -14    1.00    0.14
   3   3 -14    1.13    0.13
   3  -3 -14    0.90    0.15
  -3  -3  14    1.18    0.14
   3   3 -13    1.46    0.14
  -3   3  13    1.31    0.16
   3   3 -13    1.63    0.13
  -3   3  13    1.29    0.13
   3  -3 -13    1.30    0.15
  -3  -3  13    1.15    0.14
  -3   3  12   16.10    0.41
  -3   3  12   16.44    0.41
   3   3 -12   16.36    0.39
   3   3 -12   16.77    0.41
   3   3 -12   16.43    0.39
  -3  -3  12   16.11    0.40
  -3  -3  12   16.21    0.40
   3  -3 -12   16.07    0.40
   3  -3 -12   16.11    0.41
   3   3 -11    6.33    0.22
   3   3 -11    6.05    0.20
  -3   3  11    6.09    0.23
   3   3 -11    6.39    0.21
  -3   3  11    6.12    0.23
   3  -3 -11    6.21    0.23
  -3  -3  11    6.34    0.22
   3  -3 -11    5.87    0.22
  -3  -3  11    6.38    0.23
  -3   3  10   14.35    0.28
   3   3 -10   14.40    0.34
   3   3 -10   14.78    0.35
   3   3 -10   13.99    0.33
  -3   3  10   14.16    0.35
  -3   3  10   14.12    0.36
   3  -3 -10   14.32    0.36
  -3  -3  10   14.82    0.35
  -3  -3  10   14.03    0.34
   3  -3 -10   14.19    0.35
   3   3  -9    4.77    0.16
  -3   3   9    4.44    0.18
   3   3  -9    4.61    0.17
  -3   3   9    4.55    0.18
  -3   3   9    4.59    0.11
   3   3  -9    4.70    0.17
  -3  -3   9    4.72    0.18
  -3  -3   9    4.64    0.17
   3  -3  -9    4.61    0.18
   3  -3  -9    4.36    0.17
  -3   3   8    1.05    0.06
   3   3  -8    0.96    0.08
   3   3  -8    1.07    0.10
  -3   3   8    0.87    0.09
   3   3  -8    0.94    0.09
  -3   3   8    0.93    0.10
   3  -3  -8    0.95    0.09
  -3  -3   8    0.93    0.09
   3  -3  -8    1.05    0.10
  -3  -3   8    1.00    0.09
  -3  -3   8    0.96    0.09
   3   3  -7    9.58    0.23
   3   3  -7    8.88    0.23
  -3   3   7    8.98    0.24
  -3   3   7    9.40    0.25
   3   3  -7    9.37    0.24
  -3  -3   7    9.26    0.23
   3  -3  -7    9.57    0.25
   3  -3  -7    9.28    0.24
  -3  -3   7    8.96    0.24
  -3  -3   7    9.30    0.23
  -3  -3   7    9.27    0.23
  -3   3   6    0.06    0.06
  -3   3   6   -0.06    0.06
   3   3  -6   -0.06    0.06
   3   3  -6    0.03    0.05
   3   3  -6    0.12    0.06
   3  -3  -6   -0.06    0.05
  -3  -3   6    0.00    0.05
  -3  -3   6   -0.07    0.06
  -3  -3   6   -0.05    0.06
  -3  -3   6    0.04    0.07
   3  -3  -6   -0.03    0.07
  -3   3   5    4.62    0.16
   3   3  -5    4.34    0.13
  -3   3   5    4.44    0.14
   3   3  -5    4.70    0.16
   3   3  -5    4.65    0.13
  -3  -3   5    4.61    0.13
  -3  -3   5    4.79    0.15
   3  -3  -5    4.90    0.14
  -3  -3   5    4.40    0.14
   3  -3  -5    4.88    0.16
  -3  -3   5    4.33    0.14
   3   3  -4    4.93    0.13
  -3   3   4    5.18    0.16
   3   3  -4    5.08    0.13
  -3   3   4    5.11    0.15
   3   3  -4    5.24    0.13
  -3  -3   4    5.11    0.14
  -3  -3   4    5.03    0.15
   3  -3  -4    4.91    0.14
   3  -3  -4    5.11    0.16
  -3  -3   4    5.33    0.13
  -3  -3   4    5.18    0.14
  -3   3   3   95.45    1.71
  -3   3   3   95.20    1.70
   3   3  -3   93.56    1.67
  -3   3   3   94.11    1.70
   3   3  -3   93.12    1.67
   3   3  -3   94.59    1.69
   3   3  -3   93.82    1.70
  -3  -3   3   92.84    1.68
  -3  -3   3   95.81    1.68
   3  -3  -3   95.54    1.70
  -3  -3   3   93.72    1.69
  -3  -3   3   95.34    1.69
  -3   3   2    2.95    0.12
  -3   3   2    3.13    0.11
   3   3  -2    3.11    0.08
  -3   3   2    2.75    0.11
   3   3  -2    3.11    0.08
   3  -3  -2    3.01    0.12
  -3  -3   2    3.12    0.09
  -3  -3   2    3.26    0.09
  -3  -3   2    3.15    0.11
  -3  -3   2    3.13    0.09
  -3  -3   2    3.49    0.10
  -3   3   1  357.74    6.35
   3   3  -1  360.76    6.29
  -3   3   1  359.61    6.40
   3   3  -1  308.83    6.29
  -3   3   1  359.53    6.43
  -3  -3   1  362.13    6.32
   3  -3  -1  357.46    6.37
  -3  -3   1  364.81    6.32
   3  -3  -1  363.70    6.43
   3  -3  -1  359.50    6.35
  -3  -3   1  361.15    6.29
  -3  -3   1  362.73    6.38
  -3   3   0    5.11    0.15
  -3   3   0    4.98    0.14
   3   3   0    4.83    0.12
   3   3   0    4.87    0.12
  -3   3   0    4.91    0.13
  -3   3   0    5.22    0.14
   3   3   0    4.98    0.11
   3  -3   0    4.94    0.14
   3  -3   0    5.14    0.14
  -3  -3   0    4.92    0.12
   3  -3   0    4.90    0.15
  -3  -3   0    5.12    0.14
  -3  -3   0    4.78    0.12
  -3  -3   0    4.82    0.12
   3   3   1    1.62    0.08
   3   3   1    1.52    0.07
  -3   3  -1    1.45    0.10
  -3   3  -1    1.55    0.08
  -3   3  -1    1.38    0.09
  -3   3  -1    1.32    0.09
   3   3   1    1.61    0.06
   3  -3   1    1.30    0.10
   3  -3   1    1.53    0.09
  -3  -3  -1    1.52    0.07
  -3  -3  -1    1.52    0.08
  -3  -3  -1    1.47    0.07
  -3  -3  -1    1.67    0.08
   3   3   2    5.73    0.14
  -3   3  -2    5.37    0.15
  -3   3  -2    5.34    0.16
   3   3   2    5.34    0.14
  -3   3  -2    5.50    0.15
   3   3   2    5.55    0.14
  -3  -3  -2    5.66    0.14
  -3  -3  -2    5.23    0.13
  -3  -3  -2    5.63    0.14
   3  -3   2    5.61    0.15
  -3  -3  -2    5.60    0.14
   3  -3   2    5.41    0.16
   3   3   3   33.27    0.62
  -3   3  -3   33.36    0.63
  -3   3  -3   33.12    0.63
   3   3   3   33.02    0.62
  -3  -3  -3   32.53    0.62
   3  -3   3   32.84    0.63
   3  -3   3   32.83    0.63
  -3  -3  -3   32.26    0.62
   3  -3   3   33.31    0.63
  -3  -3  -3   32.95    0.62
  -3   3  -4    5.16    0.17
  -3   3  -4    4.97    0.15
   3   3   4    5.08    0.15
   3   3   4    5.15    0.15
  -3  -3  -4    5.14    0.16
  -3  -3  -4    4.99    0.16
   3  -3   4    5.18    0.17
  -3  -3  -4    5.35    0.15
   3  -3   4    4.99    0.15
   3  -3   4    4.99    0.15
  -3   3  -5  112.75    2.05
   3   3   5  113.61    2.04
  -3   3  -5  115.33    2.07
   3   3   5  113.88    2.06
  -3  -3  -5  111.38    2.06
   3  -3   5  114.10    2.07
  -3  -3  -5  114.14    2.04
   3  -3   5  112.87    2.05
   3   3   6   47.85    0.91
  -3   3  -6   47.94    0.91
  -3   3  -6   47.80    0.92
   3   3   6   48.52    0.90
   3  -3   6   47.63    0.92
   3  -3   6   48.23    0.91
  -3  -3  -6   47.10    0.90
  -3  -3  -6   48.18    0.91
   3   3   7   15.65    0.35
  -3   3  -7   14.54    0.35
  -3   3  -7   15.52    0.35
   3   3   7   15.25    0.35
   3  -3   7   15.26    0.35
   3  -3   7   15.45    0.35
  -3  -3  -7   15.84    0.36
  -3  -3  -7   15.80    0.35
   3   3   8    0.43    0.09
   3   3   8    0.36    0.08
  -3   3  -8    0.44    0.09
  -3   3  -8    0.54    0.09
   3  -3   8    0.53    0.10
  -3  -3  -8    0.70    0.10
  -3  -3  -8    0.49    0.08
   3  -3   8    0.62    0.09
  -3   3  -9    4.17    0.20
   3   3   9    3.72    0.16
   3   3   9    3.95    0.18
  -3   3  -9    4.16    0.18
  -3  -3  -9    4.33    0.20
  -3  -3  -9    4.33    0.19
   3  -3   9    4.01    0.17
   3  -3   9    3.90    0.19
   3   3  10   54.35    1.05
  -3   3 -10   53.96    1.06
  -3   3 -10   54.42    1.05
   3   3  10   53.42    1.05
   3  -3  10   53.94    1.05
   3  -3  10   53.52    1.06
  -3  -3 -10   53.99    1.06
  -3  -3 -10   53.70    1.05
  -3   3 -11   17.33    0.44
   3   3  11   18.68    0.45
  -3   3 -11   18.48    0.42
  -3   3 -11   19.31    0.47
   3   3  11   19.85    0.46
  -3  -3 -11   19.33    0.47
  -3  -3 -11   18.15    0.45
   3  -3  11   19.38    0.46
   3  -3  11   18.74    0.46
   3   3  12    0.51    0.12
   3   3  12    0.57    0.12
  -3   3 -12    0.33    0.10
  -3   3 -12    0.59    0.11
  -3   3 -12    0.50    0.14
   3  -3  12    0.72    0.12
  -3  -3 -12    0.34    0.13
   3  -3  12    0.52    0.14
  -3   3 -13   14.87    0.41
   3   3  13   15.31    0.41
   3   3  13   14.59    0.40
  -3   3 -13   14.59    0.37
  -3  -3 -13   14.56    0.40
   3  -3  13   14.53    0.40
   3  -3  13   14.62    0.40
  -3   3 -14    0.04    0.10
  -3   3 -14    0.10    0.13
   3   3  14   -0.09    0.12
   3   3  14    0.02    0.12
  -3  -3 -14   -0.05    0.13
   3  -3  14   -0.11    0.13
  -3   3 -15   -0.01    0.10
  -3   3 -15    0.26    0.15
   3   3  15    0.31    0.15
   3  -3  15    0.07    0.14
  -3  -3 -15    0.21    0.15
  -3   3 -16   -0.13    0.15
  -3   3 -16    0.01    0.11
   3   3  16    0.10    0.15
  -3  -3 -16    0.00    0.15
   3  -3  16    0.01    0.15
  -3   3 -17    0.26    0.17
   3   3  17    0.16    0.15
  -3  -3 -17   -0.08    0.17
   3  -3  17   -0.23    0.16
   3   3  18    0.39    0.17
  -3   3 -18    0.52    0.19
   3  -3  18    0.50    0.19
  -3  -3 -18    0.73    0.19
   3  -4 -19    0.80    0.20
  -3   4  18    0.34    0.16
  -3  -4  18    0.25    0.17
   3  -4 -18    0.38    0.17
  -3   4  17    1.53    0.19
   3  -4 -17    1.65    0.18
  -3  -4  17    1.47    0.19
  -3   4  16    1.55    0.19
   3   4 -16    1.05    0.16
  -3  -4  16    1.55    0.19
   3  -4 -16    1.24    0.17
   3   4 -15    0.08    0.13
  -3   4  15   -0.03    0.12
   3  -4 -15    0.00    0.14
  -3  -4  15    0.02    0.14
   3   4 -14    1.80    0.15
  -3   4  14    1.81    0.16
   3   4 -14    1.74    0.15
   3   4 -14    1.60    0.16
  -3  -4  14    1.75    0.17
   3  -4 -14    1.62    0.17
   3   4 -13    0.14    0.11
   3   4 -13    0.00    0.10
  -3   4  13    0.21    0.13
   3   4 -13    0.09    0.11
  -3   4  13    0.08    0.10
  -3  -4  13    0.04    0.12
   3  -4 -13    0.12    0.13
   3   4 -12    2.00    0.15
   3   4 -12    1.92    0.16
   3   4 -12    1.96    0.14
  -3   4  12    1.78    0.15
  -3   4  12    1.97    0.16
   3  -4 -12    1.47    0.13
  -3  -4  12    2.20    0.15
   3  -4 -12    2.05    0.16
  -3  -4  12    2.00    0.16
  -3   4  11    0.51    0.11
   3   4 -11    0.50    0.10
   3   4 -11    0.52    0.09
   3   4 -11    0.60    0.11
  -3   4  11    0.43    0.12
  -3  -4  11    0.71    0.12
   3  -4 -11    0.58    0.12
  -3  -4  11    0.59    0.10
   3   4 -10   16.01    0.37
  -3   4  10   16.21    0.39
   3   4 -10   16.28    0.38
   3   4 -10   15.86    0.38
  -3   4  10   16.12    0.39
  -3  -4  10   16.73    0.39
   3  -4 -10   16.13    0.39
  -3  -4  10   16.40    0.39
   3   4  -9    4.21    0.18
  -3   4   9    4.18    0.19
  -3   4   9    4.23    0.17
   3   4  -9    4.16    0.17
  -3   4   9    4.38    0.10
   3   4  -9    4.30    0.15
  -3  -4   9    4.61    0.17
   3  -4  -9    4.03    0.18
  -3  -4   9    4.25    0.18
   3   4  -8   -0.03    0.07
   3   4  -8    0.02    0.06
  -3   4   8   -0.02    0.07
  -3   4   8   -0.02    0.08
   3   4  -8   -0.06    0.06
  -3  -4   8   -0.11    0.07
   3  -4  -8    0.02    0.02
   3  -4  -8   -0.04    0.07
  -3  -4   8   -0.01    0.06
  -3   4   7   20.94    0.45
  -3   4   7   21.43    0.46
   3   4  -7   20.88    0.45
   3   4  -7   21.52    0.43
   3   4  -7   21.16    0.43
  -3  -4   7   21.97    0.45
  -3  -4   7   21.54    0.44
   3  -4  -7   21.44    0.46
  -3  -4   7   21.39    0.44
  -3   4   6   14.79    0.34
   3   4  -6   14.94    0.31
   3   4  -6   14.53    0.31
   3   4  -6   14.17    0.33
  -3   4   6   14.64    0.34
  -3  -4   6   14.70    0.32
  -3  -4   6   14.76    0.32
  -3  -4   6   15.19    0.32
  -3  -4   6   15.15    0.34
   3  -4  -6   15.03    0.34
   3   4  -5   39.24    0.76
   3   4  -5   39.65    0.74
  -3   4   5   40.01    0.77
   3   4  -5   39.70    0.74
  -3   4   5   39.38    0.76
  -3  -4   5   40.03    0.74
   3  -4  -5   40.01    0.76
  -3  -4   5   39.13    0.76
  -3  -4   5   40.75    0.74
  -3  -4   5   40.31    0.75
   3   4  -4    2.16    0.09
   3   4  -4    2.15    0.12
   3   4  -4    2.25    0.10
  -3   4   4    2.17    0.11
  -3   4   4    2.12    0.13
  -3  -4   4    2.18    0.11
  -3  -4   4    2.05    0.10
  -3  -4   4    2.14    0.10
  -3  -4   4    2.17    0.12
   3  -4  -4    2.28    0.12
   3   4  -3    0.15    0.06
  -3   4   3    0.10    0.05
   3   4  -3    0.11    0.04
   3   4  -3    0.15    0.04
  -3   4   3   -0.04    0.06
  -3  -4   3    0.12    0.06
  -3  -4   3    0.11    0.04
   3  -4  -3    0.01    0.04
  -3  -4   3    0.10    0.05
  -3  -4   3    0.08    0.05
  -3  -4   3    0.14    0.04
   3  -4  -3    0.02    0.06
  -3   4   2   71.38    1.30
   3   4  -2   69.81    1.26
   3   4  -2   69.93    1.28
  -3   4   2   69.26    1.28
   3   4  -2   70.59    1.26
   3  -4  -2   69.97    1.29
   3  -4  -2   69.74    1.30
  -3  -4   2   70.41    1.26
  -3  -4   2   69.91    1.28
  -3  -4   2   71.34    1.28
  -3  -4   2   72.86    1.28
  -3  -4   2   70.68    1.26
   3   4  -1   66.68    1.21
  -3   4   1   66.56    1.22
  -3   4   1   66.84    1.23
   3   4  -1   66.96    1.22
   3   4  -1   66.25    1.20
   3   4  -1   66.37    1.20
   3  -4  -1   67.29    1.23
  -3  -4   1   66.65    1.20
  -3  -4   1   67.08    1.22
   3  -4  -1   68.06    1.22
   3  -4  -1   68.11    1.23
  -3  -4   1   66.94    1.20
  -3  -4   1   67.74    1.21
   3   4   0   15.63    0.31
  -3   4   0   16.38    0.34
   3   4   0   16.07    0.33
  -3   4   0   16.23    0.34
  -3   4   0   16.57    0.34
   3   4   0   15.93    0.31
   3   4   0   16.02    0.31
   3   4   0   16.10    0.31
  -3  -4   0   16.26    0.32
  -3  -4   0   16.07    0.32
   3  -4   0   16.19    0.34
   3  -4   0   16.12    0.34
  -3  -4   0   16.06    0.32
  -3  -4   0   15.68    0.33
   3  -4   0   16.29    0.34
  -3   4  -1    0.19    0.06
   3   4   1    0.20    0.04
  -3   4  -1    0.26    0.05
   3   4   1    0.26    0.04
  -3   4  -1    0.23    0.05
   3  -4   1    0.15    0.06
  -3  -4  -1    0.18    0.05
   3  -4   1    0.20    0.05
   3  -4   1    0.22    0.05
  -3  -4  -1    0.21    0.04
  -3  -4  -1    0.22    0.04
  -3  -4  -1    0.23    0.05
  -3   4  -2    7.36    0.19
   3   4   2    7.76    0.17
  -3   4  -2    6.86    0.20
   3   4   2    7.60    0.18
  -3   4  -2    7.64    0.20
  -3  -4  -2    7.72    0.19
  -3  -4  -2    7.28    0.18
   3  -4   2    7.43    0.19
  -3  -4  -2    7.74    0.18
   3  -4   2    7.54    0.19
   3  -4   2    7.75    0.20
  -3  -4  -2    7.41    0.18
  -3   4  -3   24.19    0.50
   3   4   3   25.37    0.48
  -3   4  -3   24.62    0.49
   3   4   3   25.12    0.48
  -3  -4  -3   25.54    0.49
   3  -4   3   24.76    0.50
  -3  -4  -3   24.64    0.48
   3  -4   3   25.17    0.50
  -3  -4  -3   24.75    0.48
  -3  -4  -3   24.68    0.47
   3  -4   3   24.81    0.50
  -3  -4  -3   24.33    0.48
   3   4   4    9.43    0.22
   3   4   4    9.65    0.22
  -3   4  -4    8.96    0.23
  -3   4  -4    7.88    0.22
  -3  -4  -4    9.08    0.20
  -3  -4  -4    8.96    0.23
   3  -4   4    8.86    0.23
   3  -4   4    9.40    0.23
  -3  -4  -4    9.07    0.23
   3  -4   4    9.50    0.23
  -3  -4  -4    9.08    0.22
  -3  -4  -4    9.39    0.23
  -3   4  -5   29.71    0.60
   3   4   5   30.64    0.60
   3   4   5   31.41    0.60
  -3  -4  -5   30.80    0.60
  -3  -4  -5   30.85    0.60
  -3  -4  -5   31.10    0.61
   3  -4   5   30.03    0.61
   3  -4   5   30.36    0.61
  -3  -4  -5   30.87    0.56
   3  -4   5   30.44    0.61
   3   4   6   27.07    0.54
  -3   4  -6   25.90    0.54
   3   4   6   25.98    0.53
   3  -4   6   26.42    0.54
  -3  -4  -6   26.64    0.48
   3  -4   6   25.71    0.54
  -3  -4  -6   26.81    0.54
  -3  -4  -6   27.18    0.54
   3   4   7    3.63    0.15
  -3   4  -7    3.40    0.16
   3   4   7    3.70    0.17
  -3  -4  -7    3.96    0.18
   3  -4   7    3.59    0.15
  -3  -4  -7    3.68    0.16
   3  -4   7    3.62    0.18
   3   4   8    0.13    0.09
   3   4   8    0.00    0.07
  -3   4  -8   -0.01    0.03
  -3   4  -8    0.00    0.09
   3  -4   8    0.11    0.08
   3  -4   8    0.28    0.10
  -3  -4  -8    0.12    0.09
  -3  -4  -8    0.14    0.08
   3   4   9   28.99    0.61
   3   4   9   28.23    0.61
  -3   4  -9   28.76    0.61
  -3  -4  -9   28.69    0.61
   3  -4   9   28.63    0.62
   3  -4   9   29.15    0.62
  -3  -4  -9   30.02    0.62
   3   4  10   11.38    0.32
   3   4  10   10.66    0.30
  -3   4 -10   10.67    0.31
  -3  -4 -10   10.53    0.30
   3  -4  10   10.91    0.31
   3  -4  10   10.82    0.33
  -3  -4 -10   10.51    0.33
   3   4  11    3.79    0.22
  -3   4 -11    3.34    0.18
  -3   4 -11    3.59    0.23
   3   4  11    3.52    0.18
  -3  -4 -11    4.03    0.22
   3  -4  11    3.55    0.19
  -3  -4 -11    3.68    0.20
   3  -4  11    3.69    0.22
   3   4  12    1.92    0.16
  -3   4 -12    1.67    0.14
   3   4  12    1.85    0.16
  -3   4 -12    1.45    0.16
  -3  -4 -12    1.60    0.16
   3  -4  12    1.92    0.17
   3  -4  12    1.67    0.15
   3   4  13   16.15    0.43
  -3   4 -13   16.48    0.41
  -3   4 -13   15.92    0.43
   3   4  13   17.13    0.44
  -3  -4 -13   16.37    0.45
   3  -4  13   16.74    0.45
   3   4  14    1.23    0.15
  -3   4 -14    1.36    0.14
   3   4  14    1.25    0.17
  -3   4 -14    1.41    0.16
   3  -4  14    1.28    0.17
  -3  -4 -14    1.33    0.18
   3   4  15   -0.27    0.14
  -3   4 -15    0.14    0.15
  -3   4 -15    0.01    0.11
   3  -4  15    0.11    0.14
  -3  -4 -15   -0.04    0.15
  -3   4 -16    0.20    0.12
   3   4  16    0.05    0.16
  -3   4 -16    0.09    0.16
   3  -4  16    0.42    0.17
  -3  -4 -16    0.29    0.16
  -3  -4 -16    0.31    0.17
   3   4  17    0.19    0.17
  -3   4 -17    0.62    0.19
  -3  -4 -17    0.19    0.18
   3  -4  17    0.23    0.17
  -3  -4 -17    0.28    0.17
  -3   4 -18    0.09    0.18
   3   4  18   -0.02    0.17
  -3  -4 -18    0.05    0.16
  -3  -4 -18   -0.14    0.17
   3  -4  18    0.12    0.18
  -3   5  18    0.28    0.17
   3  -5 -18    0.40    0.18
  -3  -5  18    0.46    0.18
  -3   5  17    0.35    0.17
   3  -5 -17    0.20    0.17
  -3  -5  17    0.09    0.16
  -3   5  16    1.02    0.17
   3  -5 -16    0.89    0.16
  -3  -5  16    1.05    0.17
   3   5 -15    2.66    0.19
  -3   5  15    3.10    0.22
   3   5 -15    2.79    0.20
   3  -5 -15    2.91    0.24
  -3  -5  15    2.59    0.21
   3   5 -14    0.98    0.13
   3   5 -14    0.91    0.15
  -3   5  14    0.79    0.16
   3   5 -14    0.81    0.13
   3  -5 -14    0.87    0.15
  -3  -5  14    0.83    0.15
   3   5 -13    5.40    0.24
   3   5 -13    5.34    0.23
   3   5 -13    4.87    0.21
  -3   5  13    5.15    0.26
  -3   5  13    4.90    0.23
   3  -5 -13    5.51    0.26
  -3  -5  13    5.12    0.24
  -3   5  12    3.00    0.20
   3   5 -12    2.89    0.17
  -3   5  12    2.82    0.18
   3   5 -12    2.61    0.18
   3   5 -12    3.23    0.21
   3  -5 -12    2.63    0.19
  -3  -5  12    2.72    0.20
  -3   5  11   10.32    0.31
   3   5 -11   11.24    0.29
   3   5 -11   10.38    0.31
   3   5 -11   11.08    0.30
  -3   5  11   10.51    0.31
   3  -5 -11   10.69    0.33
  -3  -5  11   10.26    0.29
  -3  -5  11   10.92    0.31
  -3   5  10    3.79    0.20
   3   5 -10    3.63    0.18
   3   5 -10    3.55    0.16
  -3   5  10    3.86    0.18
   3   5 -10    3.81    0.19
  -3  -5  10    4.00    0.19
   3  -5 -10    3.98    0.20
  -3  -5  10    3.86    0.18
   3  -5 -10    3.24    0.17
  -3   5   9    0.67    0.12
   3   5  -9    0.75    0.11
   3   5  -9    0.61    0.09
  -3   5   9    0.65    0.10
   3   5  -9    0.74    0.10
  -3  -5   9    0.85    0.11
  -3  -5   9    0.70    0.10
   3  -5  -9    0.79    0.12
   3  -5  -9    0.78    0.10
   3   5  -8    2.69    0.16
   3   5  -8    2.60    0.12
  -3   5   8    2.56    0.15
   3   5  -8    2.67    0.14
  -3   5   8    2.53    0.17
   3  -5  -8    2.53    0.14
  -3  -5   8    2.84    0.15
  -3  -5   8    2.73    0.14
   3  -5  -8    2.61    0.17
   3   5  -7   14.02    0.31
   3   5  -7   14.06    0.34
  -3   5   7   13.71    0.33
  -3   5   7   14.21    0.35
   3   5  -7   13.92    0.31
  -3  -5   7   14.34    0.32
   3  -5  -7   13.58    0.33
   3  -5  -7   13.70    0.33
  -3  -5   7   13.96    0.32
   3   5  -6    7.22    0.18
   3   5  -6    7.67    0.22
   3   5  -6    7.28    0.20
  -3   5   6    6.81    0.21
  -3   5   6    7.33    0.22
  -3  -5   6    7.16    0.21
  -3  -5   6    7.68    0.21
  -3  -5   6    7.39    0.21
  -3  -5   6    7.38    0.19
   3  -5  -6    6.83    0.21
   3  -5  -6    7.02    0.21
   3   5  -5    5.05    0.18
  -3   5   5    4.62    0.17
   3   5  -5    4.75    0.15
   3   5  -5    4.78    0.14
  -3   5   5    4.80    0.16
   3  -5  -5    4.77    0.17
  -3  -5   5    4.82    0.15
  -3  -5   5    4.77    0.17
  -3  -5   5    4.86    0.15
   3  -5  -5    4.35    0.18
  -3  -5   5    4.84    0.15
   3   5  -4    0.27    0.08
   3   5  -4    0.27    0.05
  -3   5   4    0.03    0.07
   3   5  -4    0.42    0.06
  -3   5   4    0.15    0.06
  -3  -5   4    0.38    0.06
  -3  -5   4    0.23    0.05
  -3  -5   4    0.19    0.08
   3  -5  -4    0.16    0.06
   3  -5  -4    0.06    0.08
  -3  -5   4    0.26    0.06
  -3  -5   4    0.65    0.07
   3   5  -3    5.45    0.20
   3   5  -3    6.33    0.17
  -3   5   3    6.13    0.19
  -3   5   3    6.10    0.18
  -3  -5   3    6.13    0.19
  -3  -5   3    6.64    0.16
   3  -5  -3    6.13    0.20
   3  -5  -3    6.22    0.18
  -3  -5   3    6.44    0.16
  -3  -5   3    6.69    0.17
  -3  -5   3    6.70    0.17
  -3   5   2  101.97    1.85
  -3   5   2  101.97    1.84
   3   5  -2  101.71    1.84
   3   5  -2  100.18    1.81
   3  -5  -2  102.72    1.85
   3  -5  -2  102.28    1.85
  -3  -5   2  101.77    1.83
  -3  -5   2   99.47    1.81
  -3  -5   2  102.01    1.81
  -3  -5   2  102.79    1.83
   3  -5  -2  100.37    1.84
  -3  -5   2  100.25    1.83
   3   5  -1   48.71    0.89
  -3   5   1   48.43    0.92
   3   5  -1   49.57    0.92
  -3   5   1   49.07    0.93
   3   5  -1   49.11    0.90
   3  -5  -1   49.54    0.92
  -3  -5   1   48.95    0.91
   3  -5  -1   50.21    0.93
  -3  -5   1   49.28    0.90
  -3  -5   1   48.53    0.91
   3  -5  -1   50.06    0.93
  -3  -5   1   49.49    0.91
  -3  -5   1   48.20    0.90
   3   5   0   23.28    0.45
  -3   5   0   23.62    0.47
  -3   5   0   23.16    0.47
   3   5   0   22.75    0.45
   3   5   0   23.39    0.46
   3  -5   0   23.77    0.47
  -3  -5   0   23.56    0.45
  -3  -5   0   23.28    0.45
  -3  -5   0   22.94    0.45
   3  -5   0   22.93    0.47
   3  -5   0   23.79    0.47
  -3  -5   0   23.34    0.46
  -3   5  -1    2.98    0.14
   3   5   1    2.89    0.11
   3   5   1    2.86    0.10
  -3   5  -1    2.72    0.12
   3   5   1    2.96    0.12
  -3  -5  -1    2.52    0.11
   3  -5   1    2.82    0.12
  -3  -5  -1    2.63    0.12
   3  -5   1    2.81    0.12
  -3  -5  -1    2.68    0.10
   3  -5   1    2.74    0.13
  -3  -5  -1    2.71    0.11
   3   5   2    1.05    0.07
   3   5   2    1.07    0.08
  -3   5  -2    1.16    0.08
  -3   5  -2    0.96    0.08
  -3  -5  -2    1.03    0.08
  -3  -5  -2    1.13    0.07
  -3  -5  -2    1.22    0.09
   3  -5   2    0.98    0.08
   3  -5   2    1.06    0.08
  -3  -5  -2    1.04    0.07
   3  -5   2    0.93    0.08
   3   5   3    5.34    0.16
  -3   5  -3    5.28    0.17
   3   5   3    5.38    0.15
   3  -5   3    5.28    0.17
   3  -5   3    5.37    0.17
  -3  -5  -3    5.46    0.15
  -3  -5  -3    5.62    0.17
   3  -5   3    5.55    0.17
  -3  -5  -3    5.56    0.16
  -3  -5  -3    5.43    0.17
  -3   5  -4    0.66    0.09
   3   5   4    0.70    0.07
   3   5   4    0.73    0.07
  -3  -5  -4    0.67    0.07
  -3  -5  -4    0.67    0.06
   3  -5   4    0.64    0.07
  -3  -5  -4    0.68    0.08
   3  -5   4    0.88    0.09
   3  -5   4    0.63    0.08
   3   5   5    5.84    0.17
   3   5   5    6.12    0.18
  -3   5  -5    5.68    0.19
   3  -5   5    5.74    0.20
  -3  -5  -5    5.70    0.17
  -3  -5  -5    5.95    0.14
   3  -5   5    5.91    0.18
   3  -5   5    6.03    0.19
  -3  -5  -5    5.85    0.19
  -3   5  -6    1.14    0.10
   3   5   6    1.12    0.10
   3   5   6    1.03    0.09
   3  -5   6    1.23    0.10
   3  -5   6    1.16    0.10
  -3  -5  -6    1.14    0.09
  -3  -5  -6    1.05    0.10
  -3  -5  -6    1.07    0.11
   3  -5   6    1.20    0.10
  -3   5  -7    0.05    0.09
  -3   5  -7    0.01    0.04
   3   5   7    0.03    0.08
   3   5   7   -0.03    0.06
   3  -5   7    0.04    0.09
   3  -5   7    0.03    0.07
  -3  -5  -7   -0.05    0.07
   3  -5   7   -0.05    0.07
  -3  -5  -7   -0.08    0.08
  -3  -5  -7    0.00    0.08
   3   5   8    2.95    0.17
   3   5   8    2.78    0.14
  -3   5  -8    2.57    0.18
  -3  -5  -8    3.02    0.18
   3  -5   8    2.62    0.16
   3  -5   8    2.94    0.16
  -3  -5  -8    2.87    0.15
  -3  -5  -8    2.74    0.18
  -3   5  -9    0.17    0.11
   3   5   9    0.36    0.09
  -3   5  -9    0.29    0.08
   3   5   9    0.29    0.10
   3  -5   9    0.13    0.09
  -3  -5  -9    0.44    0.11
   3  -5   9    0.11    0.11
  -3  -5  -9    0.31    0.09
  -3  -5  -9    0.08    0.12
  -3   5 -10    0.82    0.13
   3   5  10    0.78    0.11
  -3   5 -10    0.94    0.12
   3   5  10    0.87    0.13
  -3   5 -10    0.62    0.10
   3  -5  10    0.69    0.11
   3  -5  10    0.86    0.14
  -3  -5 -10    0.58    0.13
  -3  -5 -10    0.81    0.11
  -3  -5 -10    0.61    0.14
   3   5  11    1.57    0.15
  -3   5 -11    1.51    0.15
  -3   5 -11    1.48    0.13
  -3   5 -11    1.27    0.14
   3   5  11    1.41    0.14
  -3  -5 -11    1.25    0.16
  -3  -5 -11    1.80    0.16
   3  -5  11    1.52    0.15
   3  -5  11    1.40    0.15
   3   5  12   -0.06    0.13
   3   5  12    0.07    0.11
  -3   5 -12    0.05    0.11
  -3   5 -12    0.00    0.12
  -3  -5 -12    0.15    0.12
   3  -5  12    0.08    0.12
  -3  -5 -12   -0.05    0.14
   3  -5  12    0.13    0.12
   3   5  13    4.49    0.21
  -3   5 -13    4.22    0.21
  -3   5 -13    4.70    0.26
   3   5  13    4.63    0.23
  -3  -5 -13    4.37    0.26
  -3  -5 -13    4.14    0.26
   3  -5  13    4.22    0.25
  -3   5 -14    3.15    0.21
  -3   5 -14    3.50    0.25
   3   5  14    2.64    0.21
   3   5  14    2.98    0.21
   3  -5  14    3.27    0.24
  -3  -5 -14    3.27    0.24
  -3  -5 -14    2.94    0.22
   3   5  15    0.68    0.16
  -3   5 -15    0.83    0.17
  -3   5 -15    0.43    0.13
  -3  -5 -15    0.68    0.18
   3  -5  15    0.59    0.17
  -3  -5 -15    0.49    0.16
  -3   5 -16    0.03    0.16
  -3   5 -16    0.15    0.13
   3   5  16   -0.02    0.15
  -3  -5 -16   -0.03    0.16
  -3  -5 -16    0.09    0.17
   3  -5  16    0.01    0.16
  -3   5 -17    0.18    0.17
   3   5  17    0.42    0.18
  -3  -5 -17   -0.05    0.16
   3  -5  17    0.24    0.17
  -3  -5 -17    0.11    0.16
  -3   6  18    0.25    0.17
  -3  -6  18    0.28    0.17
   3  -6 -18    0.29    0.18
  -3   6  17   -0.10    0.16
   3  -6 -17    0.20    0.17
  -3  -6  17   -0.05    0.16
   3   6 -16    0.19    0.13
  -3   6  16    0.13    0.16
  -3  -6  16    0.02    0.15
   3  -6 -16    0.07    0.16
  -3   6  15    0.53    0.16
   3   6 -15    0.55    0.14
   3  -6 -15    0.39    0.15
  -3  -6  15    0.21    0.15
   3   6 -14    0.45    0.13
  -3   6  14    0.64    0.14
   3   6 -14    0.55    0.13
   3  -6 -14    0.46    0.15
  -3  -6  14    0.58    0.14
   3   6 -13   -0.08    0.12
   3   6 -13    0.26    0.12
  -3   6  13    0.11    0.14
   3   6 -13    0.21    0.10
   3  -6 -13    0.10    0.14
  -3  -6  13    0.01    0.13
  -3   6  12    0.99    0.13
  -3   6  12    1.33    0.16
   3   6 -12    1.17    0.13
   3   6 -12    1.18    0.12
   3   6 -12    1.00    0.14
  -3  -6  12    1.37    0.15
   3  -6 -12    1.13    0.15
   3   6 -11    4.31    0.20
  -3   6  11    4.16    0.23
   3   6 -11    3.81    0.20
   3   6 -11    4.29    0.18
  -3   6  11    3.87    0.19
  -3  -6  11    4.24    0.22
   3  -6 -11    4.26    0.22
   3   6 -10   27.79    0.62
  -3   6  10   28.26    0.63
   3   6 -10   28.34    0.60
  -3   6  10   28.86    0.63
   3   6 -10   29.38    0.61
  -3  -6  10   28.60    0.61
  -3  -6  10   29.51    0.62
   3  -6 -10   28.61    0.63
   3  -6 -10   29.90    0.64
  -3   6   9   16.55    0.41
   3   6  -9   17.01    0.39
  -3   6   9   16.87    0.41
   3   6  -9   17.18    0.38
   3   6  -9   17.44    0.42
   3  -6  -9   17.00    0.41
  -3  -6   9   17.56    0.40
   3  -6  -9   16.82    0.41
  -3  -6   9   16.36    0.39
  -3   6   8    0.57    0.10
   3   6  -8    0.58    0.09
  -3   6   8    0.51    0.09
   3   6  -8    0.65    0.09
   3   6  -8    0.51    0.10
   3  -6  -8    0.79    0.12
  -3  -6   8    0.75    0.09
   3  -6  -8    0.64    0.10
  -3  -6   8    0.73    0.10
   3   6  -7    6.97    0.23
   3   6  -7    7.29    0.20
  -3   6   7    7.59    0.24
   3   6  -7    7.24    0.21
  -3   6   7    6.88    0.22
   3  -6  -7    7.23    0.22
  -3  -6   7    7.29    0.21
   3  -6  -7    7.38    0.23
  -3  -6   7    7.17    0.22
  -3   6   6    0.05    0.07
   3   6  -6    0.20    0.06
   3   6  -6    0.16    0.08
  -3   6   6    0.16    0.09
   3   6  -6    0.27    0.07
   3  -6  -6    0.01    0.09
  -3  -6   6    0.17    0.07
   3  -6  -6   -0.04    0.07
  -3  -6   6    0.11    0.06
   3   6  -5   18.87    0.43
  -3   6   5   18.49    0.42
   3   6  -5   19.06    0.39
   3   6  -5   18.37    0.39
  -3   6   5   19.08    0.42
   3  -6  -5   18.87    0.42
   3  -6  -5   19.32    0.43
  -3  -6   5   19.24    0.40
  -3  -6   5   18.78    0.40
  -3  -6   5   19.07    0.40
  -3   6   4   21.87    0.47
  -3   6   4   21.93    0.47
   3   6  -4   22.03    0.44
   3   6  -4   21.29    0.47
  -3  -6   4   22.73    0.45
  -3  -6   4   21.81    0.45
  -3  -6   4   22.68    0.45
   3  -6  -4   21.95    0.47
   3  -6  -4   22.33    0.47
  -3   6   3   35.48    0.70
   3   6  -3   35.50    0.67
   3   6  -3   35.05    0.70
  -3   6   3   34.75    0.70
   3  -6  -3   35.18    0.70
  -3  -6   3   34.21    0.69
  -3  -6   3   36.27    0.68
   3  -6  -3   35.20    0.70
  -3  -6   3   35.43    0.67
  -3  -6   3   35.42    0.68
  -3  -6   3   35.38    0.67
  -3   6   2    1.37    0.10
   3   6  -2    1.23    0.10
  -3   6   2    1.58    0.10
   3   6  -2    1.26    0.10
   3  -6  -2    1.70    0.11
  -3  -6   2    1.28    0.09
  -3  -6   2    1.33    0.11
  -3  -6   2    1.26    0.10
  -3  -6   2    1.36    0.10
   3  -6  -2    1.71    0.12
  -3  -6   2    1.24    0.10
   3  -6  -2    1.78    0.13
   3   6  -1    0.56    0.06
   3   6  -1    0.50    0.08
  -3   6   1    0.63    0.07
  -3   6   1    0.64    0.08
   3   6  -1    0.54    0.06
   3  -6  -1    0.71    0.08
   3  -6  -1    0.70    0.08
  -3  -6   1    0.60    0.06
  -3  -6   1    0.64    0.06
  -3  -6   1    0.37    0.07
   3  -6  -1    0.69    0.08
  -3  -6   1    0.54    0.06
  -3  -6   1    0.57    0.08
   3   6   0    0.08    0.07
  -3   6   0    0.17    0.07
   3   6   0    0.19    0.05
  -3   6   0    0.17    0.06
   3   6   0    0.21    0.06
  -3  -6   0    0.17    0.05
   3  -6   0    0.08    0.06
   3  -6   0    0.14    0.07
  -3  -6   0    0.10    0.06
   3  -6   0    0.31    0.06
  -3  -6   0    0.20    0.07
  -3  -6   0    0.13    0.06
   3   6   1   38.70    0.74
  -3   6  -1   39.17    0.76
   3   6   1   39.27    0.73
   3   6   1   39.51    0.73
  -3   6  -1   37.87    0.75
   3  -6   1   39.20    0.76
   3  -6   1   38.47    0.76
  -3  -6  -1   38.29    0.73
  -3  -6  -1   39.42    0.74
  -3  -6  -1   39.21    0.74
  -3  -6  -1   38.41    0.73
   3  -6   1   37.90    0.75
   3   6   2   20.19    0.41
  -3   6  -2   19.66    0.42
   3   6   2   19.78    0.40
  -3   6  -2   19.79    0.43
   3   6   2   19.70    0.40
  -3  -6  -2   20.03    0.40
  -3  -6  -2   19.95    0.41
  -3  -6  -2   20.21    0.41
   3  -6   2   20.46    0.43
   3  -6   2   19.78    0.43
  -3  -6  -2   19.17    0.41
   3  -6   2   20.07    0.43
   3   6   3    5.18    0.16
  -3   6  -3    5.39    0.18
   3   6   3    5.59    0.17
  -3  -6  -3    5.52    0.18
  -3  -6  -3    5.21    0.16
   3  -6   3    5.03    0.17
  -3  -6  -3    5.24    0.15
   3  -6   3    5.35    0.19
   3  -6   3    5.63    0.18
  -3   6  -4    4.40    0.18
  -3   6  -4    3.43    0.14
   3   6   4    4.48    0.15
   3   6   4    4.52    0.16
   3  -6   4    4.60    0.16
  -3  -6  -4    4.76    0.16
   3  -6   4    4.33    0.18
   3  -6   4    4.33    0.16
  -3  -6  -4    4.36    0.17
  -3   6  -5   63.82    1.18
   3   6   5   63.36    1.17
   3   6   5   63.86    1.18
  -3   6  -5   60.58    1.19
  -3  -6  -5   62.28    1.18
   3  -6   5   64.52    1.19
   3  -6   5   60.37    1.19
   3  -6   5   63.33    1.19
  -3  -6  -5   62.46    1.17
  -3   6  -6    0.99    0.11
   3   6   6    0.81    0.10
  -3   6  -6    0.85    0.10
   3   6   6    0.83    0.08
  -3  -6  -6    0.77    0.09
   3  -6   6    0.83    0.09
   3  -6   6    1.01    0.11
  -3  -6  -6    0.90    0.11
   3  -6   6    1.01    0.10
  -3   6  -7    0.00    0.09
  -3   6  -7    0.09    0.08
   3   6   7    0.10    0.09
   3   6   7    0.08    0.07
   3  -6   7    0.14    0.08
  -3  -6  -7    0.08    0.07
   3  -6   7    0.16    0.08
   3  -6   7    0.16    0.10
  -3  -6  -7   -0.01    0.09
  -3   6  -8   12.93    0.35
   3   6   8   12.71    0.32
   3   6   8   13.13    0.34
  -3   6  -8   12.97    0.33
  -3  -6  -8   13.12    0.34
   3  -6   8   12.49    0.35
   3  -6   8   12.59    0.33
  -3  -6  -8   12.50    0.33
   3  -6   8   12.93    0.34
  -3   6  -9    2.51    0.17
  -3   6  -9    2.71    0.18
  -3   6  -9    2.42    0.20
   3   6   9    2.76    0.16
   3   6   9    2.53    0.18
  -3  -6  -9    2.42    0.17
   3  -6   9    2.43    0.17
   3  -6   9    2.44    0.19
   3  -6   9    2.67    0.18
  -3  -6  -9    2.65    0.17
  -3   6 -10    0.37    0.12
  -3   6 -10    0.40    0.12
   3   6  10    0.19    0.10
   3   6  10    0.43    0.11
  -3   6 -10    0.49    0.10
   3  -6  10    0.55    0.13
   3  -6  10    0.54    0.11
  -3  -6 -10    0.31    0.10
   3  -6  10    0.54    0.11
  -3  -6 -10    0.46    0.13
   3   6  11    0.67    0.12
   3   6  11    0.50    0.13
  -3   6 -11    0.41    0.13
  -3   6 -11    0.44    0.14
   3  -6  11    0.48    0.12
   3  -6  11    0.47    0.13
  -3  -6 -11    0.46    0.13
  -3  -6 -11    0.47    0.14
   3   6  12    8.85    0.29
  -3   6 -12    9.10    0.31
  -3   6 -12   10.02    0.34
   3   6  12    9.16    0.31
  -3  -6 -12    9.56    0.33
   3  -6  12    9.58    0.32
  -3  -6 -12    9.76    0.34
  -3   6 -13    0.79    0.16
  -3   6 -13    0.98    0.14
   3   6  13    0.83    0.14
   3   6  13    1.17    0.16
  -3  -6 -13    1.02    0.17
   3  -6  13    1.08    0.17
  -3  -6 -13    0.86    0.16
  -3   6 -14   -0.20    0.13
  -3   6 -14    0.21    0.13
   3   6  14    0.02    0.11
   3   6  14   -0.03    0.14
  -3  -6 -14    0.08    0.14
  -3  -6 -14   -0.10    0.14
   3  -6  14   -0.01    0.13
  -3   6 -15   -0.05    0.16
  -3   6 -15   -0.09    0.13
   3   6  15    0.09    0.14
   3  -6  15    0.06    0.16
  -3  -6 -15    0.07    0.14
   3   6  16    2.27    0.21
  -3   6 -16    2.10    0.22
  -3   6 -16    2.28    0.19
  -3  -6 -16    1.59    0.20
   3  -6  16    1.97    0.21
  -3   6 -17   -0.10    0.17
   3   6  17    0.00    0.17
  -3   6 -17   -0.17    0.14
  -3  -6 -17    0.24    0.18
   3  -6  17    0.21    0.18
  -3   7  17   -0.11    0.15
   3  -7 -17    0.31    0.18
  -3  -7  17   -0.01    0.17
  -3   7  16   -0.20    0.16
   3   7 -16   -0.03    0.14
  -3  -7  16   -0.06    0.15
   3  -7 -16    0.11    0.17
  -3   7  15    0.35    0.15
   3   7 -15    0.25    0.14
   3  -7 -15    0.34    0.15
  -3  -7  15    0.27    0.15
  -3   7  14    0.28    0.15
   3   7 -14    0.37    0.14
  -3  -7  14    0.29    0.15
   3  -7 -14    0.03    0.15
   3   7 -13    1.71    0.17
   3   7 -13    1.99    0.16
   3   7 -13    1.64    0.14
  -3   7  13    1.57    0.17
   3  -7 -13    1.67    0.17
  -3  -7  13    1.69    0.17
  -3   7  12    0.15    0.13
  -3   7  12    0.02    0.10
   3   7 -12    0.02    0.11
   3   7 -12    0.07    0.12
   3   7 -12   -0.01    0.09
  -3  -7  12    0.04    0.12
   3  -7 -12    0.02    0.13
   3   7 -11    4.54    0.23
  -3   7  11    4.40    0.23
   3   7 -11    4.24    0.19
   3   7 -11    4.11    0.21
  -3   7  11    4.42    0.21
  -3  -7  11    4.37    0.22
   3  -7 -11    4.35    0.23
  -3   7  10   13.89    0.38
   3   7 -10   13.33    0.38
   3   7 -10   13.41    0.34
   3   7 -10   13.55    0.35
  -3   7  10   13.83    0.39
  -3  -7  10   13.94    0.37
   3  -7 -10   14.17    0.39
   3   7  -9    1.76    0.14
  -3   7   9    1.60    0.13
  -3   7   9    1.89    0.16
   3   7  -9    1.75    0.16
  -3   7   9    1.81    0.08
   3   7  -9    1.91    0.13
  -3  -7   9    1.61    0.13
   3  -7  -9    1.80    0.16
   3  -7  -9    2.19    0.18
  -3  -7   9    1.76    0.14
   3   7  -8   12.94    0.35
  -3   7   8   13.26    0.35
   3   7  -8   13.46    0.33
   3   7  -8   12.96    0.31
  -3   7   8   12.59    0.34
  -3  -7   8   13.06    0.33
   3  -7  -8   12.51    0.34
   3  -7  -8   13.31    0.35
  -3  -7   8   13.14    0.34
  -3   7   7    9.11    0.26
  -3   7   7    9.18    0.27
   3   7  -7    8.82    0.24
   3   7  -7    9.64    0.25
   3   7  -7    8.78    0.27
   3  -7  -7    9.83    0.28
  -3  -7   7    9.27    0.26
  -3  -7   7    9.17    0.26
   3  -7  -7    9.63    0.28
   3   7  -6    2.20    0.12
   3   7  -6    2.27    0.14
  -3   7   6    2.36    0.15
  -3   7   6    2.34    0.15
   3   7  -6    2.16    0.15
   3  -7  -6    2.26    0.14
   3  -7  -6    2.67    0.18
  -3  -7   6    2.41    0.14
  -3  -7   6    2.33    0.15
  -3   7   5    5.43    0.19
  -3   7   5    5.64    0.22
   3   7  -5    5.99    0.21
   3   7  -5    6.04    0.18
  -3  -7   5    5.75    0.18
  -3  -7   5    5.84    0.19
   3  -7  -5    5.80    0.21
   3  -7  -5    5.82    0.20
  -3   7   4    7.62    0.24
   3   7  -4    7.85    0.24
  -3   7   4    7.94    0.23
   3   7  -4    8.08    0.21
   3  -7  -4    7.92    0.25
   3  -7  -4    8.02    0.23
  -3  -7   4    8.04    0.23
  -3  -7   4    8.18    0.21
   3   7  -3   19.86    0.45
   3   7  -3   20.79    0.42
  -3   7   3   19.72    0.44
  -3   7   3   20.54    0.45
  -3  -7   3   21.05    0.43
  -3  -7   3   20.61    0.43
   3  -7  -3   19.90    0.44
   3  -7  -3   20.52    0.45
   3  -7  -3   20.84    0.45
  -3   7   2   14.55    0.34
  -3   7   2   14.69    0.34
   3   7  -2   14.14    0.35
   3   7  -2   15.07    0.32
  -3  -7   2   14.60    0.33
  -3  -7   2   14.57    0.32
   3  -7  -2   14.76    0.35
   3  -7  -2   14.88    0.35
  -3  -7   2   13.96    0.32
   3  -7  -2   14.35    0.34
  -3   7   1   27.10    0.56
   3   7  -1   27.03    0.53
   3   7  -1   27.98    0.56
   3   7  -1   26.95    0.53
  -3   7   1   27.43    0.56
  -3  -7   1   26.69    0.54
   3  -7  -1   27.04    0.56
  -3  -7   1   27.32    0.54
   3  -7  -1   26.68    0.56
  -3  -7   1   26.61    0.54
   3  -7  -1   28.21    0.57
   3   7   0    1.39    0.10
   3   7   0    1.27    0.09
  -3   7   0    1.62    0.11
   3   7   0    1.56    0.12
  -3   7   0    1.40    0.11
   3  -7   0    1.64    0.13
   3  -7   0    1.58    0.11
   3  -7   0    1.38    0.10
  -3  -7   0    1.21    0.09
  -3  -7   0    1.24    0.09
  -3   7  -1   10.99    0.28
  -3   7  -1   10.53    0.28
   3   7   1   11.05    0.27
   3   7   1   10.74    0.25
   3   7   1   11.03    0.26
   3  -7   1   11.13    0.29
   3  -7   1   11.38    0.28
   3  -7   1   11.30    0.28
  -3  -7  -1   10.43    0.27
   3   7   2    2.27    0.11
   3   7   2    2.08    0.12
  -3   7  -2    2.29    0.14
  -3   7  -2    2.29    0.12
   3   7   2    2.46    0.13
  -3   7  -2    2.68    0.14
   3  -7   2    2.52    0.16
  -3  -7  -2    2.34    0.15
   3  -7   2    2.58    0.13
   3  -7   2    2.44    0.13
  -3   7  -3    1.37    0.10
  -3   7  -3    1.21    0.10
   3   7   3    1.35    0.09
   3   7   3    1.37    0.10
  -3   7  -3    1.32    0.11
   3  -7   3    1.47    0.11
   3  -7   3    1.49    0.11
  -3  -7  -3    1.39    0.10
   3  -7   3    1.36    0.11
   3   7   4   11.36    0.28
  -3   7  -4   11.19    0.29
  -3   7  -4   10.85    0.29
   3   7   4   11.19    0.27
   3  -7   4   11.94    0.31
  -3  -7  -4   11.57    0.29
   3  -7   4   10.93    0.29
   3  -7   4   11.35    0.30
   3   7   5    6.38    0.20
   3   7   5    7.02    0.21
  -3   7  -5    6.56    0.21
  -3   7  -5    7.13    0.24
   3  -7   5    6.71    0.22
   3  -7   5    6.75    0.22
  -3  -7  -5    6.41    0.21
   3  -7   5    6.90    0.22
   3   7   6    0.16    0.09
  -3   7  -6    0.16    0.10
  -3   7  -6    0.20    0.09
   3   7   6    0.08    0.08
  -3  -7  -6    0.23    0.09
   3  -7   6    0.21    0.08
   3  -7   6    0.07    0.08
   3  -7   6    0.17    0.10
  -3   7  -7    1.73    0.14
  -3   7  -7    1.42    0.12
   3   7   7    1.42    0.12
   3   7   7    1.41    0.13
   3  -7   7    1.25    0.12
  -3  -7  -7    1.48    0.13
   3  -7   7    1.43    0.14
   3  -7   7    1.60    0.13
  -3   7  -8    0.44    0.12
  -3   7  -8    0.52    0.10
   3   7   8    0.36    0.10
   3   7   8    0.29    0.11
  -3  -7  -8    0.51    0.12
   3  -7   8    0.50    0.11
   3  -7   8    0.70    0.11
   3  -7   8    0.59    0.12
  -3   7  -9    5.56    0.23
   3   7   9    5.39    0.22
  -3   7  -9    5.98    0.25
   3   7   9    5.66    0.24
  -3   7  -9    5.38    0.24
   3  -7   9    5.84    0.25
   3  -7   9    5.14    0.22
   3  -7   9    5.57    0.23
  -3  -7  -9    5.59    0.23
   3   7  10    0.05    0.10
   3   7  10    0.10    0.11
  -3   7 -10   -0.07    0.12
  -3   7 -10    0.00    0.11
   3  -7  10   -0.06    0.12
  -3  -7 -10   -0.06    0.11
   3  -7  10   -0.12    0.10
  -3   7 -11    0.25    0.12
   3   7  11    0.26    0.13
  -3   7 -11    0.14    0.13
   3   7  11    0.14    0.11
  -3  -7 -11    0.12    0.13
   3  -7  11    0.07    0.14
   3   7  12    0.23    0.12
  -3   7 -12    0.48    0.15
  -3   7 -12    0.30    0.13
   3   7  12    0.16    0.11
  -3  -7 -12    0.16    0.13
   3  -7  12    0.19    0.13
   3   7  13    0.68    0.14
  -3   7 -13    0.73    0.16
   3   7  13    0.64    0.15
  -3   7 -13    0.56    0.14
   3  -7  13    0.71    0.15
  -3  -7 -13    0.69    0.16
  -3   7 -14    0.03    0.15
   3   7  14    0.00    0.15
  -3   7 -14   -0.05    0.13
   3   7  14    0.27    0.13
   3  -7  14    0.15    0.16
  -3  -7 -14   -0.11    0.15
   3   7  15    1.44    0.19
  -3   7 -15    1.28    0.17
  -3   7 -15    1.64    0.20
  -3  -7 -15    0.92    0.18
   3  -7  15    1.22    0.19
  -3   7 -16    0.32    0.15
  -3   7 -16    0.25    0.18
   3   7  16    0.30    0.17
   3  -7  16   -0.02    0.17
  -3  -7 -16    0.21    0.16
   3   8 -16    0.84    0.18
  -3   8  16    0.77    0.19
  -3  -8  16    0.79    0.18
   3  -8 -16    1.04    0.20
  -3   8  15    0.58    0.17
   3   8 -15    0.42    0.16
  -3  -8  15    0.51    0.17
   3  -8 -15    0.31    0.16
  -3   8  14    0.54    0.16
   3   8 -14    0.39    0.15
   3  -8 -14    0.95    0.18
  -3  -8  14    0.58    0.16
  -3   8  13    0.31    0.14
   3   8 -13    0.20    0.14
  -3  -8  13    0.39    0.14
   3  -8 -13    0.34    0.15
   3   8 -12   -0.08    0.10
  -3   8  12   -0.10    0.14
   3   8 -12    0.03    0.13
   3  -8 -12   -0.21    0.12
  -3  -8  12   -0.02    0.13
   3   8 -11    0.43    0.11
  -3   8  11    0.50    0.12
   3   8 -11    0.46    0.14
  -3   8  11    0.56    0.15
   3   8 -11    0.53    0.12
  -3  -8  11    0.40    0.13
   3  -8 -11    0.45    0.15
   3   8 -10   15.21    0.37
  -3   8  10   15.11    0.41
   3   8 -10   15.48    0.39
  -3   8  10   16.14    0.42
   3   8 -10   15.31    0.42
   3  -8 -10   15.38    0.42
  -3  -8  10   15.45    0.41
  -3   8   9    4.16    0.12
   3   8  -9    4.23    0.17
  -3   8   9    4.20    0.23
  -3   8   9    4.01    0.20
   3   8  -9    3.84    0.22
   3   8  -9    3.93    0.21
  -3  -8   9    3.77    0.21
   3  -8  -9    4.04    0.22
   3   8  -8   12.32    0.34
  -3   8   8   12.20    0.35
   3   8  -8   12.65    0.31
  -3   8   8   11.41    0.33
  -3   8   8   12.19    0.26
   3   8  -8   11.70    0.31
  -3  -8   8   11.90    0.32
   3  -8  -8   12.29    0.34
  -3  -8   8   11.65    0.33
   3  -8  -8   12.24    0.35
   3   8  -7    1.61    0.14
  -3   8   7    1.51    0.13
   3   8  -7    1.69    0.12
  -3   8   7    2.00    0.11
   3   8  -7    1.67    0.13
  -3   8   7    1.74    0.15
  -3  -8   7    1.94    0.14
   3  -8  -7    1.85    0.15
   3  -8  -7    1.67    0.15
  -3  -8   7    1.83    0.13
  -3   8   6    1.06    0.11
   3   8  -6    0.90    0.10
   3   8  -6    0.81    0.12
  -3   8   6    0.81    0.12
  -3  -8   6    0.99    0.11
   3  -8  -6    0.90    0.11
  -3  -8   6    1.12    0.11
   3  -8  -6    0.85    0.12
  -3   8   5    0.13    0.08
  -3   8   5    0.05    0.10
   3   8  -5   -0.13    0.09
   3   8  -5    0.02    0.08
  -3  -8   5    0.00    0.08
  -3  -8   5    0.07    0.07
   3  -8  -5    0.20    0.09
   3  -8  -5   -0.05    0.09
  -3   8   4    0.05    0.08
   3   8  -4   -0.01    0.08
   3   8  -4   -0.13    0.07
  -3   8   4    0.01    0.07
  -3  -8   4    0.02    0.08
  -3  -8   4   -0.07    0.06
   3  -8  -4   -0.09    0.09
   3  -8  -4   -0.01    0.08
   3   8  -3    2.83    0.16
  -3   8   3    3.04    0.16
   3   8  -3    3.43    0.15
  -3   8   3    3.16    0.16
   3  -8  -3    3.26    0.16
  -3  -8   3    3.26    0.15
   3  -8  -3    3.03    0.16
   3  -8  -3    2.95    0.17
  -3  -8   3    3.11    0.14
   3   8  -2    1.31    0.12
  -3   8   2    1.18    0.11
  -3   8   2    1.14    0.10
   3   8  -2    1.23    0.09
  -3  -8   2    1.41    0.11
   3  -8  -2    1.30    0.12
   3  -8  -2    1.31    0.11
  -3  -8   2    1.40    0.10
   3  -8  -2    1.09    0.10
   3   8  -1   12.71    0.29
  -3   8   1   12.16    0.31
   3   8  -1   11.92    0.31
  -3   8   1   12.52    0.32
   3   8  -1   12.55    0.29
   3  -8  -1   12.57    0.32
  -3  -8   1   12.52    0.30
   3  -8  -1   12.64    0.32
   3  -8  -1   12.63    0.32
  -3  -8   1   12.80    0.30
  -3   8   0    1.78    0.14
   3   8   0    1.89    0.11
   3   8   0    1.82    0.12
   3   8   0    1.96    0.14
  -3   8   0    1.87    0.12
   3  -8   0    1.98    0.14
   3  -8   0    2.03    0.16
   3  -8   0    1.80    0.12
  -3  -8   0    1.64    0.12
  -3  -8   0    1.76    0.14
  -3   8  -1    0.54    0.09
   3   8   1    0.46    0.07
  -3   8  -1    0.50    0.09
   3   8   1    0.51    0.09
   3   8   1    0.55    0.08
  -3  -8  -1    0.32    0.09
   3  -8   1    0.45    0.08
   3  -8   1    0.73    0.10
   3  -8   1    0.42    0.10
   3   8   2   13.76    0.32
   3   8   2   14.35    0.33
   3   8   2   14.44    0.33
  -3   8  -2   14.43    0.35
  -3   8  -2   14.13    0.35
   3  -8   2   14.24    0.35
   3  -8   2   13.96    0.35
   3  -8   2   13.54    0.34
  -3  -8  -2   14.35    0.34
   3   8   3    1.53    0.11
  -3   8  -3    1.65    0.13
   3   8   3    1.59    0.11
   3   8   3    1.79    0.14
  -3   8  -3    1.67    0.12
  -3   8  -3    1.75    0.13
  -3  -8  -3    1.45    0.12
   3  -8   3    1.54    0.12
   3  -8   3    1.61    0.12
   3  -8   3    1.62    0.13
  -3   8  -4    0.03    0.08
   3   8   4    0.08    0.08
   3   8   4   -0.05    0.07
  -3   8  -4   -0.15    0.09
   3  -8   4   -0.01    0.08
   3  -8   4    0.03    0.09
   3  -8   4   -0.11    0.07
  -3  -8  -4   -0.04    0.08
   3   8   5   11.02    0.30
   3   8   5   10.72    0.28
  -3   8  -5   11.20    0.32
  -3   8  -5   11.12    0.30
   3  -8   5   11.05    0.32
   3  -8   5   10.61    0.31
   3  -8   5   11.32    0.31
  -3  -8  -5   11.16    0.31
   3   8   6    0.43    0.10
  -3   8  -6    0.70    0.11
   3   8   6    0.52    0.11
  -3   8  -6    0.77    0.11
   3  -8   6    0.71    0.13
  -3  -8  -6    0.59    0.12
   3  -8   6    0.76    0.11
   3  -8   6    0.60    0.10
   3   8   7    1.09    0.12
   3   8   7    0.86    0.11
  -3   8  -7    1.05    0.14
  -3   8  -7    1.07    0.12
  -3   8  -7    1.06    0.14
   3  -8   7    0.82    0.13
  -3  -8  -7    0.88    0.14
   3  -8   7    1.06    0.12
   3  -8   7    1.00    0.12
   3   8   8    4.48    0.21
  -3   8  -8    4.28    0.20
  -3   8  -8    4.21    0.21
  -3   8  -8    4.07    0.21
   3   8   8    4.37    0.20
  -3  -8  -8    4.32    0.23
   3  -8   8    4.50    0.23
   3  -8   8    4.45    0.21
  -3   8  -9    0.60    0.14
   3   8   9    0.73    0.11
   3   8   9    0.65    0.13
  -3   8  -9    0.81    0.14
  -3  -8  -9    0.77    0.14
   3  -8   9    0.80    0.14
  -3   8 -10    1.79    0.16
   3   8  10    2.01    0.17
   3   8  10    1.96    0.15
  -3   8 -10    1.60    0.16
  -3  -8 -10    1.70    0.16
   3  -8  10    1.67    0.17
  -3   8 -11    3.28    0.21
  -3   8 -11    3.50    0.25
   3   8  11    3.72    0.23
   3   8  11    3.67    0.21
  -3  -8 -11    3.91    0.24
   3  -8  11    3.28    0.24
  -3   8 -12    1.35    0.17
   3   8  12    1.20    0.16
  -3   8 -12    1.27    0.16
   3   8  12    1.00    0.14
  -3  -8 -12    1.11    0.17
   3  -8  12    1.39    0.17
  -3   8 -13    0.21    0.14
   3   8  13    0.42    0.13
   3   8  13    0.35    0.15
  -3   8 -13    0.41    0.15
   3  -8  13    0.56    0.15
  -3  -8 -13    0.45    0.16
   3   8  14    1.02    0.17
   3   8  14    0.87    0.15
  -3   8 -14    1.08    0.18
  -3   8 -14    0.95    0.17
  -3  -8 -14    0.87    0.18
   3  -8  14    1.06    0.18
  -3   8 -15    0.39    0.15
  -3   8 -15    0.33    0.18
   3   8  15    0.28    0.17
   3  -8  15    0.50    0.18
  -3  -8 -15    0.43    0.17
   3   8  16    0.21    0.17
  -3   8 -16    0.49    0.19
  -3  -8 -16   -0.03    0.17
   3  -8  16    0.29    0.18
  -3   9  16    0.10    0.17
  -3  -9  16    0.35    0.18
   3  -9 -16    0.01    0.16
  -3   9  15   -0.11    0.17
   3  -9 -15    0.27    0.17
  -3  -9  15    0.01    0.16
   3   9 -14    0.83    0.17
  -3   9  14    0.78    0.18
   3  -9 -14    0.79    0.18
  -3  -9  14    0.77    0.17
   3   9 -13    0.36    0.16
  -3   9  13    0.71    0.16
   3  -9 -13    0.55    0.16
  -3  -9  13    0.56    0.15
   3   9 -12   -0.07    0.12
   3   9 -12    0.00    0.10
  -3   9  12    0.19    0.15
  -3  -9  12    0.02    0.13
   3  -9 -12    0.10    0.14
  -3   9  11    0.27    0.14
   3   9 -11    0.29    0.14
   3   9 -11    0.32    0.11
   3  -9 -11    0.25    0.14
  -3  -9  11    0.35    0.13
   3   9 -10    0.09    0.13
  -3   9  10    0.13    0.11
   3   9 -10   -0.04    0.09
  -3   9  10   -0.02    0.13
   3  -9 -10   -0.04    0.12
  -3  -9  10   -0.10    0.13
   3   9  -9    2.76    0.16
  -3   9   9    2.99    0.23
   3   9  -9    2.58    0.18
  -3   9   9    2.57    0.18
  -3   9   9    2.83    0.11
   3   9  -9    2.72    0.20
   3  -9  -9    2.44    0.19
  -3  -9   9    2.94    0.20
   3   9  -8    1.55    0.16
  -3   9   8    1.78    0.11
  -3   9   8    1.50    0.15
   3   9  -8    1.48    0.12
  -3   9   8    1.68    0.15
   3   9  -8    1.74    0.14
  -3  -9   8    1.70    0.15
   3  -9  -8    1.58    0.15
   3   9  -7    0.31    0.12
  -3   9   7    0.45    0.08
  -3   9   7    0.29    0.10
   3   9  -7    0.28    0.10
  -3   9   7    0.37    0.12
   3  -9  -7    0.33    0.11
  -3  -9   7    0.25    0.11
  -3   9   6    0.08    0.09
   3   9  -6    0.10    0.09
   3   9  -6    0.12    0.11
  -3   9   6    0.11    0.11
  -3   9   6    0.31    0.08
  -3  -9   6    0.10    0.11
   3  -9  -6    0.19    0.12
   3  -9  -6    0.06    0.09
  -3  -9   6    0.12    0.09
  -3   9   5    0.12    0.11
  -3   9   5    0.28    0.10
   3   9  -5    0.28    0.09
   3   9  -5    0.25    0.11
  -3  -9   5    0.36    0.10
  -3  -9   5    0.38    0.09
   3  -9  -5    0.56    0.10
   3  -9  -5    0.43    0.11
  -3   9   4    2.09    0.15
   3   9  -4    2.30    0.16
  -3   9   4    2.50    0.16
   3   9  -4    2.68    0.15
   3  -9  -4    2.54    0.17
   3  -9  -4    2.81    0.20
   3  -9  -4    2.05    0.16
  -3  -9   4    2.70    0.15
  -3  -9   4    2.35    0.16
  -3   9   3    0.60    0.10
  -3   9   3    0.74    0.12
   3   9  -3    0.69    0.09
   3   9  -3    0.81    0.11
  -3  -9   3    0.66    0.09
   3  -9  -3    0.63    0.10
   3  -9  -3    0.43    0.11
  -3  -9   3    0.64    0.10
   3  -9  -3    0.71    0.11
  -3   9   2    1.00    0.12
  -3   9   2    0.94    0.10
   3   9  -2    1.21    0.13
   3   9  -2    0.91    0.10
   3  -9  -2    0.90    0.12
   3  -9  -2    1.02    0.11
  -3  -9   2    1.19    0.10
   3  -9  -2    0.97    0.11
  -3  -9   2    1.02    0.11
  -3   9   1   -0.06    0.09
  -3   9   1    0.14    0.08
   3   9  -1   -0.01    0.09
   3   9  -1    0.01    0.08
   3   9  -1    0.02    0.07
  -3  -9   1    0.01    0.09
  -3  -9   1   -0.01    0.07
   3  -9  -1   -0.02    0.08
   3  -9  -1    0.10    0.08
   3  -9  -1    0.00    0.09
   3   9   0    0.36    0.10
  -3   9   0    0.32    0.09
   3   9   0    0.36    0.08
  -3   9   0    0.32    0.10
   3   9   0    0.29    0.08
   3  -9   0    0.24    0.10
  -3  -9   0    0.41    0.08
  -3  -9   0    0.48    0.10
   3  -9   0    0.30    0.09
   3  -9   0    0.32    0.09
  -3   9  -1    0.26    0.09
   3   9   1    0.13    0.09
   3   9   1    0.26    0.08
   3   9   1    0.35    0.09
  -3   9  -1    0.30    0.11
   3  -9   1    0.27    0.10
   3  -9   1    0.25    0.08
  -3  -9  -1    0.27    0.09
  -3  -9  -1    0.28    0.08
   3  -9   1    0.20    0.09
   3   9   2    0.51    0.10
   3   9   2    0.57    0.09
  -3   9  -2    0.34    0.09
   3   9   2    0.47    0.08
  -3   9  -2    0.38    0.11
   3  -9   2    0.35    0.10
   3  -9   2    0.47    0.10
  -3  -9  -2    0.49    0.10
   3  -9   2    0.40    0.09
   3   9   3   17.23    0.40
   3   9   3   17.54    0.40
  -3   9  -3   18.45    0.42
  -3   9  -3   17.08    0.42
   3   9   3   18.21    0.41
   3  -9   3   17.73    0.43
   3  -9   3   17.30    0.42
   3  -9   3   17.95    0.43
  -3  -9  -3   17.66    0.42
   3   9   4   21.87    0.48
   3   9   4   21.85    0.48
  -3   9  -4   22.28    0.51
  -3   9  -4   22.45    0.51
   3  -9   4   22.00    0.51
  -3  -9  -4   21.93    0.50
   3  -9   4   21.38    0.50
   3  -9   4   23.16    0.52
   3   9   5   20.87    0.47
  -3   9  -5   21.02    0.50
  -3   9  -5   21.27    0.49
   3   9   5   20.97    0.47
  -3   9  -5   21.62    0.50
  -3  -9  -5   20.80    0.49
   3  -9   5   20.57    0.49
   3  -9   5   21.04    0.49
   3  -9   5   20.66    0.49
  -3   9  -6   12.05    0.35
   3   9   6   12.11    0.32
  -3   9  -6   12.20    0.35
  -3   9  -6   12.00    0.33
   3   9   6   12.02    0.33
   3  -9   6   11.68    0.34
   3  -9   6   12.03    0.35
  -3  -9  -6   11.92    0.33
   3  -9   6   11.39    0.33
  -3   9  -7    0.03    0.12
   3   9   7    0.07    0.11
   3   9   7   -0.04    0.09
  -3   9  -7    0.02    0.11
  -3   9  -7    0.03    0.09
  -3  -9  -7    0.12    0.11
   3  -9   7    0.03    0.12
  -3   9  -8    1.50    0.16
  -3   9  -8    1.21    0.15
   3   9   8    1.10    0.12
   3   9   8    1.31    0.15
  -3  -9  -8    1.23    0.15
   3  -9   8    1.41    0.16
  -3   9  -9   -0.22    0.11
   3   9   9    0.12    0.10
  -3   9  -9   -0.17    0.12
   3   9   9   -0.01    0.12
  -3  -9  -9   -0.05    0.13
   3  -9   9   -0.22    0.11
   3   9  10   14.04    0.40
  -3   9 -10   15.78    0.44
   3   9  10   15.95    0.42
  -3   9 -10   15.69    0.43
  -3  -9 -10   15.69    0.43
   3  -9  10   14.56    0.42
   3   9  11   -0.02    0.11
   3   9  11    0.00    0.13
  -3   9 -11   -0.16    0.12
  -3   9 -11   -0.13    0.12
   3  -9  11   -0.06    0.14
  -3  -9 -11    0.08    0.14
  -3   9 -12   -0.20    0.13
   3   9  12   -0.14    0.13
  -3   9 -12   -0.03    0.14
   3   9  12   -0.07    0.11
   3  -9  12   -0.19    0.13
  -3  -9 -12   -0.05    0.13
   3   9  13    0.24    0.12
  -3   9 -13    0.30    0.16
  -3   9 -13    0.25    0.15
   3   9  13    0.09    0.15
  -3  -9 -13    0.16    0.15
   3  -9  13    0.28    0.15
  -3   9 -14    1.21    0.19
   3   9  14    1.06    0.18
  -3   9 -14    1.27    0.20
   3  -9  14    1.22    0.20
  -3  -9 -14    1.20    0.20
  -3   9 -15   -0.11    0.17
   3   9  15    0.01    0.17
   3  -9  15   -0.04    0.17
  -3  -9 -15    0.05    0.17
  -3  10  15    0.45    0.19
   3 -10 -15    0.14    0.19
  -3 -10  15    0.26    0.17
  -3  10  14    0.13    0.17
   3 -10 -14    0.07    0.17
  -3 -10  14    0.26    0.16
  -3  10  13    1.19    0.19
   3  10 -13    1.16    0.18
  -3 -10  13    1.09    0.18
   3 -10 -13    0.93    0.19
   3  10 -12    0.00    0.15
  -3  10  12   -0.04    0.15
  -3 -10  12   -0.02    0.14
   3 -10 -12    0.31    0.16
  -3  10  11    0.05    0.15
   3  10 -11    0.11    0.14
   3  10 -11    0.31    0.11
   3 -10 -11    0.02    0.13
  -3 -10  11    0.38    0.15
  -3  10  10    0.99    0.15
   3  10 -10    1.00    0.17
   3  10 -10    0.94    0.12
  -3  10  10    0.78    0.14
   3 -10 -10    0.87    0.15
  -3 -10  10    0.96    0.15
   3  10  -9    0.38    0.13
  -3  10   9    0.39    0.14
   3  10  -9    0.27    0.10
  -3  10   9    0.28    0.11
   3 -10  -9    0.33    0.15
  -3 -10   9    0.48    0.14
  -3  10   8    1.20    0.14
  -3  10   8    1.39    0.16
  -3  10   8    1.33    0.10
   3  10  -8    1.34    0.16
   3 -10  -8    1.35    0.16
  -3 -10   8    1.45    0.15
  -3  10   7    3.87    0.16
   3  10  -7    3.82    0.21
  -3  10   7    3.93    0.21
  -3  10   7    3.86    0.22
   3  10  -7    4.07    0.20
   3 -10  -7    4.01    0.24
  -3 -10   7    3.46    0.22
  -3  10   6    4.25    0.17
   3  10  -6    4.13    0.20
  -3  10   6    3.77    0.19
  -3  10   6    4.01    0.23
   3  10  -6    3.93    0.23
   3 -10  -6    3.43    0.21
  -3 -10   6    4.12    0.22
  -3  10   5    2.59    0.21
   3  10  -5    2.37    0.17
   3  10  -5    2.37    0.20
  -3  10   5    2.66    0.15
  -3  10   5    2.52    0.17
   3 -10  -5    2.48    0.18
  -3 -10   5    2.76    0.18
   3 -10  -5    2.84    0.19
  -3  10   4   10.03    0.31
   3  10  -4   10.23    0.28
   3  10  -4    9.72    0.32
  -3  10   4   10.36    0.28
  -3  10   4    9.88    0.31
   3 -10  -4   10.24    0.31
  -3 -10   4   10.38    0.29
   3 -10  -4    9.88    0.31
  -3 -10   4   10.53    0.30
   3  10  -3    4.76    0.20
   3  10  -3    4.89    0.23
  -3  10   3    4.36    0.21
  -3  10   3    4.83    0.20
  -3  10   3    4.64    0.19
   3 -10  -3    3.93    0.23
   3 -10  -3    4.77    0.21
  -3 -10   3    4.54    0.22
   3 -10  -3    4.81    0.22
  -3 -10   3    4.47    0.20
   3  10  -2   11.31    0.29
  -3  10   2   10.68    0.30
  -3  10   2   10.57    0.31
   3  10  -2   10.69    0.31
  -3  10   2   11.08    0.31
   3 -10  -2   10.75    0.32
   3 -10  -2   11.09    0.33
   3 -10  -2   10.61    0.32
  -3 -10   2   10.49    0.30
  -3 -10   2   10.59    0.30
  -3  10   1    1.59    0.14
   3  10  -1    1.93    0.16
   3  10  -1    1.91    0.14
  -3  10   1    1.57    0.14
  -3  10   1    1.58    0.13
   3  10  -1    1.74    0.14
   3 -10  -1    1.91    0.15
   3 -10  -1    1.51    0.13
  -3 -10   1    2.08    0.15
   3 -10  -1    1.77    0.16
  -3 -10   1    1.76    0.14
  -3  10   0    3.84    0.22
   3  10   0    3.77    0.18
  -3  10   0    3.89    0.19
   3  10   0    3.68    0.16
   3  10   0    3.76    0.19
   3 -10   0    3.66    0.20
  -3 -10   0    3.82    0.20
   3 -10   0    3.68    0.21
   3 -10   0    3.75    0.22
  -3 -10   0    3.80    0.19
   3  10   1   16.58    0.39
  -3  10  -1   16.43    0.42
   3  10   1   17.31    0.40
   3  10   1   16.04    0.40
  -3  10  -1   17.48    0.43
  -3  10  -1   16.80    0.42
   3 -10   1   16.70    0.42
  -3 -10  -1   17.21    0.41
   3 -10   1   16.68    0.43
  -3 -10  -1   16.93    0.41
   3 -10   1   17.63    0.43
   3  10   2    6.47    0.23
   3  10   2    6.32    0.22
  -3  10  -2    6.32    0.25
  -3  10  -2    6.11    0.25
  -3  10  -2    5.96    0.24
   3  10   2    6.08    0.21
   3 -10   2    5.46    0.22
  -3 -10  -2    6.35    0.25
   3 -10   2    6.15    0.26
   3 -10   2    6.08    0.24
  -3 -10  -2    5.63    0.22
   3  10   3    1.82    0.13
  -3  10  -3    1.81    0.15
   3  10   3    1.91    0.15
  -3  10  -3    1.74    0.15
   3  10   3    1.95    0.16
   3 -10   3    1.81    0.15
  -3 -10  -3    1.57    0.14
   3 -10   3    1.84    0.15
   3 -10   3    1.81    0.15
   3  10   4    0.17    0.09
  -3  10  -4    0.33    0.11
   3  10   4    0.29    0.10
  -3  10  -4    0.33    0.13
  -3 -10  -4    0.25    0.12
   3 -10   4    0.21    0.10
   3 -10   4    0.09    0.12
  -3  10  -5    1.05    0.14
   3  10   5    1.04    0.11
   3  10   5    1.21    0.13
  -3  10  -5    1.18    0.14
   3 -10   5    0.92    0.14
  -3 -10  -5    0.76    0.13
   3  10   6    0.60    0.12
  -3  10  -6    0.56    0.13
  -3  10  -6    0.53    0.13
   3  10   6    0.62    0.11
   3 -10   6    0.56    0.14
  -3 -10  -6    0.46    0.13
  -3  10  -7   -0.10    0.13
  -3  10  -7   -0.05    0.12
   3  10   7    0.06    0.09
   3  10   7    0.04    0.11
  -3 -10  -7   -0.06    0.12
   3 -10   7   -0.03    0.12
   3  10   8    0.84    0.12
  -3  10  -8    0.65    0.14
  -3  10  -8    0.67    0.15
   3  10   8    0.79    0.14
   3 -10   8    0.57    0.15
  -3 -10  -8    0.58    0.14
   3  10   9    2.16    0.17
  -3  10  -9    2.03    0.18
  -3  10  -9    2.18    0.19
   3  10   9    2.22    0.18
  -3 -10  -9    1.61    0.18
   3 -10   9    2.09    0.18
   3  10  10    5.35    0.27
  -3  10 -10    5.55    0.28
   3  10  10    5.28    0.24
  -3  10 -10    4.99    0.26
  -3 -10 -10    5.31    0.28
   3 -10  10    5.33    0.28
  -3  10 -11    0.19    0.14
  -3  10 -11   -0.02    0.14
   3  10  11   -0.20    0.14
   3  10  11   -0.06    0.12
   3 -10  11   -0.21    0.15
  -3 -10 -11    0.10    0.15
   3  10  12   -0.01    0.12
  -3  10 -12   -0.04    0.15
   3  10  12    0.31    0.15
  -3  10 -12   -0.07    0.15
  -3 -10 -12    0.05    0.16
   3 -10  12    0.09    0.16
   3  10  13    0.00    0.15
   3  10  13    0.22    0.13
  -3  10 -13   -0.10    0.16
   3 -10  13    0.04    0.17
  -3 -10 -13   -0.02    0.17
   3  10  14    0.59    0.18
  -3  10 -14    0.88    0.19
   3 -10  14    0.82    0.20
  -3 -10 -14    0.54    0.19
  -3  11  13    0.29    0.18
   3 -11 -13    0.31    0.17
  -3 -11  13    0.39    0.17
  -3  11  12    0.76    0.18
   3 -11 -12    0.60    0.18
  -3 -11  12    0.55    0.17
   3  11 -11    0.10    0.14
  -3  11  11   -0.01    0.15
  -3 -11  11    0.11    0.15
   3 -11 -11    0.04    0.16
  -3  11  10   -0.04    0.14
   3  11 -10   -0.08    0.13
  -3 -11  10    0.28    0.14
   3 -11 -10    0.06    0.15
   3  11  -9   -0.07    0.14
  -3  11   9   -0.13    0.13
   3 -11  -9    0.13    0.14
  -3 -11   9    0.05    0.13
   3  11  -8    1.46    0.18
  -3  11   8    1.38    0.15
  -3  11   8    1.33    0.17
   3 -11  -8    1.16    0.17
  -3 -11   8    1.59    0.16
  -3  11   7    1.08    0.15
   3  11  -7    0.77    0.15
  -3  11   7    1.10    0.11
  -3  11   7    1.06    0.14
   3 -11  -7    1.16    0.15
  -3 -11   7    0.96    0.14
  -3  11   6    0.21    0.12
  -3  11   6    0.03    0.10
  -3  11   6    0.06    0.09
   3  11  -6   -0.02    0.13
  -3 -11   6    0.05    0.11
   3 -11  -6   -0.18    0.12
  -3  11   5    0.09    0.11
  -3  11   5    0.04    0.13
   3  11  -5    0.21    0.13
  -3  11   5    0.18    0.10
  -3 -11   5   -0.02    0.11
   3 -11  -5    0.19    0.12
  -3  11   4    0.93    0.15
   3  11  -4    0.72    0.15
  -3  11   4    1.06    0.12
  -3  11   4    0.79    0.13
   3  11  -4    0.98    0.12
   3 -11  -4    0.94    0.15
  -3 -11   4    0.97    0.14
  -3  11   3    0.59    0.14
  -3  11   3    0.58    0.12
  -3  11   3    0.58    0.12
   3  11  -3    1.07    0.12
   3  11  -3    0.86    0.15
  -3 -11   3    0.76    0.12
   3 -11  -3    0.57    0.13
  -3  11   2    0.20    0.11
   3  11  -2    0.43    0.10
  -3  11   2    0.02    0.12
   3  11  -2    0.18    0.12
  -3  11   2    0.32    0.11
  -3 -11   2    0.04    0.11
   3 -11  -2    0.25    0.13
   3  11  -1    0.65    0.11
  -3  11   1    0.58    0.13
  -3  11   1    0.39    0.11
   3  11  -1    0.45    0.12
  -3  11   1    0.07    0.11
   3  11  -1    0.26    0.09
   3 -11  -1    0.45    0.13
  -3 -11   1    0.57    0.13
   3  11   0    2.13    0.17
   3  11   0    2.38    0.16
  -3  11   0    2.30    0.18
  -3  11   0    2.23    0.17
   3  11   0    2.80    0.19
  -3  11   0    2.55    0.21
  -3 -11   0    2.41    0.19
   3 -11   0    2.12    0.17
   3  11   1    1.18    0.13
   3  11   1    1.10    0.14
   3  11   1    0.93    0.11
  -3  11  -1    1.02    0.13
  -3  11  -1    1.16    0.15
  -3  11  -1    1.10    0.15
  -3 -11  -1    1.15    0.14
   3 -11   1    1.37    0.16
   3  11   2    4.27    0.20
   3  11   2    3.92    0.19
  -3  11  -2    4.82    0.24
  -3  11  -2    3.98    0.21
  -3  11  -2    4.30    0.21
   3  11   2    4.29    0.20
  -3 -11  -2    4.02    0.22
   3 -11   2    4.34    0.24
   3  11   3    0.02    0.10
   3  11   3   -0.04    0.10
   3  11   3   -0.18    0.09
  -3  11  -3   -0.10    0.10
  -3  11  -3    0.19    0.13
   3 -11   3   -0.03    0.11
  -3 -11  -3   -0.08    0.11
   3  11   4    2.71    0.17
  -3  11  -4    3.21    0.22
  -3  11  -4    3.41    0.22
   3  11   4    3.13    0.21
  -3 -11  -4    2.97    0.21
   3 -11   4    3.42    0.23
  -3  11  -5    0.02    0.11
  -3  11  -5    0.03    0.13
   3  11   5   -0.04    0.10
   3  11   5   -0.04    0.11
  -3 -11  -5    0.07    0.12
   3 -11   5    0.21    0.13
  -3  11  -6    0.31    0.14
  -3  11  -6    0.43    0.14
   3  11   6    0.64    0.13
   3  11   6    0.49    0.11
  -3 -11  -6    0.60    0.14
   3 -11   6    0.29    0.14
  -3  11  -7    1.24    0.16
   3  11   7    1.37    0.14
  -3  11  -7    1.34    0.17
   3  11   7    1.55    0.15
  -3 -11  -7    1.32    0.17
   3 -11   7    1.20    0.16
   3  11   8    0.62    0.12
   3  11   8    0.92    0.15
  -3  11  -8    0.59    0.15
  -3  11  -8    1.09    0.17
   3 -11   8    0.93    0.16
  -3 -11  -8    0.62    0.15
  -3  11  -9    1.04    0.16
  -3  11  -9    1.11    0.17
   3  11   9    1.20    0.14
   3  11   9    1.07    0.16
  -3 -11  -9    0.96    0.17
   3 -11   9    1.13    0.16
   3  11  10    1.94    0.17
  -3  11 -10    2.21    0.21
  -3  11 -10    2.39    0.20
   3  11  10    1.94    0.18
  -3 -11 -10    1.73    0.19
   3 -11  10    1.92    0.20
   3  11  11    0.40    0.15
  -3  11 -11    0.31    0.16
   3  11  11    0.26    0.13
  -3 -11 -11    0.30    0.16
   3 -11  11   -0.01    0.15
  -3  11 -12    0.80    0.19
   3  11  12    0.55    0.14
   3 -11  12    0.59    0.17
  -3 -11 -12    0.54    0.18
   3  11  13   -0.04    0.14
   3 -11  13    0.17    0.16
  -3 -11 -13   -0.04    0.17
  -3  12  12    0.47    0.18
  -3 -12  12    0.38    0.17
   3 -12 -12    0.61    0.19
  -3  12  11    2.85    0.23
   3 -12 -11    2.71    0.23
  -3 -12  11    2.67    0.22
  -3  12  10    0.55    0.17
   3 -12 -10    0.43    0.17
  -3 -12  10    0.55    0.16
   3  12  -9    0.18    0.16
  -3  12   9   -0.01    0.15
  -3 -12   9    0.03    0.14
   3 -12  -9    0.12    0.16
  -3  12   8    0.01    0.14
   3  12  -8   -0.12    0.14
   3 -12  -8    0.00    0.15
  -3 -12   8    0.22    0.14
   3  12  -7    1.41    0.18
  -3  12   7    1.21    0.15
  -3  12   7    1.42    0.18
  -3 -12   7    1.37    0.16
   3 -12  -7    1.26    0.18
  -3  12   6    0.36    0.11
  -3  12   6    0.17    0.14
   3  12  -6    0.05    0.14
  -3  12   6    0.15    0.11
  -3 -12   6    0.19    0.13
   3 -12  -6    0.04    0.13
   3  12  -5   -0.03    0.14
  -3  12   5   -0.09    0.10
  -3  12   5   -0.16    0.11
  -3  12   5   -0.25    0.13
  -3 -12   5   -0.02    0.12
   3 -12  -5   -0.04    0.14
  -3  12   4    4.70    0.22
  -3  12   4    4.56    0.22
  -3  12   4    5.07    0.26
   3  12  -4    4.95    0.24
   3 -12  -4    5.23    0.27
  -3 -12   4    4.88    0.24
  -3  12   3    1.06    0.13
   3  12  -3    1.21    0.15
  -3  12   3    1.25    0.14
  -3  12   3    0.96    0.16
   3 -12  -3    1.02    0.16
  -3 -12   3    1.31    0.15
  -3  12   2    1.06    0.15
   3  12  -2    1.48    0.16
  -3  12   2    1.32    0.15
  -3  12   2    1.37    0.14
   3 -12  -2    1.17    0.16
  -3 -12   2    1.38    0.16
  -3  12   1   10.06    0.32
  -3  12   1   10.98    0.35
  -3  12   1    9.98    0.32
   3  12  -1   10.46    0.33
   3 -12  -1   10.28    0.35
  -3 -12   1   10.17    0.32
  -3  12   0    3.69    0.23
   3  12   0    4.23    0.23
  -3  12   0    4.50    0.25
  -3  12   0    4.21    0.21
   3  12   0    4.10    0.20
  -3 -12   0    4.15    0.23
   3 -12   0    4.24    0.25
  -3  12  -1    1.62    0.16
  -3  12  -1    1.84    0.17
   3  12   1    1.63    0.13
  -3  12  -1    1.70    0.18
   3  12   1    1.56    0.17
   3 -12   1    1.59    0.16
  -3 -12  -1    1.88    0.17
   3  12   2    1.87    0.15
  -3  12  -2    1.95    0.18
   3  12   2    1.97    0.16
  -3  12  -2    1.73    0.17
  -3  12  -2    1.69    0.15
   3  12   2    1.53    0.14
  -3 -12  -2    1.78    0.17
   3 -12   2    1.88    0.17
   3  12   3    1.91    0.16
   3  12   3    2.19    0.16
  -3  12  -3    1.71    0.17
  -3  12  -3    1.69    0.18
   3 -12   3    1.95    0.17
  -3 -12  -3    1.94    0.17
   3  12   4    2.03    0.16
  -3  12  -4    2.29    0.18
   3  12   4    2.32    0.17
  -3  12  -4    2.09    0.18
   3 -12   4    2.30    0.19
  -3 -12  -4    1.93    0.18
   3  12   5    0.89    0.14
   3  12   5    0.91    0.12
  -3  12  -5    0.72    0.15
  -3  12  -5    0.77    0.16
  -3 -12  -5    0.71    0.15
   3 -12   5    0.45    0.15
  -3  12  -6   -0.13    0.13
   3  12   6    0.12    0.10
  -3  12  -6   -0.08    0.13
  -3 -12  -6    0.06    0.14
   3 -12   6   -0.09    0.14
   3  12   7    0.04    0.11
  -3  12  -7   -0.06    0.15
  -3  12  -7    0.00    0.14
   3 -12   7   -0.01    0.15
  -3 -12  -7   -0.09    0.14
  -3  12  -8    1.70    0.20
   3  12   8    1.57    0.15
  -3  12  -8    1.68    0.19
   3 -12   8    1.76    0.19
  -3 -12  -8    1.51    0.19
   3  12   9    0.28    0.13
  -3  12  -9    0.22    0.16
   3 -12   9    0.16    0.16
  -3 -12  -9    0.12    0.14
  -3  12 -10    0.01    0.15
   3  12  10   -0.04    0.12
   3 -12  10   -0.14    0.14
  -3 -12 -10    0.05    0.16
   3  12  11    0.49    0.14
  -3 -12 -11    0.53    0.18
   3 -12  11    0.59    0.18
  -3  13  10    0.01    0.17
   3 -13 -10   -0.04    0.17
  -3 -13  10   -0.12    0.15
  -3  13   9   -0.09    0.16
  -3 -13   9   -0.11    0.15
   3 -13  -9    0.17    0.17
  -3  13   8    0.50    0.17
  -3 -13   8    0.57    0.15
   3 -13  -8    0.53    0.16
  -3  13   7    0.27    0.16
   3  13  -7    0.32    0.17
  -3 -13   7    0.47    0.16
   3 -13  -7    0.22    0.16
   3  13  -6    0.33    0.16
  -3  13   6   -0.02    0.15
  -3  13   6    0.34    0.13
   3 -13  -6    0.22    0.15
  -3 -13   6    0.05    0.14
  -3  13   5    0.72    0.16
  -3  13   5    0.79    0.14
   3  13  -5    0.69    0.16
  -3  13   5    0.83    0.13
   3 -13  -5    0.40    0.15
  -3 -13   5    0.63    0.15
  -3  13   4    0.43    0.15
  -3  13   4    0.44    0.13
  -3  13   4    0.43    0.13
   3  13  -4    0.66    0.16
   3 -13  -4    0.17    0.15
  -3 -13   4    0.48    0.14
  -3  13   3    0.15    0.12
   3  13  -3    0.21    0.15
  -3  13   3    0.27    0.13
  -3  13   3    0.27    0.14
   3 -13  -3    0.40    0.15
  -3 -13   3    0.25    0.13
  -3  13   2    1.81    0.18
   3  13  -2    2.24    0.19
  -3  13   2    1.93    0.17
  -3  13   2    2.03    0.17
   3 -13  -2    1.68    0.18
  -3 -13   2    2.06    0.18
  -3  13   1    0.67    0.14
  -3  13   1    1.02    0.16
  -3  13   1    0.75    0.14
   3  13  -1    0.72    0.15
   3 -13  -1    0.81    0.17
  -3 -13   1    0.93    0.15
   3  13   0    0.51    0.11
  -3  13   0    0.53    0.15
  -3  13   0    0.51    0.13
  -3  13   0    0.17    0.14
   3  13   0    0.48    0.15
  -3 -13   0    0.48    0.14
   3 -13   0    0.22    0.15
  -3  13  -1    0.39    0.13
   3  13   1    0.32    0.10
   3  13   1    0.23    0.13
  -3  13  -1    0.35    0.13
  -3  13  -1    0.63    0.15
   3 -13   1    0.34    0.15
  -3 -13  -1    0.56    0.14
   3  13   2    2.31    0.18
  -3  13  -2    2.65    0.21
  -3  13  -2    2.48    0.19
   3  13   2    2.37    0.17
   3 -13   2    2.64    0.21
  -3 -13  -2    2.84    0.23
  -3  13  -3    0.02    0.14
   3  13   3    0.10    0.10
  -3  13  -3   -0.07    0.14
   3 -13   3    0.16    0.15
  -3 -13  -3    0.09    0.14
   3  13   4    3.07    0.19
  -3  13  -4    3.41    0.25
  -3  13  -4    3.04    0.25
   3 -13   4    3.26    0.25
  -3 -13  -4    3.25    0.24
  -3  13  -5    6.82    0.32
  -3  13  -5    7.42    0.31
   3  13   5    7.92    0.28
   3 -13   5    6.98    0.30
  -3 -13  -5    6.92    0.32
   3  13   6    0.00    0.12
  -3  13  -6    0.04    0.15
  -3  13  -6   -0.18    0.15
  -3 -13  -6    0.05    0.15
   3 -13   6   -0.06    0.16
  -3  13  -7   -0.17    0.14
   3  13   7   -0.11    0.11
   3 -13   7    0.02    0.16
  -3 -13  -7    0.01    0.15
  -3  13  -8   -0.03    0.15
   3  13   8   -0.03    0.12
   3 -13   8    0.30    0.17
  -3 -13  -8   -0.01    0.16
   3  13   9    0.03    0.12
  -3 -13  -9    0.10    0.16
   3 -13   9    0.08    0.16
   3  13  10    0.00    0.13
   3 -13  10    0.17    0.16
  -3 -13 -10   -0.03    0.15
  -3  14   8    0.37    0.17
  -3 -14   8    0.36    0.17
   3 -14  -8    0.46    0.17
  -3  14   7    0.82    0.18
   3 -14  -7    0.57    0.17
  -3 -14   7    0.81    0.17
  -3  14   6   -0.19    0.15
   3 -14  -6   -0.19    0.16
  -3 -14   6   -0.20    0.14
  -3  14   5    0.73    0.17
  -3 -14   5    0.61    0.16
   3 -14  -5    0.07    0.17
   3  14  -4    0.44    0.17
  -3  14   4    0.38    0.16
  -3  14   4    0.46    0.14
   3 -14  -4    0.29    0.17
  -3 -14   4    0.36    0.15
  -3  14   3   -0.09    0.15
  -3  14   3   -0.12    0.13
  -3  14   3    0.04    0.13
   3  14  -3    0.10    0.16
   3 -14  -3    0.03    0.16
  -3 -14   3    0.09    0.14
   3  14  -2    1.23    0.18
  -3  14   2    1.19    0.16
  -3  14   2    1.60    0.19
  -3  14   2    1.40    0.18
   3 -14  -2    1.32    0.19
  -3 -14   2    1.21    0.17
  -3  14   1    0.75    0.17
  -3  14   1    0.68    0.16
  -3  14   1    0.79    0.15
   3  14  -1    0.51    0.16
   3 -14  -1    0.89    0.18
  -3 -14   1    0.74    0.16
  -3  14   0    0.11    0.12
   3  14   0   -0.04    0.14
  -3  14   0    0.01    0.14
  -3  14   0   -0.11    0.14
  -3 -14   0    0.01    0.14
   3 -14   0    0.13    0.14
  -3  14  -1    0.02    0.13
   3  14   1    0.06    0.13
  -3  14  -1   -0.05    0.15
   3  14   1   -0.04    0.10
  -3  14  -1    0.17    0.15
  -3 -14  -1   -0.07    0.14
   3 -14   1   -0.04    0.15
   3  14   2    0.14    0.11
  -3  14  -2   -0.10    0.14
  -3  14  -2    0.00    0.15
   3 -14   2   -0.09    0.15
  -3 -14  -2   -0.14    0.14
  -3  14  -3    0.51    0.17
  -3  14  -3    0.29    0.16
   3  14   3    0.39    0.12
   3 -14   3    0.33    0.17
  -3 -14  -3    0.25    0.15
   3  14   4    1.20    0.15
  -3  14  -4    1.59    0.19
   3 -14   4    1.50    0.19
  -3 -14  -4    1.30    0.19
  -3  14  -5    0.10    0.16
   3  14   5    0.06    0.12
   3 -14   5   -0.05    0.16
  -3 -14  -5   -0.12    0.15
   3  14   6    3.25    0.21
  -3 -14  -6    2.79    0.23
   3 -14   6    2.86    0.24
   3  14   7    1.46    0.17
  -3 -14  -7    1.83    0.21
   3 -14   7    1.72    0.21
  -3  15   4    0.07    0.16
  -3 -15   4    0.08    0.16
   3 -15  -4   -0.22    0.17
  -3  15   3   -0.01    0.16
   3 -15  -3    0.19    0.16
  -3 -15   3    0.18    0.15
  -3  15   2    0.76    0.16
  -3  15   2    0.50    0.18
   3 -15  -2    0.65    0.19
  -3 -15   2    0.80    0.17
  -3  15   1    0.44    0.16
  -3  15   1    0.67    0.17
   3  15  -1    0.59    0.17
  -3  15   1    0.29    0.14
   3 -15  -1    0.47    0.18
  -3 -15   1    0.70    0.17
  -3  15   0    0.35    0.16
  -3  15   0    0.34    0.17
  -3  15   0    0.53    0.15
   3  15   0    0.60    0.17
   3 -15   0   -0.03    0.17
  -3 -15   0    0.34    0.16
   3  15   1    1.14    0.14
  -3 -15  -1    1.12    0.19
   3 -15   1    1.31    0.20
   3  15   2    2.51    0.19
   3 -15   2    2.67    0.24
  -3 -15  -2    2.16    0.21
   3  15   3    0.22    0.13
  -3 -15  -3    0.03    0.16
   3 -15   3    0.15    0.17
   3  15   4    0.11    0.12
  -3 -15  -4    0.23    0.17
   3 -15   4   -0.22    0.15
  -4   0  19   -0.03    0.16
   4   0 -18    0.89    0.17
   4   0 -18    0.82    0.17
  -4   0  18    0.92    0.18
   4   0 -17    0.09    0.14
  -4   0  17    0.18    0.15
   4   0 -17   -0.05    0.15
   4   0 -16    2.89    0.22
   4   0 -16    2.65    0.20
  -4   0  16    2.63    0.20
   4   0 -15   -0.05    0.13
  -4   0  15   -0.03    0.13
   4   0 -15    0.02    0.12
  -4   0  14    2.64    0.21
   4   0 -14    3.21    0.21
   4   0 -14    2.35    0.17
   4   0 -14    2.48    0.16
   4   0 -13   -0.05    0.09
   4   0 -13   -0.09    0.10
   4   0 -13   -0.18    0.10
  -4   0  13   -0.06    0.11
  -4   0  13   -0.02    0.10
  -4   0  12   -0.07    0.11
  -4   0  12   -0.14    0.09
   4   0 -12    0.06    0.10
   4   0 -12   -0.11    0.08
  -4   0  11   -0.02    0.06
  -4   0  11   -0.01    0.09
  -4   0  11    0.00    0.08
   4   0 -11   -0.13    0.07
   4   0 -11   -0.11    0.08
   4   0 -10    1.74    0.12
  -4   0  10    2.01    0.15
   4   0 -10    1.83    0.15
  -4   0  10    1.93    0.13
  -4   0  10    1.86    0.11
   4   0  -9   -0.10    0.06
  -4   0   9   -0.09    0.08
   4   0  -9   -0.04    0.07
  -4   0   9    0.00    0.06
   4   0  -9   -0.15    0.07
  -4   0   9   -0.02    0.06
  -4   0   8    7.14    0.20
   4   0  -8    7.54    0.21
   4   0  -8    7.35    0.19
  -4   0   8    7.36    0.18
  -4   0   8    7.47    0.21
   4   0  -8    7.26    0.20
  -4   0   7    0.02    0.05
  -4   0   7   -0.06    0.06
   4   0  -7   -0.04    0.06
   4   0  -7   -0.05    0.05
  -4   0   7   -0.05    0.05
  -4   0   7   -0.02    0.06
   4   0  -7   -0.07    0.06
   4   0  -6   34.03    0.65
  -4   0   6   35.30    0.66
   4   0  -6   35.55    0.66
  -4   0   6   35.56    0.65
   4   0  -6   34.45    0.66
  -4   0   6   34.55    0.66
  -4   0   6   35.08    0.66
   4   0  -5   -0.05    0.05
   4   0  -5   -0.02    0.04
  -4   0   5    0.04    0.05
  -4   0   5    0.00    0.04
  -4   0   5   -0.05    0.04
   4   0  -4   13.83    0.28
  -4   0   4   14.04    0.28
  -4   0   4   13.93    0.28
   4   0  -4   14.11    0.28
  -4   0   4   14.05    0.28
   4   0  -4   14.00    0.28
   4   0  -3    0.06    0.03
   4   0  -3    0.01    0.03
  -4   0   3   -0.02    0.03
  -4   0   3   -0.01    0.03
   4   0  -3   -0.04    0.03
  -4   0   3    0.01    0.03
  -4   0   2   12.20    0.24
   4   0  -2   12.69    0.24
   4   0  -2   12.36    0.23
   4   0  -2   12.19    0.23
  -4   0   2   12.15    0.24
   4   0  -2   12.47    0.24
  -4   0   2   12.59    0.24
   4   0  -1   -0.23    0.03
   4   0  -1   -0.26    0.03
  -4   0   1   -0.25    0.03
  -4   0   1   -0.28    0.03
   4   0  -1   -0.23    0.02
  -4   0   1   -0.21    0.03
  -4   0   1   -0.24    0.03
   4   0  -1   -0.20    0.03
  -4   0   0  622.90   10.76
   4   0   0  596.95   10.64
   4   0   0  590.09   10.64
  -4   0   0  604.64   10.66
   4   0   0  603.46   10.75
  -4   0   0  606.13   10.76
   4   0   1   -0.11    0.03
  -4   0  -1    0.02    0.04
  -4   0  -1   -0.10    0.03
   4   0   1   -0.06    0.04
   4   0   1   -0.12    0.03
   4   0   1   -0.10    0.03
  -4   0  -1   -0.12    0.04
   4   0   2    0.07    0.04
   4   0   2    0.12    0.04
   4   0   2    0.05    0.04
  -4   0  -2    0.09    0.04
  -4   0  -2    0.16    0.04
  -4   0  -2    0.05    0.04
  -4   0  -3   -0.01    0.04
   4   0   3   -0.04    0.04
  -4   0  -3    0.02    0.04
  -4   0  -3   -0.05    0.05
   4   0   3   -0.03    0.05
  -4   0  -4    0.07    0.05
  -4   0  -4    0.04    0.05
   4   0   4   -0.03    0.05
  -4   0  -4    0.02    0.06
   4   0   4   -0.07    0.05
   4   0   5   -0.04    0.06
   4   0   5   -0.07    0.05
  -4   0  -5    0.07    0.07
  -4   0  -5   -0.03    0.05
   4   0   6  156.09    2.77
  -4   0  -6  152.31    2.77
   4   0   6  153.82    2.80
  -4   0  -6  156.88    2.80
  -4   0  -7    0.07    0.08
  -4   0  -7   -0.03    0.06
   4   0   7   -0.02    0.06
   4   0   7   -0.02    0.08
   4   0   8   10.98    0.28
  -4   0  -8   10.78    0.29
  -4   0  -8   10.90    0.28
   4   0   8   10.71    0.28
  -4   0  -9   -0.03    0.08
  -4   0  -9    0.02    0.08
   4   0   9   -0.15    0.09
   4   0   9    0.00    0.07
   4   0  10    0.41    0.09
   4   0  10    0.46    0.10
  -4   0 -10    0.60    0.10
  -4   0 -10    0.31    0.11
   4   0  11    0.06    0.11
  -4   0 -11   -0.08    0.10
   4   0  11   -0.07    0.09
  -4   0 -11   -0.20    0.11
  -4   0 -12    0.12    0.08
  -4   0 -12    0.14    0.13
   4   0  12    0.28    0.12
   4   0  12    0.24    0.10
  -4   0 -12    0.13    0.11
  -4   0 -13   -0.04    0.12
  -4   0 -13   -0.06    0.08
   4   0  13   -0.04    0.12
   4   0  13   -0.14    0.10
  -4   0 -14    2.37    0.14
   4   0  14    2.47    0.19
  -4   0 -14    2.53    0.21
   4   0  14    2.45    0.18
   4   0  15    0.12    0.14
  -4   0 -15   -0.07    0.13
   4   0  16    1.75    0.19
  -4   0 -16    1.74    0.19
   4   0  17   -0.02    0.15
  -4   0 -17   -0.11    0.15
   4   0  18   -0.03    0.17
  -4   0 -18    0.16    0.17
  -4   1  19    0.02    0.18
   4  -1 -19    0.27    0.18
  -4  -1  19    0.02    0.17
  -4   1  18    0.04    0.16
   4   1 -18    0.30    0.16
   4   1 -18    0.20    0.15
   4  -1 -18   -0.06    0.16
  -4  -1  18    0.02    0.16
   4  -1 -18    0.21    0.15
  -4   1  17    0.04    0.14
   4   1 -17    0.22    0.15
   4   1 -17    0.24    0.14
   4  -1 -17   -0.11    0.14
   4  -1 -17    0.24    0.14
  -4  -1  17    0.20    0.15
   4   1 -16    1.29    0.17
  -4   1  16    1.22    0.17
   4  -1 -16    1.20    0.16
  -4  -1  16    1.12    0.17
   4  -1 -16    1.05    0.17
  -4   1  15    7.88    0.30
   4   1 -15    8.21    0.31
   4  -1 -15    7.79    0.31
  -4  -1  15    8.09    0.30
   4  -1 -15    7.55    0.29
   4   1 -14    0.09    0.13
  -4   1  14    0.03    0.13
   4   1 -14   -0.07    0.10
   4  -1 -14   -0.31    0.12
  -4  -1  14    0.00    0.13
   4  -1 -14   -0.10    0.10
   4  -1 -14    0.00    0.11
  -4   1  13    3.65    0.22
   4   1 -13    3.98    0.21
  -4   1  13    3.40    0.19
   4   1 -13    3.70    0.18
   4  -1 -13    3.69    0.22
   4  -1 -13    3.53    0.21
  -4  -1  13    3.35    0.21
   4  -1 -13    3.40    0.19
  -4  -1  13    3.57    0.20
  -4   1  12   -0.03    0.11
   4   1 -12    0.02    0.08
   4   1 -12    0.11    0.10
  -4   1  12   -0.11    0.09
   4  -1 -12   -0.07    0.10
  -4  -1  12   -0.05    0.09
  -4  -1  12    0.04    0.11
   4  -1 -12    0.13    0.10
   4  -1 -12   -0.07    0.08
  -4   1  11    0.19    0.06
   4   1 -11    0.22    0.08
   4   1 -11    0.19    0.09
  -4   1  11    0.09    0.08
  -4   1  11    0.16    0.09
   4  -1 -11    0.12    0.07
  -4  -1  11    0.18    0.09
  -4  -1  11    0.14    0.09
   4  -1 -11    0.17    0.10
   4  -1 -11    0.05    0.09
  -4  -1  11    0.17    0.07
  -4   1  10   -0.04    0.05
   4   1 -10    0.09    0.08
  -4   1  10   -0.11    0.06
  -4   1  10    0.03    0.09
   4   1 -10    0.02    0.06
   4  -1 -10    0.01    0.08
   4  -1 -10   -0.12    0.08
  -4  -1  10    0.00    0.07
  -4  -1  10    0.09    0.08
  -4  -1  10   -0.03    0.07
   4  -1 -10   -0.05    0.07
   4   1  -9    5.43    0.18
   4   1  -9    5.07    0.16
  -4   1   9    4.87    0.17
  -4   1   9    4.97    0.15
  -4   1   9    5.12    0.19
   4  -1  -9    4.80    0.18
   4  -1  -9    4.93    0.19
  -4  -1   9    5.02    0.18
   4  -1  -9    4.90    0.16
  -4  -1   9    5.06    0.17
  -4  -1   9    4.75    0.16
  -4   1   8    0.46    0.06
   4   1  -8    0.35    0.07
  -4   1   8    0.36    0.07
   4   1  -8    0.42    0.07
  -4   1   8    0.35    0.07
  -4  -1   8    0.50    0.07
  -4  -1   8    0.52    0.08
   4  -1  -8    0.48    0.08
  -4  -1   8    0.46    0.07
   4  -1  -8    0.53    0.07
   4  -1  -8    0.53    0.08
   4   1  -7    0.08    0.06
  -4   1   7    0.09    0.05
  -4   1   7    0.19    0.07
  -4   1   7    0.12    0.06
   4   1  -7    0.08    0.05
  -4  -1   7    0.11    0.06
   4  -1  -7    0.16    0.07
  -4  -1   7    0.12    0.06
  -4  -1   7    0.18    0.07
  -4  -1   7    0.06    0.05
   4  -1  -7    0.09    0.06
   4   1  -6   26.06    0.50
  -4   1   6   25.94    0.51
  -4   1   6   25.83    0.51
  -4   1   6   25.78    0.51
   4   1  -6   26.17    0.50
  -4  -1   6   25.96    0.51
  -4  -1   6   26.56    0.51
  -4  -1   6   26.29    0.51
   4  -1  -6   25.97    0.51
   4  -1  -6   26.24    0.51
  -4  -1   6   26.08    0.51
  -4   1   5   30.81    0.58
   4   1  -5   29.99    0.57
  -4   1   5   30.46    0.58
  -4   1   5   30.99    0.59
   4   1  -5   30.71    0.57
   4   1  -5   30.22    0.57
  -4  -1   5   30.99    0.58
  -4  -1   5   31.12    0.57
  -4  -1   5   30.71    0.58
   4  -1  -5   30.92    0.59
  -4  -1   5   30.91    0.57
   4  -1  -5   30.58    0.58
  -4   1   4   42.59    0.78
   4   1  -4   42.60    0.77
   4   1  -4   42.26    0.76
  -4   1   4   41.71    0.78
   4   1  -4   42.25    0.76
  -4   1   4   42.12    0.78
  -4   1   4   41.20    0.77
  -4  -1   4   42.77    0.77
   4  -1  -4   43.43    0.78
  -4  -1   4   41.94    0.77
   4  -1  -4   41.92    0.77
  -4  -1   4   42.65    0.77
  -4   1   3    6.59    0.16
   4   1  -3    6.62    0.13
   4   1  -3    6.61    0.13
  -4   1   3    6.65    0.16
  -4   1   3    6.81    0.16
  -4  -1   3    6.75    0.14
   4  -1  -3    6.58    0.15
   4  -1  -3    6.67    0.15
  -4  -1   3    6.67    0.14
  -4  -1   3    6.65    0.14
   4  -1  -3    6.57    0.15
  -4   1   2   57.69    1.02
  -4   1   2   57.57    1.03
  -4   1   2   57.24    1.02
   4  -1  -2   56.19    1.02
   4  -1  -2   58.13    1.03
   4  -1  -2   57.51    1.03
   4  -1  -2   56.01    1.02
  -4  -1   2   56.00    1.01
  -4  -1   2   57.02    1.01
  -4  -1   2   56.29    1.01
  -4   1   1   18.46    0.35
  -4   1   1   18.38    0.35
  -4   1   1   17.94    0.34
  -4   1   1   17.72    0.34
   4  -1  -1   17.66    0.34
   4  -1  -1   18.58    0.35
   4  -1  -1   18.38    0.35
   4  -1  -1   17.78    0.34
  -4   1   0   36.44    0.66
  -4   1   0   36.35    0.66
  -4   1   0   36.19    0.66
  -4   1   0   35.98    0.66
  -4  -1   0   35.56    0.64
   4  -1   0   36.66    0.66
  -4  -1   0   36.16    0.64
   4  -1   0   36.40    0.66
  -4  -1   0   35.59    0.65
   4  -1   0   36.83    0.66
   4  -1   0   35.49    0.66
   4   1   1   31.66    0.57
  -4   1  -1   31.35    0.59
   4   1   1   32.09    0.58
  -4   1  -1   31.75    0.59
   4   1   1   31.35    0.57
  -4   1  -1   31.40    0.59
  -4   1  -1   33.05    0.59
   4  -1   1   31.60    0.59
  -4  -1  -1   31.68    0.58
   4  -1   1   31.94    0.59
   4  -1   1   31.70    0.59
  -4  -1  -1   31.73    0.58
   4  -1   1   32.09    0.59
  -4  -1  -1   32.59    0.58
  -4   1  -2  125.79    2.27
   4   1   2  124.69    2.26
  -4   1  -2  131.26    2.29
   4   1   2  128.53    2.28
   4   1   2  125.64    2.26
  -4   1  -2  127.04    2.27
   4  -1   2  127.74    2.29
  -4  -1  -2  129.60    2.28
   4  -1   2  127.59    2.27
   4  -1   2  128.90    2.29
   4  -1   2  127.67    2.27
  -4  -1  -2  128.86    2.26
  -4  -1  -2  126.55    2.26
  -4   1  -3   30.36    0.57
   4   1   3   30.53    0.57
   4   1   3   30.10    0.57
  -4   1  -3   31.03    0.58
  -4   1  -3   30.15    0.57
   4  -1   3   30.28    0.57
  -4  -1  -3   30.38    0.57
  -4  -1  -3   30.11    0.57
   4  -1   3   30.22    0.58
  -4  -1  -3   30.15    0.57
   4   1   4    1.94    0.10
   4   1   4    2.15    0.09
  -4   1  -4    1.92    0.11
  -4   1  -4    2.30    0.10
  -4  -1  -4    1.80    0.10
   4  -1   4    2.13    0.09
   4  -1   4    2.07    0.11
  -4  -1  -4    2.15    0.09
  -4  -1  -4    1.98    0.10
  -4   1  -5    0.02    0.06
  -4   1  -5    0.09    0.06
   4   1   5    0.11    0.07
   4   1   5    0.04    0.06
  -4  -1  -5    0.06    0.07
   4  -1   5    0.08    0.06
  -4  -1  -5    0.04    0.05
   4  -1   5    0.20    0.06
   4   1   6    5.45    0.18
  -4   1  -6    5.72    0.17
   4   1   6    5.53    0.17
  -4   1  -6    5.81    0.19
  -4  -1  -6    5.71    0.17
   4  -1   6    5.53    0.17
  -4  -1  -6    5.65    0.18
   4  -1   6    5.64    0.19
   4   1   7   14.22    0.33
  -4   1  -7   13.81    0.33
  -4   1  -7   14.92    0.33
   4   1   7   13.92    0.32
   4  -1   7   14.18    0.33
  -4  -1  -7   14.31    0.33
  -4  -1  -7   14.55    0.33
   4  -1   7   14.01    0.33
   4   1   8    4.30    0.17
  -4   1  -8    4.01    0.16
  -4   1  -8    4.08    0.18
   4   1   8    3.84    0.15
   4  -1   8    3.84    0.16
  -4  -1  -8    3.97    0.17
  -4  -1  -8    3.85    0.17
   4  -1   8    4.43    0.16
  -4   1  -9   13.23    0.34
   4   1   9   13.28    0.33
  -4   1  -9   13.69    0.33
   4   1   9   12.71    0.33
   4  -1   9   13.65    0.34
   4  -1   9   13.46    0.33
  -4  -1  -9   13.40    0.34
  -4  -1  -9   13.71    0.34
  -4   1 -10   -0.04    0.09
   4   1  10   -0.09    0.10
   4   1  10   -0.19    0.08
  -4   1 -10    0.04    0.10
   4  -1  10   -0.07    0.08
   4  -1  10    0.08    0.09
  -4  -1 -10   -0.06    0.10
  -4  -1 -10    0.00    0.09
  -4   1 -11   17.24    0.43
   4   1  11   17.16    0.42
   4   1  11   16.88    0.42
  -4   1 -11   17.24    0.43
  -4  -1 -11   17.46    0.43
   4  -1  11   16.54    0.41
  -4  -1 -11   17.21    0.42
   4  -1  11   17.33    0.43
  -4   1 -12    0.32    0.11
  -4   1 -12    0.44    0.13
   4   1  12    0.26    0.13
   4   1  12    0.32    0.11
  -4   1 -12    0.25    0.09
  -4  -1 -12    0.37    0.12
  -4  -1 -12    0.28    0.14
   4  -1  12    0.34    0.10
   4  -1  12    0.40    0.12
  -4  -1 -12    0.33    0.07
  -4   1 -13    1.71    0.13
  -4   1 -13    1.82    0.17
   4   1  13    1.71    0.16
   4   1  13    1.68    0.16
   4  -1  13    1.71    0.17
   4  -1  13    1.85    0.16
  -4  -1 -13    1.78    0.11
  -4  -1 -13    1.65    0.17
   4   1  14    0.09    0.11
  -4   1 -14    0.06    0.09
  -4   1 -14    0.10    0.14
   4   1  14    0.12    0.14
   4  -1  14   -0.12    0.11
  -4  -1 -14   -0.07    0.13
   4  -1  14   -0.06    0.13
  -4   1 -15    0.13    0.14
   4   1  15    0.14    0.15
   4  -1  15    0.08    0.14
  -4  -1 -15    0.30    0.15
  -4   1 -16    0.54    0.17
   4   1  16    0.09    0.15
  -4  -1 -16    0.07    0.15
   4  -1  16    0.21    0.15
  -4   1 -17    0.04    0.17
   4   1  17    0.23    0.17
  -4  -1 -17    0.39    0.18
   4  -1  17    0.27    0.16
  -4   1 -18    1.09    0.21
   4   1  18    0.78    0.19
  -4  -1 -18    0.83    0.20
   4  -1  18    1.21    0.19
  -4   2  19   -0.11    0.15
  -4  -2  19   -0.01    0.17
   4  -2 -19   -0.23    0.16
  -4   2  18    0.14    0.16
  -4  -2  18    0.25    0.16
   4  -2 -18    0.24    0.16
  -4   2  17    2.86    0.22
   4   2 -17    2.92    0.21
  -4  -2  17    3.02    0.24
   4  -2 -17    3.70    0.25
  -4   2  16    6.36    0.28
   4   2 -16    6.72    0.29
  -4  -2  16    6.30    0.27
   4  -2 -16    6.82    0.27
[truncated: 789,778 more chars]
