# Supplementary material for: Crystal structure of (6E,20E)-3,24-di­fluoro-13,14,28,29-tetra­hydro-5H,22H-tetra­benzo[e,j,p,u][1,4,12,15]tetra­oxa­cyclo­docosine-5,22-dione
Source: Acta Crystallogr E Crystallogr Commun. 2017 Jan 1;73(Pt 1):13–6. doi: 10.1107/S2056989016018934 (PMC5209760; doi:10.1107/S2056989016018934)
Supplement: Supplementary file 2 [file e-73-00013-Isup2.hkl]

data_I                                                                          
_shelx_title ' ga071_a.res in P2(1)/c'                                          
_shelx_refln_list_code          4                                               
_shelx_F_calc_maximum      230.79                                               
_exptl_crystal_F_000      1184.00                                               
_reflns_d_resolution_high  0.7489                                               
                                                                                
loop_                                                                           
 _space_group_symop_operation_xyz                                               
 'x, y, z'                                                                      
 '-x, y+1/2, -z+1/2'                                                            
 '-x, -y, -z'                                                                   
 'x, -y-1/2, z-1/2'                                                             
                                                                                
_cell_length_a    16.2618                                                       
_cell_length_b    11.6708                                                       
_cell_length_c    14.7359                                                       
_cell_angle_alpha  90.000                                                       
_cell_angle_beta   96.945                                                       
_cell_angle_gamma  90.000                                                       
                                                                                
_shelx_F_squared_multiplier     1.000                                           
                                                                                
loop_                                                                           
 _refln_index_h                                                                 
 _refln_index_k                                                                 
 _refln_index_l                                                                 
 _refln_F_squared_calc                                                          
 _refln_F_squared_meas                                                          
 _refln_F_squared_sigma                                                         
 _refln_observed_status                                                         
   2   0   0       1248.08        928.07        36.91 o                         
   3   0   0       2328.60       2408.96        15.16 o                         
   4   0   0      31469.45      31017.79       224.31 o                         
   5   0   0        796.67        895.50         5.94 o                         
   6   0   0        143.22        169.56         1.63 o                         
   7   0   0        493.08        460.34         3.45 o                         
   8   0   0        173.24        196.87         2.12 o                         
   9   0   0        739.85        714.99         5.93 o                         
  10   0   0         94.01         71.85         1.72 o                         
  11   0   0        303.83        307.23         3.92 o                         
  12   0   0        163.81        164.25         2.85 o                         
  13   0   0         28.75         36.41         1.46 o                         
  14   0   0        140.23        143.25         8.22 o                         
  15   0   0         90.77         79.07         6.16 o                         
  16   0   0         49.68         43.13         5.65 o                         
  17   0   0         30.28         26.19         5.65 o                         
  18   0   0        143.65        127.33         9.24 o                         
  19   0   0          0.49          2.05         5.65 o                         
  20   0   0          8.75         22.08         6.67 o                         
  21   0   0          5.36          6.16         6.67 o                         
   2   1   0       1497.20       1481.50        10.12 o                         
   3   1   0      11032.72      10700.43        57.78 o                         
   4   1   0       1837.81       1856.10        10.14 o                         
   5   1   0        103.93         78.57         1.06 o                         
   6   1   0       2178.51       2161.41        11.84 o                         
   7   1   0          4.55          3.84         0.55 o                         
   8   1   0        206.75        215.17         1.98 o                         
   9   1   0         19.49         18.03         0.92 o                         
  10   1   0        638.92        628.23         4.81 o                         
  11   1   0          5.03          4.50         1.00 o                         
  12   1   0         44.02         55.40         1.51 o                         
  13   1   0         15.90         10.78         1.30 o                         
  14   1   0         20.89         20.36         1.84 o                         
  15   1   0         57.42         48.86         2.11 o                         
  16   1   0         88.85         81.80         2.96 o                         
  17   1   0         17.95         16.52         3.94 o                         
  18   1   0        179.83        189.48        13.61 o                         
  19   1   0         31.20         36.26         7.96 o                         
  20   1   0         23.89         24.10         4.89 o                         
  21   1   0        134.20        139.20         7.23 o                         
   0   2   0       2784.00       2737.52        23.96 o                         
   1   2   0       2098.65       2016.90         9.40 o                         
   2   2   0       1890.16       1971.81         9.57 o                         
   3   2   0      24600.15      23594.22       118.21 o                         
   4   2   0       1832.68       1811.95        10.03 o                         
   5   2   0       1183.34       1130.55         6.82 o                         
   6   2   0        704.29        732.52         4.71 o                         
   7   2   0         29.27         46.06         1.23 o                         
   8   2   0        926.46       1022.60         6.79 o                         
   9   2   0        567.92        655.19         4.75 o                         
  10   2   0        169.06        140.94         2.11 o                         
  11   2   0        259.28        268.37         3.06 o                         
  12   2   0          4.14          3.67         1.19 o                         
  13   2   0       1223.08       1192.05        13.06 o                         
  14   2   0        119.67        114.50         3.59 o                         
  15   2   0         41.52         37.10         2.36 o                         
  16   2   0         10.94          7.93         2.07 o                         
  17   2   0          0.66         -1.07         2.07 o                         
  18   2   0        299.95        294.80         4.75 o                         
  19   2   0         10.52          0.51         4.31 o                         
  20   2   0          2.58         -4.44         4.44 o                         
  21   2   0         44.33         47.24         8.22 o                         
   1   3   0      12244.91      12365.54        57.27 o                         
   2   3   0        723.46        724.40         3.72 o                         
   3   3   0        254.77        254.40         1.78 o                         
   4   3   0       2024.27       1962.61        10.03 o                         
   5   3   0        493.08        472.43         3.30 o                         
   6   3   0       7220.81       7266.76        43.26 o                         
   7   3   0       1423.53       1482.98         9.49 o                         
   8   3   0         20.67         25.57         1.06 o                         
   9   3   0         28.34         25.97         1.15 o                         
  10   3   0       1183.97       1192.44         9.04 o                         
  11   3   0        434.33        449.89         4.34 o                         
  12   3   0        190.96        184.33         3.95 o                         
  13   3   0         12.92         10.05         1.81 o                         
  14   3   0        824.72        837.70         7.83 o                         
  15   3   0       1214.63       1213.83        12.75 o                         
  16   3   0        132.84        132.49         3.97 o                         
  17   3   0         22.96         17.40         2.48 o                         
  18   3   0         13.94          8.71         3.04 o                         
  19   3   0         10.62          7.68         2.59 o                         
  20   3   0         32.00         36.48         4.59 o                         
  21   3   0          5.15          1.54         7.70 o                         
   0   4   0         69.88         69.08         4.06 o                         
   1   4   0       3966.24       3960.13        20.65 o                         
   2   4   0       1394.81       1353.64         7.16 o                         
   3   4   0        885.23        826.61         4.32 o                         
   4   4   0       5734.43       5856.78        30.27 o                         
   5   4   0        192.25        184.40         1.95 o                         
   6   4   0         21.26         34.15         1.04 o                         
   7   4   0         49.68         55.84         1.39 o                         
   8   4   0          6.66          5.29         1.77 o                         
   9   4   0        438.70        398.66         3.65 o                         
  10   4   0        299.08        289.02         3.29 o                         
  11   4   0        131.18        126.16         2.50 o                         
  12   4   0       2381.47       2271.37        16.47 o                         
  13   4   0        257.65        247.70         3.48 o                         
  14   4   0        319.59        328.40         6.71 o                         
  15   4   0       1579.31       1643.98        16.71 o                         
  16   4   0         10.11         12.30         2.42 o                         
  17   4   0        277.07        266.82         5.18 o                         
  18   4   0        110.22        122.47         4.19 o                         
  19   4   0         44.57         34.25         3.45 o                         
  20   4   0         20.27         19.24         3.17 o                         
   1   5   0        290.71        276.61         2.28 o                         
   2   5   0        487.92        452.65         3.13 o                         
   3   5   0       1240.29       1197.16         6.81 o                         
   4   5   0       2431.45       2475.60        13.32 o                         
   5   5   0       2397.26       2611.99        14.63 o                         
   6   5   0         84.86         80.49         1.54 o                         
   7   5   0       1920.81       2018.18        14.00 o                         
   8   5   0        336.14        354.61         4.06 o                         
   9   5   0         19.77         11.22         1.16 o                         
  10   5   0         62.56         58.55         1.86 o                         
  11   5   0        350.04        350.66         3.61 o                         
  12   5   0          4.11          3.14         1.52 o                         
  13   5   0         38.69         30.33         2.21 o                         
  14   5   0        556.44        553.68         6.60 o                         
  15   5   0          0.40          2.65         2.01 o                         
  16   5   0          3.94          3.59         2.30 o                         
  17   5   0        181.17        178.38         4.59 o                         
  18   5   0          0.01          1.54         3.28 o                         
  19   5   0        148.46        148.14         5.72 o                         
  20   5   0         34.54         24.85         3.76 o                         
   0   6   0        399.23        377.49         5.63 o                         
   1   6   0        215.30        191.41         2.17 o                         
   2   6   0        692.89        645.52         4.43 o                         
   3   6   0          7.15          8.89         0.90 o                         
   4   6   0         92.37         83.94         1.93 o                         
   5   6   0         35.88         53.77         1.30 o                         
   6   6   0       1681.48       1636.63        10.69 o                         
   7   6   0         88.14        105.83         2.16 o                         
   8   6   0        653.25        663.28         5.32 o                         
   9   6   0        267.43        277.93         3.43 o                         
  10   6   0         23.85         18.32         1.59 o                         
  11   6   0         18.39         20.60         1.76 o                         
  12   6   0        740.59        729.39         7.43 o                         
  13   6   0         72.51         88.77         4.51 o                         
  14   6   0         32.56         21.52         2.22 o                         
  15   6   0        287.63        242.11         4.85 o                         
  16   6   0         10.70          5.42         2.25 o                         
  17   6   0         20.42         12.22         4.55 o                         
  18   6   0         68.09         80.34        14.89 o                         
  19   6   0          0.30         -2.66         4.65 o                         
   1   7   0         81.41         84.29         1.72 o                         
   2   7   0        708.37        710.34         4.91 o                         
   3   7   0         73.58         72.51         2.28 o                         
   4   7   0          6.15          1.71         1.22 o                         
   5   7   0        819.92        816.42         5.79 o                         
   6   7   0         84.50         94.28         1.89 o                         
   7   7   0          5.40          7.15         1.21 o                         
   8   7   0        245.30        245.24         3.59 o                         
   9   7   0        841.04        822.80         7.30 o                         
  10   7   0        442.04        471.59         4.86 o                         
  11   7   0       2519.61       2549.56        20.52 o                         
  12   7   0         24.95         26.69         2.28 o                         
  13   7   0        184.54        155.49         4.05 o                         
  14   7   0        224.25        211.89         4.98 o                         
  15   7   0         80.79         69.93         3.52 o                         
  16   7   0         85.93         83.60         5.92 o                         
  17   7   0          2.27          1.60         7.96 o                         
  18   7   0          1.02          0.07         4.93 o                         
  19   7   0         44.15         54.24         8.22 o                         
   0   8   0          0.00         -0.42         1.39 o                         
   1   8   0         67.25         76.01         1.65 o                         
   2   8   0        157.17        155.31         2.41 o                         
   3   8   0        100.34         94.93         2.09 o                         
   4   8   0       1009.65       1056.49         7.27 o                         
   5   8   0        754.73        732.86         5.81 o                         
   6   8   0         34.68         38.11         1.48 o                         
   7   8   0          5.95          5.73         1.33 o                         
   8   8   0       1026.72       1006.15         9.81 o                         
   9   8   0         21.44         19.43         2.16 o                         
  10   8   0         22.25         16.30         2.16 o                         
  11   8   0         49.98         57.93         3.08 o                         
  12   8   0         25.49         36.08         2.95 o                         
  13   8   0        184.13        175.77         4.85 o                         
  14   8   0         11.50          6.64         2.62 o                         
  15   8   0         25.76         27.81         2.91 o                         
  16   8   0          0.03         -1.31         4.81 o                         
  17   8   0         32.16         35.10         5.55 o                         
  18   8   0         19.71         10.33         5.67 o                         
   1   9   0          7.71          7.91         1.26 o                         
   2   9   0          0.23         -1.14         1.25 o                         
   3   9   0         16.42         17.95         1.46 o                         
   4   9   0          0.42          2.64         1.33 o                         
   5   9   0        315.57        320.52         3.75 o                         
   6   9   0         67.24         77.08         2.31 o                         
   7   9   0       1319.33       1312.65        20.67 o                         
   8   9   0         11.58          9.97         2.39 o                         
   9   9   0        183.50        160.74         4.31 o                         
  10   9   0          0.18         -2.23         2.58 o                         
  11   9   0        133.40        128.26         6.97 o                         
  12   9   0        161.59        165.52         7.11 o                         
  13   9   0          0.91          2.12         2.80 o                         
  14   9   0         81.22         81.92         4.10 o                         
  15   9   0         70.19         70.28         5.10 o                         
  16   9   0         10.45          8.45         5.41 o                         
  17   9   0          5.66          6.21         5.30 o                         
   0  10   0        933.30        970.50        10.24 o                         
   1  10   0         38.62         33.42         1.81 o                         
   2  10   0          0.75         -1.47         1.47 o                         
   3  10   0        194.34        193.22         3.14 o                         
   4  10   0        318.13        319.28         3.75 o                         
   5  10   0          0.05          1.43         1.63 o                         
   6  10   0          1.77          2.95         2.00 o                         
   7  10   0        196.13        203.65         4.81 o                         
   8  10   0        406.53        421.76         6.62 o                         
   9  10   0         42.58         31.50         3.83 o                         
  10  10   0         59.22         62.89         3.64 o                         
  11  10   0        112.79        122.06         4.64 o                         
  12  10   0         60.27         51.19         3.85 o                         
  13  10   0          6.64          7.63         3.08 o                         
  14  10   0          0.11         -2.20         3.08 o                         
  15  10   0         56.56         60.17         4.98 o                         
  16  10   0          8.00         -5.18         5.18 o                         
   1  11   0          6.91          4.60         1.96 o                         
   2  11   0         76.59         78.47         2.61 o                         
   3  11   0        126.84        121.30         3.30 o                         
   4  11   0        742.61        725.37         7.16 o                         
   5  11   0        314.12        311.85         5.54 o                         
   6  11   0         26.75         29.65         3.35 o                         
   7  11   0         30.19         21.03         3.30 o                         
   8  11   0          8.80          1.48         3.61 o                         
   9  11   0        106.08         94.97         6.18 o                         
  10  11   0        155.77        158.30         8.19 o                         
  11  11   0          7.26          1.92         3.60 o                         
  12  11   0          2.09         -2.57         3.74 o                         
  13  11   0          0.06         -3.73         3.91 o                         
  14  11   0         33.56         22.93         3.99 o                         
  15  11   0          6.97         12.41         7.19 o                         
   0  12   0          6.98         26.34         3.43 o                         
   1  12   0        611.16        585.61         6.32 o                         
   2  12   0          2.52         -1.35         2.07 o                         
   3  12   0        223.79        213.64         4.40 o                         
   4  12   0         22.96         22.46         2.42 o                         
   5  12   0         33.73         34.67         3.51 o                         
   6  12   0         42.38         42.85         3.83 o                         
   7  12   0          0.51         -3.78         3.78 o                         
   8  12   0         17.91         12.20         4.08 o                         
   9  12   0          5.82          2.65         4.08 o                         
  10  12   0        204.92        235.05        10.14 o                         
  11  12   0          1.47          2.98         3.98 o                         
  12  12   0         15.90          6.84         5.00 o                         
  13  12   0         63.09         42.52         5.67 o                         
   1  13   0         16.26         14.38         2.34 o                         
   2  13   0         47.84         40.27         3.10 o                         
   3  13   0         29.07         22.26         2.64 o                         
   4  13   0         20.81         26.99         2.72 o                         
   5  13   0          9.87          4.53         3.13 o                         
   6  13   0         22.01         16.54         3.75 o                         
   7  13   0         97.57         96.78         5.58 o                         
   8  13   0         14.97         11.61         4.38 o                         
   9  13   0          0.91          0.78         4.30 o                         
  10  13   0          0.04          1.15         7.53 o                         
  11  13   0          2.95          1.72         4.45 o                         
   0  14   0        215.59        236.55         7.90 o                         
   1  14   0         60.19         67.68         3.28 o                         
   2  14   0         71.07         76.82         3.37 o                         
   3  14   0          0.27          1.07         2.85 o                         
   4  14   0         57.93         64.55         5.61 o                         
   5  14   0         14.05          8.02         3.97 o                         
   6  14   0          0.37         -1.93         3.79 o                         
   7  14   0         15.51         12.22         3.90 o                         
   8  14   0          3.69         -3.31         4.50 o                         
   9  14   0          3.21         -4.50         4.50 o                         
   1  15   0          8.92          8.35         3.07 o                         
   2  15   0         44.66         39.77         3.91 o                         
   3  15   0         18.42         19.01         3.41 o                         
   4  15   0         69.17         74.61         5.10 o                         
   5  15   0          0.06         -4.52         4.52 o                         
 -21   1   1        211.60        269.91         8.69 o                         
 -20   1   1          4.79         -3.01         4.16 o                         
 -19   1   1         10.49         15.82         4.16 o                         
 -18   1   1          1.13          3.40         3.80 o                         
 -17   1   1          1.04         -3.38         4.11 o                         
 -16   1   1          2.66          2.19         3.43 o                         
 -15   1   1       1172.88       1162.08        11.51 o                         
 -14   1   1        421.41        418.06         4.73 o                         
 -13   1   1         27.66         28.83         1.37 o                         
 -12   1   1         41.17         37.64         1.22 o                         
 -11   1   1         26.17         22.03         1.07 o                         
 -10   1   1         70.70         74.03         1.48 o                         
  -9   1   1        380.85        389.90         3.07 o                         
  -8   1   1       1643.36       1704.22         9.52 o                         
  -7   1   1        658.43        626.65         3.83 o                         
  -6   1   1        651.04        675.57         3.84 o                         
  -5   1   1          1.09          1.37         0.39 o                         
  -4   1   1        812.82        929.81         6.55 o                         
  -3   1   1       6573.66       6583.64        41.82 o                         
  -2   1   1       3767.30       3510.89        73.83 o                         
   2   1   1       2290.09       2124.86        16.60 o                         
   3   1   1       3480.89       3401.79        16.32 o                         
   4   1   1       1543.34       1635.84         8.02 o                         
   5   1   1         46.86         40.09         0.72 o                         
   6   1   1       3461.13       3655.24        17.55 o                         
   7   1   1          5.09          5.39         0.54 o                         
   8   1   1        369.88        412.25         2.75 o                         
   9   1   1         47.35         59.77         1.16 o                         
  10   1   1       1355.09       1411.61         9.05 o                         
  11   1   1        406.69        401.86         5.17 o                         
  12   1   1        766.56        779.30         5.90 o                         
  13   1   1        172.74        166.37         2.98 o                         
  14   1   1        544.18        533.22         5.93 o                         
  15   1   1          2.07         -1.87         1.87 o                         
  16   1   1        267.15        275.21         4.59 o                         
  17   1   1          8.44          6.61         2.22 o                         
  18   1   1          0.11         -3.99         3.99 o                         
  19   1   1        175.53        195.43        10.01 o                         
  20   1   1          0.03          2.84         4.68 o                         
  21   1   1         26.43         28.37         6.16 o                         
 -21   2   1          0.03         -7.19         7.19 o                         
 -20   2   1          4.23          4.58         4.18 o                         
 -19   2   1         97.16         96.75         5.30 o                         
 -18   2   1        135.50        130.57         3.16 o                         
 -17   2   1         16.08         16.34         2.07 o                         
 -16   2   1          3.75          1.87         1.89 o                         
 -15   2   1         12.31         10.82         1.99 o                         
 -14   2   1       1039.40        990.55         8.44 o                         
 -13   2   1         37.87         29.66         1.45 o                         
 -12   2   1        409.71        385.98         3.80 o                         
 -11   2   1        222.91        214.24         2.49 o                         
 -10   2   1        410.28        380.71         3.42 o                         
  -9   2   1         40.64         27.34         0.94 o                         
  -8   2   1        526.82        519.20         3.82 o                         
  -7   2   1         13.53         17.53         0.70 o                         
  -6   2   1         27.24         17.12         1.32 o                         
  -5   2   1        197.05        219.10         2.41 o                         
  -4   2   1       5397.70       5356.36        33.92 o                         
  -3   2   1      23715.56      23156.90       124.31 o                         
  -2   2   1       4499.03       4477.92        21.31 o                         
  -1   2   1       4664.17       4250.57        20.27 o                         
   0   2   1       3935.50       3707.65        17.70 o                         
   1   2   1      19815.80      18721.91        83.46 o                         
   2   2   1          6.14          2.49         0.54 o                         
   3   2   1       4524.07       4360.38        20.82 o                         
   4   2   1      12085.94      11955.02        57.21 o                         
   5   2   1       3216.40       3296.30        17.15 o                         
   6   2   1       2039.45       2161.93        11.01 o                         
   7   2   1        730.36        768.75         4.32 o                         
   8   2   1         20.56         24.45         1.00 o                         
   9   2   1       4496.11       4619.35        29.65 o                         
  10   2   1        349.28        345.83         3.56 o                         
  11   2   1       1024.93       1106.24         8.58 o                         
  12   2   1         34.22         30.71         1.72 o                         
  13   2   1        885.96        908.46         8.02 o                         
  14   2   1        660.65        660.18         8.46 o                         
  15   2   1        118.95        108.16         3.65 o                         
  16   2   1        186.29        196.99         4.33 o                         
  17   2   1         54.59         63.88         3.71 o                         
  18   2   1        484.66        474.07         6.58 o                         
  19   2   1          0.78          2.60         1.94 o                         
  20   2   1          2.17         -0.24         4.68 o                         
  21   2   1         35.45         32.26         5.18 o                         
 -21   3   1         18.59         27.21         8.22 o                         
 -20   3   1         12.78         18.50         6.67 o                         
 -19   3   1          8.85          5.54         2.38 o                         
 -18   3   1          0.61         -2.14         2.14 o                         
 -17   3   1        104.19         86.24         3.45 o                         
 -16   3   1        164.34        170.92         4.03 o                         
 -15   3   1         26.47         20.97         2.22 o                         
 -14   3   1          0.23          0.21         1.37 o                         
 -13   3   1         58.62         48.42         2.52 o                         
 -12   3   1          4.67          4.12         1.24 o                         
 -11   3   1        140.91        141.11         2.27 o                         
 -10   3   1          9.84          7.06         1.03 o                         
  -9   3   1        426.86        399.22         3.45 o                         
  -8   3   1       2327.21       2373.61        16.76 o                         
  -7   3   1        966.02       1127.79         8.47 o                         
  -6   3   1        290.82        288.77         2.64 o                         
  -5   3   1         69.40         65.24         1.15 o                         
  -4   3   1       3894.64       3986.19        22.68 o                         
  -3   3   1      18419.66      18330.65       116.26 o                         
  -2   3   1      19530.21      19095.16        91.90 o                         
  -1   3   1        918.57        866.18         4.39 o                         
   0   3   1       5051.71       5086.11        24.31 o                         
   1   3   1       2570.32       2558.29        11.61 o                         
   2   3   1       2003.21       2050.12         9.72 o                         
   3   3   1         83.20         78.10         1.21 o                         
   4   3   1       8669.19       8427.06        41.72 o                         
   5   3   1        668.19        661.53         4.16 o                         
   6   3   1         76.02        100.25         1.36 o                         
   7   3   1        835.88        855.25         5.88 o                         
   8   3   1        671.61        675.84         5.27 o                         
   9   3   1          5.50          5.41         1.07 o                         
  10   3   1          0.06          1.98         1.14 o                         
  11   3   1        685.19        700.35         6.07 o                         
  12   3   1          0.69         -1.35         1.35 o                         
  13   3   1         82.68         95.10         2.73 o                         
  14   3   1        716.54        719.64         8.18 o                         
  15   3   1         31.15         32.43         2.62 o                         
  16   3   1        124.23        113.55         3.95 o                         
  17   3   1         49.78         60.01         3.07 o                         
  18   3   1        552.45        594.41         7.90 o                         
  19   3   1          5.20          9.94         2.55 o                         
  20   3   1         58.25         62.81         3.35 o                         
 -20   4   1          0.93         -1.65         2.82 o                         
 -19   4   1          3.08          0.47         2.79 o                         
 -18   4   1        203.57        191.46         5.68 o                         
 -17   4   1        134.56        116.85         3.70 o                         
 -16   4   1         69.43         66.57         2.73 o                         
 -15   4   1          7.59         -0.60         2.96 o                         
 -14   4   1        132.28        122.41         4.98 o                         
 -13   4   1        348.54        353.92         3.91 o                         
 -12   4   1        196.40        185.97         3.24 o                         
 -11   4   1        450.90        452.62         5.01 o                         
 -10   4   1         56.13         53.24         1.58 o                         
  -9   4   1        549.44        543.37         4.49 o                         
  -8   4   1         29.74         42.36         1.36 o                         
  -7   4   1       1115.64       1134.53         7.64 o                         
  -6   4   1       1995.12       2134.99        12.68 o                         
  -5   4   1       6499.51       6800.28        40.59 o                         
  -4   4   1       3109.79       3157.05        18.10 o                         
  -3   4   1       3559.64       3442.09        17.29 o                         
  -2   4   1       1157.04       1180.05         6.08 o                         
  -1   4   1       4712.61       4795.23        24.89 o                         
   0   4   1        275.80        291.62         2.12 o                         
   1   4   1        254.61        250.18         1.94 o                         
   2   4   1       1210.21       1255.36         6.98 o                         
   3   4   1          4.39         11.26         0.70 o                         
   4   4   1        186.16        184.51         1.84 o                         
   5   4   1       1490.27       1489.60         8.24 o                         
   6   4   1        861.53        827.18         4.89 o                         
   7   4   1       3986.87       4065.98        26.34 o                         
   8   4   1       1317.37       1325.69         9.44 o                         
   9   4   1        727.31        732.34         5.82 o                         
  10   4   1          8.84          6.63         1.35 o                         
  11   4   1        694.57        662.91         5.95 o                         
  12   4   1        299.68        284.82         4.27 o                         
  13   4   1        708.21        740.55         8.50 o                         
  14   4   1          9.07         13.35         2.17 o                         
  15   4   1         70.20         62.69         4.00 o                         
  16   4   1         24.49         26.18         2.65 o                         
  17   4   1         50.14         48.34         3.10 o                         
  18   4   1         14.22         18.71         2.74 o                         
  19   4   1          0.03         -3.14         3.14 o                         
  20   4   1         94.44         87.55         6.60 o                         
 -20   5   1         34.02         32.42         4.74 o                         
 -19   5   1         27.36         13.77         3.41 o                         
 -18   5   1         65.10         63.84         4.15 o                         
 -17   5   1        150.80        133.14         5.22 o                         
 -16   5   1         71.66         73.43         4.09 o                         
 -15   5   1         11.15          1.66         2.59 o                         
 -14   5   1          0.39         -2.39         2.39 o                         
 -13   5   1        617.96        604.87         9.49 o                         
 -12   5   1        868.79        814.22         6.96 o                         
 -11   5   1        315.15        305.88         3.49 o                         
 -10   5   1        298.34        312.74         3.29 o                         
  -9   5   1       1255.60       1223.71         8.40 o                         
  -8   5   1       2086.74       2240.28        14.26 o                         
  -7   5   1        151.69        155.31         3.03 o                         
  -6   5   1        837.09        860.23         6.53 o                         
  -5   5   1       3746.93       4034.55        26.00 o                         
  -4   5   1       1052.40       1143.30         6.90 o                         
  -3   5   1       2369.10       2524.22        13.00 o                         
  -2   5   1        711.38        725.57         4.32 o                         
  -1   5   1          8.84          6.61         0.77 o                         
   0   5   1        306.84        333.12         2.59 o                         
   1   5   1         75.52         70.00         1.42 o                         
   2   5   1        328.45        398.76         3.33 o                         
   3   5   1        140.85        142.50         1.71 o                         
   4   5   1        294.16        324.71         2.58 o                         
   5   5   1        246.69        252.21         2.30 o                         
   6   5   1          1.32          4.45         0.78 o                         
   7   5   1        348.98        302.61         2.56 o                         
   8   5   1        902.88        882.59         6.48 o                         
   9   5   1          2.93          3.69         1.35 o                         
  10   5   1       2637.21       2541.27        17.25 o                         
  11   5   1        552.92        549.27         5.46 o                         
  12   5   1        624.04        618.97         5.92 o                         
  13   5   1         23.21         17.26         2.23 o                         
  14   5   1        663.34        644.61         7.52 o                         
  15   5   1        163.45        161.36         4.76 o                         
  16   5   1        138.65        160.64         4.46 o                         
  17   5   1         51.41         42.84         3.48 o                         
  18   5   1        108.31         97.47         4.94 o                         
  19   5   1         23.57         21.17         3.71 o                         
  20   5   1          1.53         -3.45         3.45 o                         
 -19   6   1          0.45         -4.27         4.27 o                         
 -18   6   1          4.99          1.60         4.55 o                         
 -17   6   1         26.48         17.50         4.44 o                         
 -16   6   1         14.98         15.75         3.30 o                         
 -15   6   1          8.61         13.69         2.83 o                         
 -14   6   1        203.70        204.60         5.22 o                         
 -13   6   1        284.05        296.63         4.70 o                         
 -12   6   1        283.67        265.99         3.83 o                         
 -11   6   1       1519.43       1506.93        11.64 o                         
 -10   6   1        968.67        972.73         8.07 o                         
  -9   6   1        384.12        382.30         5.02 o                         
  -8   6   1        159.31        152.55         2.49 o                         
  -7   6   1         42.72         44.37         1.50 o                         
  -6   6   1         52.02         68.49         2.20 o                         
  -5   6   1        229.12        216.38         9.49 o                         
  -4   6   1        503.57        495.45         4.25 o                         
  -3   6   1         32.61         30.67         1.06 o                         
  -2   6   1        161.52        141.08         2.91 o                         
  -1   6   1        855.24        938.18         5.95 o                         
   0   6   1        160.25        135.86         1.90 o                         
   1   6   1       2262.79       2303.22        13.82 o                         
   2   6   1          6.78         13.24         0.94 o                         
   3   6   1       1917.33       1991.93        11.01 o                         
   4   6   1         24.98         40.47         1.12 o                         
   5   6   1        538.61        618.90         4.34 o                         
   6   6   1          0.88          1.13         0.91 o                         
   7   6   1         48.82         46.86         1.36 o                         
   8   6   1        596.54        579.13         4.90 o                         
   9   6   1         63.21         64.57         1.99 o                         
  10   6   1        815.92        848.00         7.04 o                         
  11   6   1        179.46        171.64         4.11 o                         
  12   6   1         43.27         35.17         2.45 o                         
  13   6   1        139.44        141.83         3.90 o                         
  14   6   1          2.85          3.19         2.28 o                         
  15   6   1         50.24         38.73         2.64 o                         
  16   6   1         13.35          7.77         3.02 o                         
  17   6   1        157.56        176.44         7.34 o                         
  18   6   1        122.30        130.93         7.23 o                         
  19   6   1          6.41          4.33         4.93 o                         
 -19   7   1         10.42         10.04         5.03 o                         
 -18   7   1          7.50          3.82         4.81 o                         
 -17   7   1         95.13         87.40         6.04 o                         
 -16   7   1         80.71         86.65         5.92 o                         
 -15   7   1         13.30         26.15         3.90 o                         
 -14   7   1        808.01        785.51         9.66 o                         
 -13   7   1        368.21        361.19         5.43 o                         
 -12   7   1        354.93        379.67         5.50 o                         
 -11   7   1        189.01        194.66         7.90 o                         
 -10   7   1        540.05        492.28         5.11 o                         
  -9   7   1          7.13          6.49         1.55 o                         
  -8   7   1        508.64        499.53         5.13 o                         
  -7   7   1        336.25        370.94         4.60 o                         
  -6   7   1         24.91         28.36         1.21 o                         
  -5   7   1          0.38          2.14         1.21 o                         
  -4   7   1        290.16        298.29         2.99 o                         
  -3   7   1       1328.91       1395.57         8.51 o                         
  -2   7   1        159.64        176.68         2.25 o                         
  -1   7   1         11.50         17.92         1.15 o                         
   0   7   1        125.51        122.57         2.11 o                         
   1   7   1          1.99          1.75         0.97 o                         
   2   7   1         38.60         16.70         1.14 o                         
   3   7   1        540.69        562.36         4.68 o                         
   4   7   1        507.25        508.41         4.09 o                         
   5   7   1          1.56          0.68         0.98 o                         
   6   7   1        799.70        815.40         5.56 o                         
   7   7   1         31.86         44.48         1.50 o                         
   8   7   1       1452.03       1529.07         9.90 o                         
   9   7   1          3.75          1.87         1.58 o                         
  10   7   1        568.66        527.64         5.74 o                         
  11   7   1        112.42         91.75         4.31 o                         
  12   7   1         20.76         12.51         2.29 o                         
  13   7   1        192.28        210.34         5.13 o                         
  14   7   1          3.78          7.61         2.71 o                         
  15   7   1         54.34         57.55         4.08 o                         
  16   7   1        145.39        138.91         7.21 o                         
  17   7   1         63.14         65.32         5.92 o                         
  18   7   1         28.40         43.95         5.92 o                         
  19   7   1         28.22         36.13         6.16 o                         
 -18   8   1         41.75         34.69         5.92 o                         
 -17   8   1          6.90          1.65         4.81 o                         
 -16   8   1          3.18         -2.47         4.55 o                         
 -15   8   1          3.61         -0.80         3.70 o                         
 -14   8   1        268.25        274.47         5.52 o                         
 -13   8   1        378.58        385.39         6.32 o                         
 -12   8   1         15.96         16.23         2.55 o                         
 -11   8   1          0.00         -0.08         2.40 o                         
 -10   8   1        212.86        216.44         4.06 o                         
  -9   8   1          1.67         -0.90         1.88 o                         
  -8   8   1        193.93        186.38         3.75 o                         
  -7   8   1        492.17        485.58        10.77 o                         
  -6   8   1        114.51        106.18         2.57 o                         
  -5   8   1        136.92        138.36         2.40 o                         
  -4   8   1         89.78         69.12         1.75 o                         
  -3   8   1        596.30        642.34         4.99 o                         
  -2   8   1        646.39        625.11         4.93 o                         
  -1   8   1        112.47        122.15         2.01 o                         
   0   8   1         23.69         23.03         1.16 o                         
   1   8   1        574.25        610.93         4.43 o                         
   2   8   1         89.26         88.25         1.99 o                         
   3   8   1         22.41         26.24         1.48 o                         
   4   8   1        128.49        129.02         2.47 o                         
   5   8   1        547.48        609.46         5.17 o                         
   6   8   1        820.27        845.88         6.18 o                         
   7   8   1        149.02        161.29         2.65 o                         
   8   8   1          6.19          5.16         2.37 o                         
   9   8   1        756.80        738.06         7.28 o                         
  10   8   1        607.35        616.92         7.60 o                         
  11   8   1          9.46          4.39         2.58 o                         
  12   8   1         16.69         15.87         2.80 o                         
  13   8   1         16.09         13.88         2.75 o                         
  14   8   1         21.58         26.46         3.08 o                         
  15   8   1         29.34         31.37         3.19 o                         
  16   8   1        242.96        224.49         8.99 o                         
  17   8   1         84.32         85.06         8.47 o                         
  18   8   1         11.15          3.63         5.41 o                         
 -17   9   1         45.44         50.00         6.28 o                         
 -16   9   1          1.65          2.86         4.93 o                         
 -15   9   1         18.32         17.66         4.34 o                         
 -14   9   1          8.59          5.00         2.65 o                         
 -13   9   1        285.78        301.19         6.00 o                         
 -12   9   1         21.10         32.73         3.06 o                         
 -11   9   1          3.63          0.98         2.63 o                         
 -10   9   1         11.26         -0.08         2.54 o                         
  -9   9   1        232.00        188.80         5.58 o                         
  -8   9   1         80.35         81.70         3.06 o                         
  -7   9   1         49.59         42.22         2.47 o                         
  -6   9   1         25.62         22.79         1.93 o                         
  -5   9   1        866.05        849.05         7.23 o                         
  -4   9   1          0.27          0.56         1.31 o                         
  -3   9   1          0.67          0.98         1.31 o                         
  -2   9   1        374.07        413.50         4.29 o                         
  -1   9   1         52.79         48.93         1.62 o                         
   0   9   1        150.58        125.78         2.32 o                         
   1   9   1         43.79         39.83         1.56 o                         
   2   9   1         27.92         23.30         1.41 o                         
   3   9   1         11.88         13.32         1.44 o                         
   4   9   1        220.31        240.79         3.29 o                         
   5   9   1        740.31        735.32         6.45 o                         
   6   9   1         23.14         30.60         1.76 o                         
   7   9   1          1.51         -1.32         1.87 o                         
   8   9   1        208.88        212.05         4.96 o                         
   9   9   1        258.47        280.15         5.35 o                         
  10   9   1        312.28        326.92         6.25 o                         
  11   9   1          0.15         -1.79         2.74 o                         
  12   9   1        171.78        152.32         5.13 o                         
  13   9   1         17.41         16.22         3.04 o                         
  14   9   1          0.03          0.14         2.91 o                         
  15   9   1         57.38         44.01         3.93 o                         
  16   9   1         40.34         35.77        10.53 o                         
  17   9   1        140.47        158.90        19.51 o                         
 -16  10   1          7.07          6.96         5.41 o                         
 -15  10   1         23.15         20.29         4.60 o                         
 -14  10   1         22.96         23.46         4.52 o                         
 -13  10   1          5.39          7.37         3.02 o                         
 -12  10   1          0.13          0.44         2.77 o                         
 -11  10   1          8.89          5.68         2.89 o                         
 -10  10   1         55.17         53.60         3.48 o                         
  -9  10   1        138.38        153.19         5.04 o                         
  -8  10   1         34.83         21.65         2.67 o                         
  -7  10   1          0.36         -2.33         2.33 o                         
  -6  10   1         22.01         19.10         2.53 o                         
  -5  10   1         96.44        101.72         2.82 o                         
  -4  10   1        153.09        164.33         2.90 o                         
  -3  10   1        108.63         90.39         2.38 o                         
  -2  10   1          0.61         -1.44         1.44 o                         
  -1  10   1         29.89         25.14         1.73 o                         
   0  10   1       1138.02       1204.70         8.52 o                         
   1  10   1        758.67        783.27         6.21 o                         
   2  10   1        944.17        928.41         6.67 o                         
   3  10   1        845.18        867.26         6.41 o                         
   4  10   1         11.45         12.19         1.88 o                         
   5  10   1        190.28        173.46         3.72 o                         
   6  10   1         23.06         24.01         2.22 o                         
   7  10   1          0.00         -1.04         1.92 o                         
   8  10   1         50.14         46.62         3.06 o                         
   9  10   1         55.04         66.66         4.05 o                         
  10  10   1          0.70         -0.47         3.48 o                         
  11  10   1         38.69         35.28         3.38 o                         
  12  10   1          2.37          4.09         3.04 o                         
  13  10   1         21.81         16.95         3.30 o                         
  14  10   1          6.56          5.04         3.22 o                         
  15  10   1          4.79          4.42         4.45 o                         
  16  10   1          6.69          3.64         5.55 o                         
 -15  11   1          8.32         13.64         6.35 o                         
 -14  11   1         21.68         32.09         6.54 o                         
 -13  11   1          0.55         -1.57         3.57 o                         
 -12  11   1          4.23          0.14         3.52 o                         
 -11  11   1          2.70          4.39         3.52 o                         
 -10  11   1         28.54         34.09         3.98 o                         
  -9  11   1         36.85         37.12         4.15 o                         
  -8  11   1         23.48         14.38         5.57 o                         
  -7  11   1         78.87         65.30         3.81 o                         
  -6  11   1          5.91          4.93         2.91 o                         
  -5  11   1         90.15         94.78         4.74 o                         
  -4  11   1        122.56        112.24         4.02 o                         
  -3  11   1         28.01         23.22         2.63 o                         
  -2  11   1         62.71         50.72         2.34 o                         
  -1  11   1         89.45         97.49         2.77 o                         
   0  11   1        210.25        234.10         5.39 o                         
   1  11   1         85.69         76.47         2.69 o                         
   2  11   1          8.93          7.26         2.01 o                         
   3  11   1         61.78         57.36         2.47 o                         
   4  11   1        518.34        515.32         7.30 o                         
   5  11   1         18.19         18.00         2.64 o                         
   6  11   1         44.08         46.95         2.83 o                         
   7  11   1          4.71          5.78         2.26 o                         
   8  11   1         42.47         33.00         4.20 o                         
   9  11   1         57.57         50.78         4.95 o                         
  10  11   1         11.91          6.02         3.85 o                         
  11  11   1         10.49         10.17         4.82 o                         
  12  11   1         64.32         62.36         4.66 o                         
  13  11   1         41.08         48.81         4.47 o                         
  14  11   1          0.00         -1.28         3.85 o                         
  15  11   1          5.41          6.67         6.17 o                         
 -13  12   1          7.89         20.06         4.23 o                         
 -12  12   1          1.78         -3.07         3.77 o                         
 -11  12   1          2.21         -3.74         3.74 o                         
 -10  12   1         17.51          9.29         4.23 o                         
  -9  12   1        164.86        153.35         6.26 o                         
  -8  12   1         16.23         14.42         4.08 o                         
  -7  12   1         15.61         13.86         4.08 o                         
  -6  12   1         26.86         24.16         3.51 o                         
  -5  12   1         90.06         87.12         4.15 o                         
  -4  12   1         18.89         17.47         2.66 o                         
  -3  12   1        499.22        529.48         6.94 o                         
  -2  12   1         24.21         14.52         2.21 o                         
  -1  12   1        346.32        381.09         5.07 o                         
   0  12   1         85.11         76.36         2.82 o                         
   1  12   1        993.18       1004.80        10.96 o                         
   2  12   1        585.62        607.93         7.59 o                         
   3  12   1         88.68         86.66         3.11 o                         
   4  12   1         63.74         64.54         3.06 o                         
   5  12   1         22.74         24.39         3.52 o                         
   6  12   1         52.98         40.69         2.97 o                         
   7  12   1        255.32        291.81         7.96 o                         
   8  12   1          9.86         10.86         3.92 o                         
   9  12   1         10.65          7.23         3.91 o                         
  10  12   1          0.07         -3.86         4.41 o                         
  11  12   1          0.01          3.19         4.05 o                         
  12  12   1         51.38         62.70         4.98 o                         
  13  12   1          3.60         -2.17         4.29 o                         
 -11  13   1          9.27         12.74         4.52 o                         
 -10  13   1         68.19         76.64         5.27 o                         
  -9  13   1          2.93          1.65         4.07 o                         
  -8  13   1         11.20         10.96         4.88 o                         
  -7  13   1         26.24         23.24         4.52 o                         
  -6  13   1         30.87         33.08         3.95 o                         
  -5  13   1         38.89         36.40         3.46 o                         
  -4  13   1          0.01         -2.57         2.57 o                         
  -3  13   1         46.21         42.40         3.16 o                         
  -2  13   1         62.99         69.09         3.43 o                         
  -1  13   1         19.57         23.90         2.63 o                         
   0  13   1        165.65        181.64         5.71 o                         
   1  13   1          9.09         14.02         2.36 o                         
   2  13   1         24.80         25.35         2.63 o                         
   3  13   1         28.55         21.10         2.51 o                         
   4  13   1          1.61         -2.49         2.49 o                         
   5  13   1         49.47         40.25         2.97 o                         
   6  13   1          3.52          1.97         3.55 o                         
   7  13   1         64.78         62.51         5.11 o                         
   8  13   1         11.36         10.64         4.38 o                         
   9  13   1         47.82         53.48         5.14 o                         
  10  13   1          3.87         -1.61         6.52 o                         
  11  13   1          1.38         -1.08         4.36 o                         
  -9  14   1         32.17         25.68         5.08 o                         
  -8  14   1          0.67          2.61         4.68 o                         
  -7  14   1         16.59         13.07         3.95 o                         
  -6  14   1         84.99         85.31         6.30 o                         
  -5  14   1         14.93          4.67         4.45 o                         
  -4  14   1         50.16         53.11         3.58 o                         
  -3  14   1         37.12         37.98         3.41 o                         
  -2  14   1        170.02        210.23         5.44 o                         
  -1  14   1         43.85         46.83         3.41 o                         
   0  14   1         23.48         25.87         3.61 o                         
   1  14   1         75.89         72.62         3.28 o                         
   2  14   1          0.98         -2.51         2.51 o                         
   3  14   1          2.82          0.24         2.56 o                         
   4  14   1         22.56         28.40         3.14 o                         
   5  14   1         51.92         64.67         4.67 o                         
   6  14   1         15.44         18.80         4.07 o                         
   7  14   1         34.31         24.49         4.84 o                         
   8  14   1         13.12         11.71         8.69 o                         
   9  14   1         11.96         15.69         4.98 o                         
  -5  15   1          0.00         -0.82         3.97 o                         
  -4  15   1         25.65         36.51         4.54 o                         
  -3  15   1         30.01         27.52         3.42 o                         
  -2  15   1          3.31          1.09         3.50 o                         
  -1  15   1         24.63         25.45         4.19 o                         
   0  15   1          7.54          4.04         3.49 o                         
   1  15   1         42.44         44.31         3.85 o                         
   2  15   1          6.04          6.23         3.90 o                         
   3  15   1         54.19         60.62         5.04 o                         
   4  15   1          0.70         -4.62         4.62 o                         
   5  15   1          1.42          1.40         4.72 o                         
 -21   0   2         48.30         45.18         7.19 o                         
 -20   0   2         28.68         30.81         6.16 o                         
 -19   0   2         14.90         26.70         6.16 o                         
 -18   0   2         23.29         15.92         5.65 o                         
 -17   0   2         16.18         27.21         5.13 o                         
 -16   0   2        380.96        397.40        11.81 o                         
 -15   0   2        135.69        149.92         8.22 o                         
 -14   0   2        781.12        793.78        17.46 o                         
 -13   0   2        452.28        455.42         7.99 o                         
 -12   0   2          0.39          6.42         2.18 o                         
 -11   0   2        134.88        157.85        10.78 o                         
 -10   0   2        573.03        631.43         6.53 o                         
  -9   0   2       1766.10       1971.17        14.67 o                         
  -8   0   2       8975.19       9438.22        63.29 o                         
  -7   0   2       5202.55       5273.86        35.46 o                         
  -6   0   2       2272.80       2357.05        16.02 o                         
  -5   0   2       2320.93       2435.13        17.82 o                         
  -4   0   2        643.04        635.59         4.60 o                         
  -3   0   2       3075.00       2756.22        19.98 o                         
  -2   0   2       3297.08       2805.72        52.39 o                         
  -1   0   2       7297.70       6825.24        60.90 o                         
   0   0   2       1331.62       1369.51        17.43 o                         
   1   0   2      11220.25      10148.64       311.25 o                         
   2   0   2      10056.57      10187.20        74.58 o                         
   3   0   2      34073.88      33589.35       243.59 o                         
   4   0   2          1.51          4.81         0.84 o                         
   5   0   2       3061.80       2971.55        20.35 o                         
   6   0   2         39.95         69.58         1.77 o                         
   7   0   2       2316.75       2515.25        18.90 o                         
   8   0   2       4088.10       4300.81        31.75 o                         
   9   0   2       3218.97       3174.90        25.95 o                         
  10   0   2          9.01          5.91         1.30 o                         
  11   0   2        178.26        138.34         2.95 o                         
  12   0   2         83.64         87.79         3.24 o                         
  13   0   2        360.74        359.81         4.52 o                         
  14   0   2         94.50         81.74         3.05 o                         
  15   0   2        735.12        725.09         9.38 o                         
  16   0   2        138.80        131.63         3.40 o                         
  17   0   2         23.63         17.97         6.16 o                         
  18   0   2        122.30        126.82        10.27 o                         
  19   0   2         78.63         86.26         8.22 o                         
  20   0   2        180.78        208.97        12.84 o                         
  21   0   2         64.35         71.37         8.73 o                         
 -21   1   2          4.57          7.19         6.67 o                         
 -20   1   2          0.60          7.46         4.16 o                         
 -19   1   2          5.52         11.06         5.39 o                         
 -18   1   2        100.62         94.17         7.44 o                         
 -17   1   2          1.20          6.70         3.43 o                         
 -16   1   2         19.63         19.37         3.43 o                         
 -15   1   2        320.68        308.42         7.23 o                         
 -14   1   2        241.38        222.66         3.17 o                         
 -13   1   2        810.28        815.87         7.03 o                         
 -12   1   2         15.69         10.78         1.00 o                         
 -11   1   2         43.78         45.88         1.22 o                         
 -10   1   2          1.65          2.45         0.80 o                         
  -9   1   2       1519.67       1489.42         9.31 o                         
  -8   1   2       3060.81       3137.77        17.11 o                         
  -7   1   2        629.50        634.95         3.86 o                         
  -6   1   2       1070.67       1023.98         5.81 o                         
  -5   1   2       4944.69       4679.97        26.33 o                         
  -4   1   2       2813.48       2924.91        16.56 o                         
  -3   1   2      12820.46      13063.64        70.14 o                         
  -2   1   2        609.76        528.12         2.92 o                         
  -1   1   2        621.37        628.03         9.27 o                         
   0   1   2        162.09        158.21         1.63 o                         
   1   1   2         82.95         67.21         1.45 o                         
   2   1   2       3574.83       3548.06        18.32 o                         
   3   1   2      19203.28      19536.35       100.63 o                         
   4   1   2       6559.08       6556.25        32.37 o                         
   5   1   2        185.44        161.69         1.52 o                         
   6   1   2        213.27        232.79         2.01 o                         
   7   1   2        545.69        563.56         3.55 o                         
   8   1   2         16.74          6.87         0.76 o                         
   9   1   2        390.79        385.08         2.92 o                         
  10   1   2         48.44         50.23         1.24 o                         
  11   1   2          9.04         12.56         1.03 o                         
  12   1   2        234.44        203.68         2.56 o                         
  13   1   2         86.36         74.62         1.73 o                         
  14   1   2        971.63        984.71         8.51 o                         
  15   1   2         12.19          9.38         3.08 o                         
  16   1   2        537.93        507.10         9.71 o                         
  17   1   2         19.34         19.04         2.20 o                         
  18   1   2        143.29        142.34         3.50 o                         
  19   1   2         13.32         15.56         6.67 o                         
  20   1   2         35.85         33.33         8.73 o                         
  21   1   2         77.56         91.08         6.35 o                         
 -21   2   2         90.28        113.98         9.24 o                         
 -20   2   2         28.82         46.72         7.70 o                         
 -19   2   2          6.91          9.98         3.70 o                         
 -18   2   2        237.31        229.27         9.76 o                         
 -17   2   2        208.45        221.46         3.83 o                         
 -16   2   2          0.56         -0.25         1.75 o                         
 -15   2   2         23.05         25.54         2.08 o                         
 -14   2   2        714.54        685.79         6.19 o                         
 -13   2   2        439.39        400.81         3.95 o                         
 -12   2   2        464.82        467.25         4.06 o                         
 -11   2   2        594.94        600.39         5.10 o                         
 -10   2   2         17.33         16.32         0.98 o                         
  -9   2   2        647.71        665.26         4.68 o                         
  -8   2   2        146.81        183.61         2.45 o                         
  -7   2   2       1481.54       1784.71        12.75 o                         
  -6   2   2        291.21        323.38         3.39 o                         
  -5   2   2       1214.98       1237.39         9.68 o                         
  -4   2   2        161.02        164.25         2.19 o                         
  -3   2   2        612.22        628.94         3.93 o                         
  -2   2   2      53264.13      50823.67       366.19 o                         
  -1   2   2      28782.92      27895.66       137.45 o                         
   0   2   2        536.63        539.55         2.99 o                         
   1   2   2       1835.06       1891.04         9.23 o                         
   2   2   2       2485.30       2724.59        14.23 o                         
   3   2   2       1767.69       1909.13        10.15 o                         
   4   2   2       3298.27       3347.09        17.45 o                         
   5   2   2        226.20        225.77         1.87 o                         
   6   2   2       5200.44       5386.24        29.16 o                         
   7   2   2         17.75         17.73         0.89 o                         
   8   2   2       1597.91       1640.49         9.86 o                         
   9   2   2        174.48        161.19         1.99 o                         
  10   2   2         87.27         96.21         2.23 o                         
  11   2   2        118.28        109.57         1.90 o                         
  12   2   2        498.49        508.77         5.37 o                         
  13   2   2         50.36         50.42         2.03 o                         
  14   2   2          5.55          6.88         2.11 o                         
  15   2   2        417.09        410.61         6.23 o                         
  16   2   2        752.49        753.38         9.13 o                         
  17   2   2         15.42         12.19         2.50 o                         
  18   2   2         76.05         77.71         3.43 o                         
  19   2   2         22.84         12.78         2.47 o                         
  20   2   2         18.88         23.66         2.13 o                         
 -21   3   2         12.80         16.94         7.70 o                         
 -20   3   2          2.70         -5.65         6.67 o                         
 -19   3   2         23.40         24.09         2.89 o                         
 -18   3   2         66.50         64.35         2.60 o                         
 -17   3   2        412.13        414.83         5.77 o                         
 -16   3   2        397.88        374.46         5.48 o                         
 -15   3   2        278.69        266.66         4.43 o                         
 -14   3   2         38.77         39.67         1.63 o                         
 -13   3   2        408.56        377.57         5.09 o                         
 -12   3   2       1091.76       1043.82         9.96 o                         
 -11   3   2         55.28         64.22         2.15 o                         
 -10   3   2        238.73        243.49         3.62 o                         
  -9   3   2       1217.69       1349.65        11.04 o                         
  -8   3   2         51.64         64.17         2.11 o                         
  -7   3   2         44.60         28.54         1.50 o                         
  -6   3   2       2569.87       2716.02        20.54 o                         
  -5   3   2         91.99         61.41         1.22 o                         
  -4   3   2       1339.13       1356.84         8.12 o                         
  -3   3   2        190.53        160.87         1.85 o                         
  -2   3   2       8873.57       8926.85        42.58 o                         
  -1   3   2      21523.77      21314.98       106.61 o                         
   0   3   2       2389.01       2525.88        11.87 o                         
   1   3   2        790.14        838.60         4.14 o                         
   2   3   2      10830.81      10909.28        52.24 o                         
   3   3   2        346.78        282.56         2.14 o                         
   4   3   2        241.62        255.90         2.12 o                         
   5   3   2       3895.53       3814.25        20.91 o                         
   6   3   2         91.00         72.12         1.63 o                         
   7   3   2          0.31         -0.08         0.75 o                         
   8   3   2         25.39         23.70         0.94 o                         
   9   3   2        748.30        811.76         5.35 o                         
  10   3   2         74.46         66.32         2.02 o                         
  11   3   2          0.06          1.01         1.43 o                         
  12   3   2        118.37        115.82         3.01 o                         
  13   3   2        371.39        340.25         5.36 o                         
  14   3   2        181.00        181.74         4.02 o                         
  15   3   2        939.36        944.12        10.82 o                         
  16   3   2         32.93         38.10         3.66 o                         
  17   3   2        220.69        217.23         5.50 o                         
  18   3   2         62.51         62.34         3.33 o                         
  19   3   2        118.76        143.71         4.63 o                         
  20   3   2          7.81          9.07         3.63 o                         
 -20   4   2         21.64         34.56         3.04 o                         
 -19   4   2         20.59         26.33         3.79 o                         
 -18   4   2         12.27          3.36         2.93 o                         
 -17   4   2         18.90         10.09         3.07 o                         
 -16   4   2         11.25          4.93         2.75 o                         
 -15   4   2          9.10          5.64         2.70 o                         
 -14   4   2         68.46         65.10         2.99 o                         
 -13   4   2       1233.44       1226.80        11.80 o                         
 -12   4   2        562.53        591.86         6.84 o                         
 -11   4   2        138.77        121.45         3.19 o                         
 -10   4   2        182.92        190.38         3.51 o                         
  -9   4   2        157.19        143.04         3.11 o                         
  -8   4   2         42.62         31.51         1.73 o                         
  -7   4   2          2.84          5.07         1.07 o                         
  -6   4   2        798.35        733.79         4.79 o                         
  -5   4   2       1473.95       1326.72         8.15 o                         
  -4   4   2          6.30         10.53         1.14 o                         
  -3   4   2       3661.43       3619.82        18.93 o                         
  -2   4   2       1080.93       1077.77         6.40 o                         
  -1   4   2         88.87         91.44         1.44 o                         
   0   4   2          3.78          3.68         0.62 o                         
   1   4   2       2537.20       2571.86        13.14 o                         
   2   4   2         24.59         24.34         0.85 o                         
   3   4   2        416.16        386.24         3.05 o                         
   4   4   2       1877.97       2014.01        10.89 o                         
   5   4   2         61.74         62.13         1.23 o                         
   6   4   2          2.07          2.82         0.91 o                         
   7   4   2       2525.82       2670.16        15.74 o                         
   8   4   2       1202.98       1198.01         8.13 o                         
   9   4   2         10.39         10.84         1.23 o                         
  10   4   2        214.69        237.26         3.61 o                         
  11   4   2        229.65        247.54         4.93 o                         
  12   4   2         23.55         17.76         1.88 o                         
  13   4   2         88.35         94.90         3.25 o                         
  14   4   2         24.75         25.78         2.38 o                         
  15   4   2        111.83        113.95         3.90 o                         
  16   4   2         14.49         19.80         2.74 o                         
  17   4   2         18.83         18.77         2.77 o                         
  18   4   2          0.01          0.56         2.82 o                         
  19   4   2        423.04        503.80         7.79 o                         
  20   4   2          0.22          3.13         3.32 o                         
 -20   5   2          6.72          7.68         3.62 o                         
 -19   5   2          0.18         -2.97         2.97 o                         
 -18   5   2          0.79         -3.10         3.10 o                         
 -17   5   2         28.31         29.25         3.55 o                         
 -16   5   2          6.58          7.62         3.00 o                         
 -15   5   2         74.62         67.18         6.27 o                         
 -14   5   2          2.46         -0.13         2.39 o                         
 -13   5   2          3.28         -1.92         2.39 o                         
 -12   5   2       1233.38       1256.94        12.26 o                         
 -11   5   2        523.17        509.31         6.38 o                         
 -10   5   2         34.68         37.10         1.74 o                         
  -9   5   2         24.14         24.74         1.29 o                         
  -8   5   2        441.84        413.31         3.81 o                         
  -7   5   2        740.09        780.00         6.61 o                         
  -6   5   2        438.01        486.74         3.95 o                         
  -5   5   2       1035.18       1103.18         6.98 o                         
  -4   5   2        278.79        302.90         8.59 o                         
  -3   5   2       4976.01       5209.30        27.16 o                         
  -2   5   2        142.09        147.47         2.13 o                         
  -1   5   2          3.03          7.56         2.09 o                         
   0   5   2         56.19         61.32         1.55 o                         
   1   5   2       2309.41       2349.18        12.70 o                         
   2   5   2        279.60        268.57         2.19 o                         
   3   5   2         34.94         54.50         1.20 o                         
   4   5   2         98.43         96.36         1.61 o                         
   5   5   2       1323.03       1415.21         8.49 o                         
   6   5   2        111.32        100.16         1.75 o                         
   7   5   2        254.81        252.69         2.32 o                         
   8   5   2         16.13         14.95         1.07 o                         
   9   5   2       1042.32       1112.01         8.42 o                         
  10   5   2        637.34        656.45         5.76 o                         
  11   5   2        118.28        106.60         4.05 o                         
  12   5   2         14.40         20.23         2.30 o                         
  13   5   2         73.99         75.18         2.93 o                         
  14   5   2        146.85        145.76         4.52 o                         
  15   5   2          3.89          0.12         2.50 o                         
  16   5   2         12.94         12.84         2.74 o                         
  17   5   2         12.69         17.38         2.92 o                         
  18   5   2          1.39          0.77         3.45 o                         
  19   5   2         35.03         43.70         6.42 o                         
  20   5   2         38.70         37.81         5.51 o                         
 -20   6   2         10.21         10.05         4.74 o                         
 -19   6   2         72.49         71.52         5.79 o                         
 -18   6   2         19.53         15.17         5.39 o                         
 -17   6   2         10.46          5.15         3.30 o                         
 -16   6   2         29.64         36.28         3.60 o                         
 -15   6   2        181.85        201.54         5.24 o                         
 -14   6   2        392.27        345.43         6.38 o                         
 -13   6   2          0.48          0.13         2.45 o                         
 -12   6   2         18.97          9.08         2.32 o                         
 -11   6   2        142.49        119.27         4.07 o                         
 -10   6   2         10.82          6.50         1.85 o                         
  -9   6   2       1027.39       1037.74         8.39 o                         
  -8   6   2        166.63        173.96         2.78 o                         
  -7   6   2        362.33        366.80         3.76 o                         
  -6   6   2        441.47        459.42         3.82 o                         
  -5   6   2       9066.81       9505.58        66.79 o                         
  -4   6   2       1579.86       1572.79         9.35 o                         
  -3   6   2         89.52         73.04         2.75 o                         
  -2   6   2        607.42        608.88         4.30 o                         
  -1   6   2        776.22        836.67         5.73 o                         
   0   6   2        351.46        346.61         3.32 o                         
   1   6   2          0.53          5.12         0.90 o                         
   2   6   2        293.73        319.79         2.81 o                         
   3   6   2        960.36       1021.77         6.14 o                         
   4   6   2         93.10        111.71         1.75 o                         
   5   6   2        257.22        286.00         2.73 o                         
   6   6   2          0.25         -0.43         0.91 o                         
   7   6   2          7.98          6.58         0.94 o                         
   8   6   2          6.49          8.62         1.11 o                         
   9   6   2          6.29          8.42         1.57 o                         
  10   6   2        943.15        962.86        10.75 o                         
  11   6   2        305.96        295.03         4.19 o                         
  12   6   2         39.37         38.82         2.28 o                         
  13   6   2         22.95         23.32         2.17 o                         
  14   6   2         39.63         36.97         2.76 o                         
  15   6   2         40.24         32.81         2.87 o                         
  16   6   2         74.54         78.94         3.38 o                         
  17   6   2          1.28          3.69         2.70 o                         
  18   6   2          8.03          6.60         4.93 o                         
  19   6   2         30.12         29.27         5.41 o                         
 -19   7   2         39.33         56.44         8.47 o                         
 -18   7   2         46.37         32.16         5.41 o                         
 -17   7   2        168.99        187.95         8.26 o                         
 -16   7   2          5.63         -1.39         4.88 o                         
 -15   7   2         37.13         27.08         4.69 o                         
 -14   7   2          0.15         -1.70         3.40 o                         
 -13   7   2        772.71        801.92        10.39 o                         
 -12   7   2        100.34        110.34         3.65 o                         
 -11   7   2        198.20        183.85         7.01 o                         
 -10   7   2          0.11         -1.43         1.43 o                         
  -9   7   2        182.83        180.06         4.32 o                         
  -8   7   2         26.63         21.31         1.63 o                         
  -7   7   2         13.13          9.62         1.89 o                         
  -6   7   2        156.21        167.38         2.48 o                         
  -5   7   2       1071.01       1113.32         7.10 o                         
  -4   7   2       2173.72       2171.45        12.69 o                         
  -3   7   2        680.35        747.72         5.44 o                         
  -2   7   2        873.73       1015.33         6.55 o                         
  -1   7   2       1751.79       1736.80        10.33 o                         
   0   7   2         56.61         61.25         1.47 o                         
   1   7   2        208.68        202.42         2.40 o                         
   2   7   2        247.34        227.04         2.52 o                         
   3   7   2        116.91        122.67         2.41 o                         
   4   7   2        583.45        600.14         4.91 o                         
   5   7   2         14.92          8.41         1.13 o                         
   6   7   2          1.02          0.68         1.07 o                         
   7   7   2         46.21         44.49         1.36 o                         
   8   7   2        271.33        255.45         4.47 o                         
   9   7   2        276.76        281.51         3.82 o                         
  10   7   2        276.58        282.77         4.38 o                         
  11   7   2        325.92        325.70         5.39 o                         
  12   7   2        434.06        410.40         6.78 o                         
  13   7   2        444.76        489.33         7.42 o                         
  14   7   2         19.77         15.27         2.84 o                         
  15   7   2         31.39         30.54         3.22 o                         
  16   7   2          4.41         -2.08         3.20 o                         
  17   7   2         36.02         41.89         5.55 o                         
  18   7   2         91.79         91.71         7.44 o                         
 -18   8   2         38.84         41.23        10.01 o                         
 -17   8   2          1.78         16.04         5.30 o                         
 -16   8   2         92.93         67.99         5.92 o                         
 -15   8   2         37.10         33.03         4.30 o                         
 -14   8   2        125.10        143.24         7.02 o                         
 -13   8   2         24.06         31.38         4.24 o                         
 -12   8   2        178.52        165.16         4.46 o                         
 -11   8   2        192.94        181.06         4.70 o                         
 -10   8   2          1.54         -1.56         1.88 o                         
  -9   8   2         61.08         42.74         2.37 o                         
  -8   8   2        484.16        441.73         5.14 o                         
  -7   8   2          3.94         -0.36         1.29 o                         
  -6   8   2         68.35         61.19         1.88 o                         
  -5   8   2         46.12         46.28         1.60 o                         
  -4   8   2        271.91        260.05         4.04 o                         
  -3   8   2         78.67         65.00         1.80 o                         
  -2   8   2         74.61         68.45         1.76 o                         
  -1   8   2          6.32          3.14         1.10 o                         
   0   8   2          0.26          1.74         1.06 o                         
   1   8   2          0.02          0.78         1.08 o                         
   2   8   2        258.85        288.42         3.32 o                         
   3   8   2        696.41        725.83         5.81 o                         
   4   8   2         30.72         30.55         1.62 o                         
   5   8   2        306.21        302.21         3.23 o                         
   6   8   2         76.12         63.70         1.80 o                         
   7   8   2          2.96          4.99         1.35 o                         
   8   8   2        255.79        265.63         6.62 o                         
   9   8   2        325.15        314.79         4.86 o                         
  10   8   2        140.58        106.15         3.85 o                         
  11   8   2          1.21          3.34         2.74 o                         
  12   8   2          0.10         -0.95         2.58 o                         
  13   8   2         88.34         98.42         4.33 o                         
  14   8   2        312.44        333.07         7.86 o                         
  15   8   2        159.06        175.03         5.35 o                         
  16   8   2          0.27         -3.30         5.86 o                         
  17   8   2         22.80         39.60         5.92 o                         
  18   8   2        275.00        286.38        10.23 o                         
 -17   9   2          3.94         -2.94         5.18 o                         
 -16   9   2         61.82         70.51         9.24 o                         
 -15   9   2          7.49          8.80         4.15 o                         
 -14   9   2         24.04         29.08         4.22 o                         
 -13   9   2          2.89         -2.52         2.52 o                         
 -12   9   2          1.42          0.57         2.96 o                         
 -11   9   2         90.20         75.29         3.39 o                         
 -10   9   2        167.73        156.79         4.73 o                         
  -9   9   2          2.74         -3.12         3.12 o                         
  -8   9   2         83.12         87.02         3.52 o                         
  -7   9   2        293.49        280.44         4.62 o                         
  -6   9   2         28.07         16.24         1.92 o                         
  -5   9   2        174.02        178.60         3.48 o                         
  -4   9   2         63.40         63.18         2.18 o                         
  -3   9   2         51.38         52.60         1.88 o                         
  -2   9   2        226.36        207.12         2.77 o                         
  -1   9   2        116.68        101.48         2.18 o                         
   0   9   2        196.64        195.34         2.71 o                         
   1   9   2        876.07        905.90         6.37 o                         
   2   9   2        172.13        184.63         2.90 o                         
   3   9   2         27.26         23.46         1.62 o                         
   4   9   2        168.32        177.31         3.21 o                         
   5   9   2         55.74         45.13         2.00 o                         
   6   9   2         17.76         16.97         1.71 o                         
   7   9   2          0.27         -0.54         1.89 o                         
   8   9   2        385.70        367.97         4.99 o                         
   9   9   2          4.93          4.94         2.53 o                         
  10   9   2        276.06        278.34         6.02 o                         
  11   9   2         99.49         75.02         3.80 o                         
  12   9   2        134.89        148.24         5.14 o                         
  13   9   2         21.46         25.71         3.42 o                         
  14   9   2         70.15         82.45         4.03 o                         
  15   9   2        393.80        445.28         9.04 o                         
  16   9   2         29.26         30.00         5.92 o                         
  17   9   2         86.46         87.47         7.23 o                         
 -16  10   2          3.19          6.61        10.53 o                         
 -15  10   2        101.27         91.73         6.21 o                         
 -14  10   2         14.35         -3.21         4.07 o                         
 -13  10   2          4.68          0.20         3.48 o                         
 -12  10   2         17.08         11.95         2.92 o                         
 -11  10   2        403.25        454.99         8.23 o                         
 -10  10   2          1.46         -0.02         2.69 o                         
  -9  10   2        242.70        257.25         5.92 o                         
  -8  10   2         77.22         73.70         4.39 o                         
  -7  10   2         70.25         74.03         3.22 o                         
  -6  10   2        164.11        163.13         5.61 o                         
  -5  10   2          7.83          6.15         1.94 o                         
  -4  10   2        269.87        269.21         4.63 o                         
  -3  10   2        591.72        554.19         5.01 o                         
  -2  10   2         51.63         61.05         2.03 o                         
  -1  10   2        498.22        516.44         4.92 o                         
   0  10   2        154.99        133.97         2.88 o                         
   1  10   2        613.95        611.79         5.34 o                         
   2  10   2         22.26         23.97         1.80 o                         
   3  10   2        308.83        312.40         3.62 o                         
   4  10   2        765.54        722.74         8.28 o                         
   5  10   2         70.16         65.45         2.44 o                         
   6  10   2          5.15          5.62         2.10 o                         
   7  10   2        349.20        334.59         5.02 o                         
   8  10   2          3.57          1.71         1.98 o                         
   9  10   2         39.21         40.20         3.55 o                         
  10  10   2          0.13         -1.02         3.00 o                         
  11  10   2         70.90         60.84         3.75 o                         
  12  10   2          1.38         -3.12         3.12 o                         
  13  10   2          0.32         -2.76         3.15 o                         
  14  10   2         56.22         47.08         3.94 o                         
  15  10   2         25.80         21.58         3.64 o                         
  16  10   2          5.14         -6.81         7.19 o                         
 -15  11   2         64.56         64.20         6.90 o                         
 -14  11   2          8.64          1.41         5.62 o                         
 -13  11   2          0.81         -0.81         3.47 o                         
 -12  11   2          6.45          0.28         3.47 o                         
 -11  11   2        138.18        128.97         5.66 o                         
 -10  11   2         39.11         29.15         3.92 o                         
  -9  11   2         12.06         13.79         3.74 o                         
  -8  11   2          4.60          3.24         3.60 o                         
  -7  11   2          0.33         -2.42         2.88 o                         
  -6  11   2        109.33         94.07         7.63 o                         
  -5  11   2        129.75        112.42         4.26 o                         
  -4  11   2        122.68        134.53         4.40 o                         
  -3  11   2         14.64         11.55         2.35 o                         
  -2  11   2         30.79         33.06         2.36 o                         
  -1  11   2        196.47        203.14         4.05 o                         
   0  11   2        764.21        787.05         7.19 o                         
   1  11   2         89.21         95.22         2.80 o                         
   2  11   2        424.93        445.83         5.21 o                         
   3  11   2        234.76        217.29         3.97 o                         
   4  11   2         51.48         40.08         2.51 o                         
   5  11   2        658.57        697.75         9.19 o                         
   6  11   2         89.56         82.90         3.40 o                         
   7  11   2        436.02        469.48         6.77 o                         
   8  11   2        300.80        267.05         5.51 o                         
   9  11   2        186.08        193.64         7.49 o                         
  10  11   2         42.26         45.65         4.30 o                         
  11  11   2         43.89         38.36         4.60 o                         
  12  11   2         46.67         55.86         4.73 o                         
  13  11   2         27.62         20.77         4.42 o                         
  14  11   2          1.50         -0.14         4.81 o                         
 -13  12   2          0.24         -3.15         3.74 o                         
 -12  12   2          3.38          7.61         4.70 o                         
 -11  12   2          2.54         -0.07         3.85 o                         
 -10  12   2         14.60         12.42         3.92 o                         
  -9  12   2          0.60         -3.67         3.67 o                         
  -8  12   2          2.75         -2.95         3.78 o                         
  -7  12   2          0.25         -3.53         3.53 o                         
  -6  12   2         93.30         79.05         4.13 o                         
  -5  12   2        121.13        114.18         6.13 o                         
  -4  12   2        115.64        128.04         4.04 o                         
  -3  12   2         72.54         67.29         3.20 o                         
  -2  12   2          6.30          2.85         2.31 o                         
  -1  12   2        325.22        377.43         7.51 o                         
   0  12   2        137.34        148.01         4.59 o                         
   1  12   2         85.38         69.26         3.06 o                         
   2  12   2         59.64         63.07         2.77 o                         
   3  12   2         72.75         92.27         2.90 o                         
   4  12   2         26.21         32.78         2.79 o                         
   5  12   2          3.14          5.84         2.49 o                         
   6  12   2        232.97        238.18         5.64 o                         
   7  12   2         11.34         12.27         2.97 o                         
   8  12   2         65.52         74.53         4.98 o                         
   9  12   2          0.05         -4.08         4.08 o                         
  10  12   2         35.05         28.48         4.45 o                         
  11  12   2         12.96         10.16         4.29 o                         
  12  12   2         94.94         84.53         5.51 o                         
  13  12   2         32.35         55.78         7.67 o                         
 -11  13   2          2.61          2.30         6.72 o                         
 -10  13   2         15.15         17.44         7.27 o                         
  -9  13   2         10.02         11.37         4.15 o                         
  -8  13   2          9.31          8.26         6.43 o                         
  -7  13   2          3.27          4.97         4.20 o                         
  -6  13   2         13.80         20.00         3.74 o                         
  -5  13   2          0.20         -3.56         3.56 o                         
  -4  13   2         53.18         55.25         3.67 o                         
  -3  13   2        100.11        101.15         3.73 o                         
  -2  13   2        172.33        154.50         5.40 o                         
  -1  13   2         28.01         28.57         3.16 o                         
   0  13   2          0.01          0.98         2.52 o                         
   1  13   2          0.31         -2.45         2.45 o                         
   2  13   2         43.86         57.12         3.24 o                         
   3  13   2        114.65        129.67         4.09 o                         
   4  13   2         15.33         16.54         2.81 o                         
   5  13   2         17.68         17.97         4.13 o                         
   6  13   2         34.90         38.58         3.38 o                         
   7  13   2         86.21         95.62         5.15 o                         
   8  13   2          1.05          1.01         4.13 o                         
   9  13   2          0.01         -2.48         4.45 o                         
  10  13   2         13.64          8.02         4.45 o                         
  11  13   2          5.41         -2.17         4.60 o                         
  -9  14   2         84.94         82.51         5.73 o                         
  -8  14   2          3.21          6.20         4.52 o                         
  -7  14   2         17.17         24.73         4.13 o                         
  -6  14   2         23.09         26.11         4.15 o                         
  -5  14   2         75.89         83.29         4.93 o                         
  -4  14   2          4.61          1.05         3.39 o                         
  -3  14   2         66.06         68.14         3.72 o                         
  -2  14   2         36.53         36.40         3.37 o                         
  -1  14   2        211.96        264.03         6.26 o                         
   0  14   2         53.27         47.51         4.44 o                         
   1  14   2          0.27         -0.30         3.10 o                         
   2  14   2          0.59         -2.78         2.78 o                         
   3  14   2          5.10         -1.46         3.10 o                         
   4  14   2         61.70         69.94         4.00 o                         
   5  14   2         31.48         35.28         4.14 o                         
   6  14   2         42.65         46.23         5.42 o                         
   7  14   2          0.38         -0.54         4.82 o                         
   8  14   2         63.89         69.28         5.70 o                         
  -5  15   2          0.13         -3.23         4.15 o                         
  -4  15   2          0.27          4.43         4.03 o                         
  -3  15   2         33.58         36.12         4.47 o                         
  -2  15   2         59.30         60.40         4.67 o                         
  -1  15   2         61.15         71.45         4.79 o                         
   0  15   2         59.61         56.77         4.47 o                         
   1  15   2          7.69          8.24         3.86 o                         
   2  15   2          2.18         -0.93         4.11 o                         
   3  15   2        111.17        125.84         6.89 o                         
   4  15   2          4.76          6.45         3.72 o                         
   5  15   2          3.78          5.31         3.75 o                         
 -21   1   3         45.12         45.70         7.19 o                         
 -20   1   3         22.26         23.19         3.94 o                         
 -19   1   3         68.88         53.80         4.31 o                         
 -18   1   3         77.08         91.31         5.25 o                         
 -17   1   3        127.39        146.99         5.92 o                         
 -16   1   3       1616.69       1629.59        22.86 o                         
 -15   1   3        630.08        656.87        11.03 o                         
 -14   1   3         21.07         13.61         1.51 o                         
 -13   1   3        577.29        566.93         5.17 o                         
 -12   1   3        414.90        416.42         4.59 o                         
 -11   1   3        184.73        223.25         2.39 o                         
 -10   1   3        502.19        525.50         4.09 o                         
  -9   1   3        343.69        379.97         3.03 o                         
  -8   1   3        116.00        114.48         1.66 o                         
  -7   1   3       2626.15       2725.25        16.50 o                         
  -6   1   3        817.79        822.47         5.34 o                         
  -5   1   3       1972.00       1888.24         9.93 o                         
  -4   1   3        281.44        341.48         2.25 o                         
  -3   1   3        152.22        130.85         1.32 o                         
  -2   1   3       3663.31       3562.17        16.52 o                         
  -1   1   3         65.43         59.48         0.98 o                         
   0   1   3       2639.77       2560.16        13.38 o                         
   1   1   3      11037.01      10605.75        57.02 o                         
   2   1   3      38062.45      37190.10       190.99 o                         
   3   1   3       3892.21       3959.44        20.55 o                         
   4   1   3       1613.85       1557.33         9.29 o                         
   5   1   3        424.86        424.02         3.01 o                         
   6   1   3        345.01        337.26         2.67 o                         
   7   1   3          0.01          1.29         0.85 o                         
   8   1   3        362.46        419.73         3.16 o                         
   9   1   3        113.18        109.79         1.84 o                         
  10   1   3          2.33          0.13         1.00 o                         
  11   1   3       1015.18        995.20         6.91 o                         
  12   1   3        131.38        117.59         2.18 o                         
  13   1   3        991.89        966.92         7.31 o                         
  14   1   3          2.92          1.20         1.40 o                         
  15   1   3        434.45        446.16         4.76 o                         
  16   1   3        532.97        540.05         7.81 o                         
  17   1   3          7.56          6.76         2.54 o                         
  18   1   3         15.90         15.73         2.35 o                         
  19   1   3         63.42         74.47         3.10 o                         
  20   1   3         19.27         15.97         5.25 o                         
 -21   2   3         10.61          9.24         7.19 o                         
 -20   2   3         17.76         27.73         6.67 o                         
 -19   2   3         29.22         42.79         4.07 o                         
 -18   2   3        176.92        165.05         9.50 o                         
 -17   2   3         15.60         11.34         2.19 o                         
 -16   2   3         18.33         23.49         1.96 o                         
 -15   2   3         18.64         20.10         1.92 o                         
 -14   2   3         16.99         12.66         1.57 o                         
 -13   2   3        157.23        132.90         2.49 o                         
 -12   2   3        316.02        321.62         3.14 o                         
 -11   2   3        161.21        163.53         2.14 o                         
 -10   2   3       1674.57       1660.17        11.12 o                         
  -9   2   3       1465.70       1461.81         9.83 o                         
  -8   2   3         88.06         75.62         1.28 o                         
  -7   2   3       1190.58       1302.02         8.22 o                         
  -6   2   3         42.57         33.55         1.10 o                         
  -5   2   3         88.75        111.76         1.39 o                         
  -4   2   3        660.41        684.30         4.07 o                         
  -3   2   3        395.10        354.99         2.22 o                         
  -2   2   3      14943.44      14679.03        72.64 o                         
  -1   2   3      12366.95      12015.04        57.28 o                         
   0   2   3        388.06        375.96         2.36 o                         
   1   2   3       3706.85       3592.08        18.67 o                         
   2   2   3       2988.07       2992.03        16.18 o                         
   3   2   3       3307.30       3324.12        18.20 o                         
   4   2   3         87.61         86.81         1.62 o                         
   5   2   3       5667.46       5940.70        33.72 o                         
   6   2   3       2055.55       2183.96        12.94 o                         
   7   2   3          1.70          4.77         0.92 o                         
   8   2   3        684.56        757.83         5.46 o                         
   9   2   3          1.96          1.78         1.03 o                         
  10   2   3         44.28         32.55         1.23 o                         
  11   2   3        165.80        149.16         2.89 o                         
  12   2   3         76.60         72.88         1.84 o                         
  13   2   3        704.88        671.36         5.81 o                         
  14   2   3        462.86        493.22         8.61 o                         
  15   2   3         59.12         58.83         3.07 o                         
  16   2   3         46.50         54.29         3.03 o                         
  17   2   3        429.04        443.02         6.83 o                         
  18   2   3         20.85         24.91         2.70 o                         
  19   2   3          1.88         -0.69         2.50 o                         
  20   2   3         25.58         33.43         2.82 o                         
 -21   3   3          1.90          7.19         7.70 o                         
 -20   3   3          4.83         -0.51         6.67 o                         
 -19   3   3          9.56         13.17         3.07 o                         
 -18   3   3          5.00         -2.35         2.35 o                         
 -17   3   3         92.71         62.89         2.65 o                         
 -16   3   3         40.65         37.28         2.93 o                         
 -15   3   3          5.07         -1.29         2.28 o                         
 -14   3   3         62.66         56.87         2.59 o                         
 -13   3   3         26.98         26.38         2.03 o                         
 -12   3   3       1303.67       1268.10        11.66 o                         
 -11   3   3        232.07        225.75         3.62 o                         
 -10   3   3        558.75        543.56         5.92 o                         
  -9   3   3        383.15        450.23         5.19 o                         
  -8   3   3        389.84        416.03         4.82 o                         
  -7   3   3        101.57        115.10         2.45 o                         
  -6   3   3        179.82        146.95         1.70 o                         
  -5   3   3        148.59        146.74         1.70 o                         
  -4   3   3        225.59        220.85         2.01 o                         
  -3   3   3       4706.03       4848.29        25.05 o                         
  -2   3   3       3246.00       3337.74        17.43 o                         
  -1   3   3       2582.97       2616.09        13.76 o                         
   0   3   3        877.76        839.84         4.85 o                         
   1   3   3       5917.25       6196.40        33.42 o                         
   2   3   3        239.53        270.72         2.18 o                         
   3   3   3       1696.46       1691.79        10.15 o                         
   4   3   3       8573.58       8747.24        51.97 o                         
   5   3   3        871.57        798.40         5.32 o                         
   6   3   3       2953.61       3076.50        17.92 o                         
   7   3   3        137.66        135.42         3.74 o                         
   8   3   3        813.78        819.05         5.84 o                         
   9   3   3        326.14        327.11         2.88 o                         
  10   3   3         24.24         24.39         1.12 o                         
  11   3   3         23.08         21.30         1.19 o                         
  12   3   3        256.59        259.02         3.47 o                         
  13   3   3         13.58         12.86         2.12 o                         
  14   3   3        346.16        327.85         5.18 o                         
  15   3   3         95.83        100.68         4.08 o                         
  16   3   3         29.24         33.23         2.95 o                         
  17   3   3        374.32        379.05         6.45 o                         
  18   3   3         28.57         23.37         2.98 o                         
  19   3   3          7.36          2.04         2.84 o                         
  20   3   3          7.83          4.72         3.71 o                         
 -20   4   3         47.15         50.66         4.68 o                         
 -19   4   3         32.00         27.80         3.14 o                         
 -18   4   3         12.12          9.33         2.93 o                         
 -17   4   3        132.50        155.73         7.22 o                         
 -16   4   3          2.41         -0.05         2.58 o                         
 -15   4   3        136.94        129.56         5.77 o                         
 -14   4   3        212.05        197.14         4.47 o                         
 -13   4   3       1015.66       1019.90        10.24 o                         
 -12   4   3        317.36        325.41         4.88 o                         
 -11   4   3        224.65        210.32         3.83 o                         
 -10   4   3         49.89         40.73         2.17 o                         
  -9   4   3         59.72         37.67         1.80 o                         
  -8   4   3        141.55        135.52         1.94 o                         
  -7   4   3       2318.22       2355.64        14.68 o                         
  -6   4   3          0.16          2.63         0.86 o                         
  -5   4   3       1052.15       1062.56         6.70 o                         
  -4   4   3          0.49          1.76         0.65 o                         
  -3   4   3          2.09          4.76         0.70 o                         
  -2   4   3        284.36        284.98         2.36 o                         
  -1   4   3       1313.71       1262.85         7.44 o                         
   0   4   3       1131.52       1070.52         6.13 o                         
   1   4   3       1208.02       1218.19         7.19 o                         
   2   4   3         61.05         53.84         1.32 o                         
   3   4   3       1220.53       1275.28         7.22 o                         
   4   4   3       2676.04       2649.96        14.21 o                         
   5   4   3        765.07        847.23         6.00 o                         
   6   4   3        409.40        463.48         3.65 o                         
   7   4   3       2712.66       2932.60        18.23 o                         
   8   4   3        122.27        128.17         2.12 o                         
   9   4   3        124.15        113.45         2.02 o                         
  10   4   3        209.74        193.52         2.60 o                         
  11   4   3        203.53        207.27         3.08 o                         
  12   4   3          1.07         -1.44         1.93 o                         
  13   4   3        114.67        115.80         3.60 o                         
  14   4   3         58.03         53.44         2.71 o                         
  15   4   3        222.46        228.92         4.70 o                         
  16   4   3         67.09         58.40         4.37 o                         
  17   4   3          3.67          5.39         2.81 o                         
  18   4   3         12.66         12.40         3.01 o                         
  19   4   3        109.70        116.79         4.51 o                         
  20   4   3          2.64          0.26         2.98 o                         
 -20   5   3          0.01         -3.14         3.14 o                         
 -19   5   3         19.40         24.54         3.49 o                         
 -18   5   3          4.58         -2.97         2.97 o                         
 -17   5   3         43.27         45.40         3.49 o                         
 -16   5   3        208.76        193.08         5.66 o                         
 -15   5   3         31.36         23.29         3.13 o                         
 -14   5   3          0.77         -2.34         2.34 o                         
 -13   5   3        374.25        353.19         5.95 o                         
 -12   5   3       1145.82       1081.14        10.88 o                         
 -11   5   3        162.90        182.99         3.97 o                         
 -10   5   3        134.82        126.41         3.37 o                         
  -9   5   3         98.88         90.92         1.85 o                         
  -8   5   3       1953.30       2045.90        13.92 o                         
  -7   5   3        121.74        136.39         2.36 o                         
  -6   5   3       2261.12       2297.24        14.53 o                         
  -5   5   3       4306.54       4510.84        29.04 o                         
  -4   5   3      22237.25      22967.00       123.66 o                         
  -3   5   3        342.96        324.87         4.38 o                         
  -2   5   3       2887.91       2958.07        16.48 o                         
  -1   5   3       5459.77       5763.76        31.34 o                         
   0   5   3       2572.99       2613.67        14.69 o                         
   1   5   3        310.13        316.56         2.80 o                         
   2   5   3         33.35         35.68         1.40 o                         
   3   5   3        261.49        278.77         2.65 o                         
   4   5   3         84.48         78.59         1.84 o                         
   5   5   3         63.50         49.89         1.24 o                         
   6   5   3         72.97         79.11         1.67 o                         
   7   5   3        601.50        548.76         4.19 o                         
   8   5   3         30.61         35.60         1.30 o                         
   9   5   3          0.63          0.96         1.08 o                         
  10   5   3          4.11          2.63         1.27 o                         
  11   5   3         37.87         39.31         2.46 o                         
  12   5   3         24.33         18.83         2.30 o                         
  13   5   3        125.03        104.52         4.14 o                         
  14   5   3         70.90         74.88         3.70 o                         
  15   5   3         19.76         13.20         2.56 o                         
  16   5   3          7.09          9.14         2.81 o                         
  17   5   3          1.37          0.46         3.24 o                         
  18   5   3          0.04         -1.52         3.55 o                         
  19   5   3          2.35          1.53         3.59 o                         
 -20   6   3          3.94         12.32         6.16 o                         
 -19   6   3         16.37          7.41         4.55 o                         
 -18   6   3          7.85          6.84         3.24 o                         
 -17   6   3        103.51        115.32         5.13 o                         
 -16   6   3         91.40         73.69         4.09 o                         
 -15   6   3         37.47         32.82         3.43 o                         
 -14   6   3         59.74         54.54         3.89 o                         
 -13   6   3         79.54         68.42         3.32 o                         
 -12   6   3        245.53        237.32         4.75 o                         
 -11   6   3        720.62        714.24         9.28 o                         
 -10   6   3        705.07        669.00         5.97 o                         
  -9   6   3        335.21        312.88         3.66 o                         
  -8   6   3         60.15         61.29         1.97 o                         
  -7   6   3          1.35          3.01         1.19 o                         
  -6   6   3         75.15        104.35         2.42 o                         
  -5   6   3       2667.70       2735.02        17.08 o                         
  -4   6   3         10.45          3.61         1.48 o                         
  -3   6   3       1731.17       1811.17        10.63 o                         
  -2   6   3        159.52        175.59         2.98 o                         
  -1   6   3       1062.21       1061.50         7.03 o                         
   0   6   3       1343.40       1477.44         8.86 o                         
   1   6   3         38.67         33.83         1.21 o                         
   2   6   3        468.59        508.01         4.00 o                         
   3   6   3        261.28        274.27         2.98 o                         
   4   6   3        581.06        605.40         4.38 o                         
   5   6   3         60.35         58.47         1.78 o                         
   6   6   3         30.56         29.43         1.20 o                         
   7   6   3         28.49         48.96         1.53 o                         
   8   6   3          7.29          8.48         1.19 o                         
   9   6   3         16.37         18.61         1.32 o                         
  10   6   3         16.16          9.83         1.82 o                         
  11   6   3         21.08         16.03         1.99 o                         
  12   6   3        168.34        162.30         3.76 o                         
  13   6   3         66.68         57.47         3.18 o                         
  14   6   3         26.66         33.51         3.17 o                         
  15   6   3         19.62         24.41         3.09 o                         
  16   6   3        125.55        139.47         5.81 o                         
  17   6   3         66.25         83.13         4.73 o                         
  18   6   3         31.27         42.66         7.39 o                         
  19   6   3         55.50         71.45         6.53 o                         
 -19   7   3         25.03         12.69         4.93 o                         
 -18   7   3         39.57         25.87         5.18 o                         
 -17   7   3          5.52         -4.44         4.44 o                         
 -16   7   3         30.41         24.45         4.81 o                         
 -15   7   3         58.62         71.51         4.52 o                         
 -14   7   3         38.61         39.90         3.95 o                         
 -13   7   3         13.73          1.96         2.79 o                         
 -12   7   3         13.08         13.76         1.90 o                         
 -11   7   3         38.38         29.77         2.09 o                         
 -10   7   3          8.99          2.17         1.53 o                         
  -9   7   3         26.59         21.64         1.98 o                         
  -8   7   3        123.75        107.83         2.67 o                         
  -7   7   3       2880.83       2852.85        21.96 o                         
  -6   7   3        114.08        144.34         3.14 o                         
  -5   7   3         85.35        101.83         1.98 o                         
  -4   7   3       1197.71       1282.24         8.04 o                         
  -3   7   3        990.14       1049.65         7.52 o                         
  -2   7   3        333.59        312.72         3.56 o                         
  -1   7   3        575.01        589.28         5.25 o                         
   0   7   3        235.41        236.02         2.96 o                         
   1   7   3          0.05         -0.62         1.05 o                         
   2   7   3          4.77          3.60         1.08 o                         
   3   7   3         82.69         70.36         1.76 o                         
   4   7   3        130.60        130.09         2.34 o                         
   5   7   3        296.38        307.97         3.18 o                         
   6   7   3          7.30          9.50         1.25 o                         
   7   7   3          6.10          6.80         1.25 o                         
   8   7   3        183.70        186.33         2.83 o                         
   9   7   3        984.79        980.79         7.90 o                         
  10   7   3         56.64         62.86         2.85 o                         
  11   7   3        336.57        350.49         8.45 o                         
  12   7   3         73.67         64.32         4.59 o                         
  13   7   3          6.04          0.25         2.74 o                         
  14   7   3         52.59         53.24         3.48 o                         
  15   7   3         14.38         14.33         3.15 o                         
  16   7   3        161.94        175.73         6.30 o                         
  17   7   3          5.89          8.87         3.76 o                         
  18   7   3          3.62          7.52         5.03 o                         
 -18   8   3          5.11          0.19         5.18 o                         
 -17   8   3         16.49         24.48         8.22 o                         
 -16   8   3          6.21         -3.31         4.44 o                         
 -15   8   3         90.84         97.33         5.10 o                         
 -14   8   3         59.15         50.74         4.46 o                         
 -13   8   3         23.65         16.32         2.32 o                         
 -12   8   3          1.21         -2.26         2.26 o                         
 -11   8   3        138.40        140.33         4.35 o                         
 -10   8   3          0.23         -0.21         1.87 o                         
  -9   8   3          6.65          2.73         1.85 o                         
  -8   8   3          0.53         -1.60         1.60 o                         
  -7   8   3         10.68          3.90         1.84 o                         
  -6   8   3          2.26         -1.40         1.40 o                         
  -5   8   3         16.93         11.46         1.31 o                         
  -4   8   3         38.14         35.46         1.59 o                         
  -3   8   3        148.14        161.04         2.67 o                         
  -2   8   3         62.98         52.98         1.71 o                         
  -1   8   3        300.57        283.61         3.35 o                         
   0   8   3          1.27          0.03         1.19 o                         
   1   8   3        338.71        352.13         3.67 o                         
   2   8   3         50.50         41.83         1.60 o                         
   3   8   3         91.18         82.97         1.98 o                         
   4   8   3        395.90        424.79         4.47 o                         
   5   8   3         62.78         62.96         1.77 o                         
   6   8   3         81.72         74.34         2.18 o                         
   7   8   3        348.43        318.99         3.63 o                         
   8   8   3        565.76        566.43         4.91 o                         
   9   8   3        245.67        217.23         4.25 o                         
  10   8   3        161.19        134.28         4.55 o                         
  11   8   3         68.07         56.65         3.49 o                         
  12   8   3          0.61         -0.45         2.96 o                         
  13   8   3         28.52         35.96         3.42 o                         
  14   8   3          6.18          7.11         3.12 o                         
  15   8   3          0.21          0.19         3.15 o                         
  16   8   3         60.67         65.11         4.58 o                         
  17   8   3          0.21          0.09         5.30 o                         
 -17   9   3          4.53          9.69         5.30 o                         
 -16   9   3         24.73         32.06         5.55 o                         
 -15   9   3          0.18         -0.35         4.56 o                         
 -14   9   3         13.83         11.53         4.13 o                         
 -13   9   3         17.34         19.70         2.82 o                         
 -12   9   3          2.17          0.39         2.50 o                         
 -11   9   3         32.87         25.45         2.89 o                         
 -10   9   3          0.01         -2.27         2.34 o                         
  -9   9   3         74.34         79.83         3.10 o                         
  -8   9   3        228.11        239.01         4.76 o                         
  -7   9   3          0.02         -1.96         2.00 o                         
  -6   9   3          0.00         -2.60         2.60 o                         
  -5   9   3        182.75        188.61         3.11 o                         
  -4   9   3        120.78        122.29         2.79 o                         
  -3   9   3         27.58         34.31         1.75 o                         
  -2   9   3        396.22        403.62         4.00 o                         
  -1   9   3        100.51         90.49         2.22 o                         
   0   9   3        576.96        558.28         5.13 o                         
   1   9   3        550.20        530.69         5.13 o                         
   2   9   3        161.26        162.29         3.61 o                         
   3   9   3        919.51        908.20         7.12 o                         
   4   9   3        517.48        487.03         4.81 o                         
   5   9   3        251.33        257.67         3.76 o                         
   6   9   3        607.56        600.48         5.56 o                         
   7   9   3         45.87         40.05         2.34 o                         
   8   9   3        127.53        128.02         3.81 o                         
   9   9   3        529.87        509.50         7.67 o                         
  10   9   3          6.55          4.30         3.00 o                         
  11   9   3        130.90        138.91         5.34 o                         
  12   9   3          8.56          7.41         3.07 o                         
  13   9   3          0.46         -2.22         3.15 o                         
  14   9   3         44.11         47.84         4.87 o                         
  15   9   3         35.86         29.87         3.83 o                         
  16   9   3         89.14         94.58         5.07 o                         
 -16  10   3         44.42         34.12         5.92 o                         
 -15  10   3          0.69          5.96         5.41 o                         
 -14  10   3         31.65         38.19         4.72 o                         
 -13  10   3          4.84          7.10         2.89 o                         
 -12  10   3         33.43         34.28         3.13 o                         
 -11  10   3          7.06          1.39         2.72 o                         
 -10  10   3          9.65          5.26         2.86 o                         
  -9  10   3          0.48          0.12         3.30 o                         
  -8  10   3        742.47        740.47         8.95 o                         
  -7  10   3         55.13         49.16         3.02 o                         
  -6  10   3          4.33          2.70         2.35 o                         
  -5  10   3        485.32        461.36         6.17 o                         
  -4  10   3         26.55         28.08         2.00 o                         
  -3  10   3        233.47        237.38         3.69 o                         
  -2  10   3          6.49          4.24         1.56 o                         
  -1  10   3         36.02         27.55         1.75 o                         
   0  10   3        338.92        321.50         4.08 o                         
   1  10   3        471.07        500.10         5.37 o                         
   2  10   3          2.74          2.09         1.99 o                         
   3  10   3         72.51         92.80         2.52 o                         
   4  10   3          0.89         -1.59         2.46 o                         
   5  10   3          7.36          5.15         2.09 o                         
   6  10   3        228.65        229.76         4.74 o                         
   7  10   3        208.11        210.76         5.42 o                         
   8  10   3        139.65        127.22         3.87 o                         
   9  10   3         54.81         54.19         3.11 o                         
  10  10   3         44.72         48.69         3.60 o                         
  11  10   3         21.62         14.06         3.26 o                         
  12  10   3          0.00         -3.39         3.70 o                         
  13  10   3         23.13         19.69         4.11 o                         
  14  10   3         21.08         24.98         4.36 o                         
  15  10   3         16.83         28.89         4.48 o                         
 -15  11   3         50.86         53.40         9.76 o                         
 -14  11   3         88.54        120.90         7.80 o                         
 -13  11   3         32.84         41.28         4.27 o                         
 -12  11   3         60.77         63.98         4.54 o                         
 -11  11   3         33.63         25.09         4.74 o                         
 -10  11   3         10.29          8.87         3.54 o                         
  -9  11   3         15.38         11.46         3.60 o                         
  -8  11   3         33.85         34.90         5.09 o                         
  -7  11   3          4.15          2.69         3.54 o                         
  -6  11   3         23.81         14.65         3.04 o                         
  -5  11   3         11.47          6.68         2.71 o                         
  -4  11   3        164.01        163.98         4.30 o                         
  -3  11   3         32.90         39.16         3.41 o                         
  -2  11   3         30.04         29.67         2.93 o                         
  -1  11   3          0.32         -2.06         2.06 o                         
   0  11   3         17.72         10.15         2.19 o                         
   1  11   3         35.97         22.24         2.45 o                         
   2  11   3         26.77         17.61         2.88 o                         
   3  11   3          1.12         -2.02         2.02 o                         
   4  11   3         19.08         15.26         2.37 o                         
   5  11   3        109.75        103.76         4.17 o                         
   6  11   3         65.06         55.39         3.35 o                         
   7  11   3         11.67         10.92         2.80 o                         
   8  11   3         80.85         98.14         4.10 o                         
   9  11   3          0.16         -1.02         2.37 o                         
  10  11   3          1.70         -3.90         3.90 o                         
  11  11   3          7.63          0.83         3.78 o                         
  12  11   3         20.33         29.83         4.60 o                         
  13  11   3        157.23        170.53         7.16 o                         
  14  11   3          1.85          1.44         5.18 o                         
 -13  12   3          1.97         -1.24         5.77 o                         
 -12  12   3         16.56         28.84         4.27 o                         
 -11  12   3          5.61         11.47         4.05 o                         
 -10  12   3         43.62         55.46         4.67 o                         
  -9  12   3          6.69         -2.52         3.76 o                         
  -8  12   3        143.49        131.75        11.57 o                         
  -7  12   3         20.24         15.18         4.00 o                         
  -6  12   3         44.41         45.99         4.52 o                         
  -5  12   3         83.09         89.11         3.54 o                         
  -4  12   3         10.96         16.85         2.75 o                         
  -3  12   3         55.17         59.20         3.08 o                         
  -2  12   3         30.03         39.93         2.63 o                         
  -1  12   3          3.13         -1.42         2.19 o                         
   0  12   3         15.99         19.07         2.49 o                         
   1  12   3         27.62         26.12         2.83 o                         
   2  12   3         21.56         19.97         2.49 o                         
   3  12   3        102.78         98.74         3.52 o                         
   4  12   3        173.52        178.74         8.21 o                         
   5  12   3          0.55         -2.76         2.76 o                         
   6  12   3         53.47         51.10         3.54 o                         
   7  12   3        305.64        347.74         7.86 o                         
   8  12   3          3.31         13.60         2.94 o                         
   9  12   3        109.64        122.91         6.23 o                         
  10  12   3         10.39         14.68         4.30 o                         
  11  12   3         43.10         39.86         4.90 o                         
  12  12   3          6.32          7.90         4.60 o                         
 -11  13   3         12.69         12.51         4.29 o                         
 -10  13   3          1.09          0.85         4.29 o                         
  -9  13   3          7.01          9.20         4.45 o                         
  -8  13   3          0.04         -2.01         4.08 o                         
  -7  13   3         20.96         19.15         6.09 o                         
  -6  13   3         55.20         51.65         4.05 o                         
  -5  13   3          9.60         12.12         3.41 o                         
  -4  13   3         65.20         57.94         3.37 o                         
  -3  13   3          6.11         13.06         2.84 o                         
  -2  13   3         50.45         52.60         3.34 o                         
  -1  13   3         36.97         35.58         3.05 o                         
   0  13   3         77.59         81.00         3.21 o                         
   1  13   3          0.50          0.11         2.48 o                         
   2  13   3         26.27         24.18         2.96 o                         
   3  13   3          0.22          3.17         2.98 o                         
   4  13   3        237.65        251.98         7.18 o                         
   5  13   3         31.70         38.33         3.94 o                         
   6  13   3         21.86         25.05         3.23 o                         
   7  13   3          2.14          3.03         3.21 o                         
   8  13   3          0.00         -0.54         3.00 o                         
   9  13   3          2.68         -1.81         4.90 o                         
  10  13   3         20.61         15.62         5.25 o                         
  11  13   3         79.83         74.45         8.22 o                         
  -9  14   3         69.95         70.22         5.59 o                         
  -8  14   3          8.64         20.18         4.98 o                         
  -7  14   3          7.97          1.47         3.87 o                         
  -6  14   3          0.10         -0.57         3.69 o                         
  -5  14   3         10.69          6.21         5.41 o                         
  -4  14   3         31.41         22.13         3.66 o                         
  -3  14   3          4.15          0.30         3.01 o                         
  -2  14   3        227.68        251.89         6.82 o                         
  -1  14   3         48.04         48.81         3.54 o                         
   0  14   3          7.82          7.28         3.24 o                         
   1  14   3         15.65         14.93         3.33 o                         
   2  14   3         19.72         27.32         3.93 o                         
   3  14   3         19.20         18.19         3.44 o                         
   4  14   3         35.75         29.05         3.83 o                         
   5  14   3          9.89          9.35         3.48 o                         
   6  14   3         41.66         45.51         4.47 o                         
   7  14   3         80.52         96.94         4.78 o                         
   8  14   3         80.70         91.84         6.18 o                         
  -5  15   3         14.48         14.77         4.84 o                         
  -4  15   3         21.76         29.10         5.02 o                         
  -3  15   3         10.81          6.23         4.64 o                         
  -2  15   3          3.87         -3.16         4.45 o                         
  -1  15   3          0.03          3.32         4.45 o                         
   0  15   3          1.69         -4.15         4.15 o                         
   1  15   3         65.41         55.95         6.05 o                         
   2  15   3          0.47          2.90         4.29 o                         
   3  15   3         13.95          7.15         4.45 o                         
   4  15   3          2.48          7.58         4.36 o                         
 -21   0   4         67.49         47.75         6.67 o                         
 -20   0   4        115.62        107.82         7.70 o                         
 -19   0   4          0.95         -3.08         5.13 o                         
 -18   0   4        174.65        191.00         9.24 o                         
 -17   0   4        271.52        255.18         9.76 o                         
 -16   0   4         75.03         83.69         6.16 o                         
 -15   0   4        306.02        277.77         9.24 o                         
 -14   0   4       1742.26       1646.09        31.83 o                         
 -13   0   4        841.07        862.86        13.07 o                         
 -12   0   4        750.86        771.44        11.62 o                         
 -11   0   4        118.81        121.23         4.62 o                         
 -10   0   4        839.83        824.20         8.45 o                         
  -9   0   4          2.73          3.68         0.92 o                         
  -8   0   4       1070.04       1244.40        10.47 o                         
  -7   0   4        231.83        232.39         2.53 o                         
  -6   0   4       1745.44       1852.44        12.84 o                         
  -5   0   4       7473.42       7815.47        52.37 o                         
  -4   0   4        791.09        718.50         5.87 o                         
  -3   0   4          0.36         -0.78         0.78 o                         
  -2   0   4       8500.67       8393.22        56.22 o                         
  -1   0   4        213.74        136.68         1.71 o                         
   0   0   4        840.91        834.67         6.70 o                         
   1   0   4       2391.97       2365.49        17.68 o                         
   2   0   4        823.62        840.82         6.92 o                         
   3   0   4        146.18        187.24         2.73 o                         
   4   0   4          6.04          0.28         1.18 o                         
   5   0   4       2446.00       2810.04        23.24 o                         
   6   0   4       6657.34       7038.72        56.48 o                         
   7   0   4        195.29        228.13         5.48 o                         
   8   0   4       2274.49       2240.39        19.06 o                         
   9   0   4        483.52        499.59         6.22 o                         
  10   0   4        160.51        162.82         3.56 o                         
  11   0   4        285.28        320.64         4.92 o                         
  12   0   4          0.04         -0.39         1.86 o                         
  13   0   4        872.17        826.29         9.36 o                         
  14   0   4       2719.52       2634.22        29.04 o                         
  15   0   4        804.35        822.50        15.48 o                         
  16   0   4        124.67        136.21         4.32 o                         
  17   0   4        161.36        147.22         5.96 o                         
  18   0   4        179.41        166.52         4.06 o                         
  19   0   4         58.08         56.99         8.22 o                         
  20   0   4         42.01         39.53         8.22 o                         
 -21   1   4          4.08         -6.16         6.16 o                         
 -20   1   4          2.68          9.76         3.94 o                         
 -19   1   4        147.68        148.81         7.44 o                         
 -18   1   4          0.61          3.77         4.36 o                         
 -17   1   4        644.75        680.98        11.60 o                         
 -16   1   4         16.61          7.47         3.21 o                         
 -15   1   4        103.18         86.76         4.53 o                         
 -14   1   4          2.52         -2.46         2.46 o                         
 -13   1   4         28.10         20.97         1.61 o                         
 -12   1   4        129.95        136.62         2.33 o                         
 -11   1   4        217.88        215.33         2.45 o                         
 -10   1   4       2003.22       2120.83        13.91 o                         
  -9   1   4        147.82        135.73         1.73 o                         
  -8   1   4        166.65        159.38         1.78 o                         
  -7   1   4          3.39          4.23         0.75 o                         
  -6   1   4          7.54         16.03         0.60 o                         
  -5   1   4         67.70         75.38         1.15 o                         
  -4   1   4       2196.18       2171.45        11.44 o                         
  -3   1   4          8.45         13.30         0.63 o                         
  -2   1   4          2.75         -0.67         0.67 o                         
  -1   1   4        171.22        223.94         1.66 o                         
   0   1   4         17.61         19.86         0.82 o                         
   1   1   4      14156.58      13996.59        75.34 o                         
   2   1   4       8873.03       8601.94        46.15 o                         
   3   1   4        182.01        199.02         2.30 o                         
   4   1   4        143.91        106.17         2.20 o                         
   5   1   4         92.21        125.51         1.94 o                         
   6   1   4        751.42        823.74         5.82 o                         
   7   1   4          9.29         12.67         1.05 o                         
   8   1   4       1168.00       1167.47         7.52 o                         
   9   1   4         51.55         59.28         1.58 o                         
  10   1   4         69.14         51.44         1.83 o                         
  11   1   4       1516.15       1537.84        10.86 o                         
  12   1   4        186.94        179.61         2.73 o                         
  13   1   4        359.39        379.34         4.01 o                         
  14   1   4        441.24        450.70         4.73 o                         
  15   1   4          0.38          1.56         1.61 o                         
  16   1   4        182.84        192.68         3.33 o                         
  17   1   4        108.32        118.78         3.61 o                         
  18   1   4         43.91         50.60         3.48 o                         
  19   1   4          1.98         -2.14         2.27 o                         
  20   1   4         11.48          5.13         2.68 o                         
 -21   2   4          0.12          3.59         6.67 o                         
 -20   2   4          2.99         -3.08         6.16 o                         
 -19   2   4          5.16         -3.08         6.16 o                         
 -18   2   4         31.45         35.91         3.70 o                         
 -17   2   4         62.83         52.88         3.80 o                         
 -16   2   4        100.97         85.90         3.41 o                         
 -15   2   4        366.69        369.21         4.86 o                         
 -14   2   4         16.78         14.31         1.51 o                         
 -13   2   4         34.98         32.09         1.46 o                         
 -12   2   4       1399.73       1399.01         9.67 o                         
 -11   2   4          1.28          3.17         0.98 o                         
 -10   2   4        777.89        787.17         5.85 o                         
  -9   2   4          0.01         -0.54         0.76 o                         
  -8   2   4       1140.51       1213.95         7.84 o                         
  -7   2   4        567.15        645.05         4.52 o                         
  -6   2   4          5.45         13.46         0.87 o                         
  -5   2   4        334.75        398.97         2.74 o                         
  -4   2   4       7999.69       7647.23        39.24 o                         
  -3   2   4         17.30          9.31         0.62 o                         
  -2   2   4       2098.16       2048.31        13.54 o                         
  -1   2   4          7.45          7.55         0.71 o                         
   0   2   4       2049.56       2110.53        11.31 o                         
   1   2   4       1411.73       1408.13         8.96 o                         
   2   2   4       4154.00       4090.74        31.49 o                         
   3   2   4        150.31        158.17         1.95 o                         
   4   2   4          3.38          4.62         1.01 o                         
   5   2   4       1755.84       1656.01        10.10 o                         
   6   2   4         57.35         66.36         2.83 o                         
   7   2   4       3164.73       3341.22        19.51 o                         
   8   2   4        316.94        353.63         3.35 o                         
   9   2   4        229.82        219.36         2.68 o                         
  10   2   4        404.29        413.04         3.73 o                         
  11   2   4          4.92          3.69         1.26 o                         
  12   2   4        281.69        282.06         3.34 o                         
  13   2   4        834.31        836.42         7.19 o                         
  14   2   4        196.34        214.51         3.22 o                         
  15   2   4        458.91        456.92         4.86 o                         
  16   2   4        130.98        157.49         6.11 o                         
  17   2   4         27.91         32.02         3.03 o                         
  18   2   4          0.44         -1.77         3.26 o                         
  19   2   4        167.62        191.81         8.60 o                         
  20   2   4         26.14         22.99         2.84 o                         
 -21   3   4          1.61         12.32         7.19 o                         
 -20   3   4         97.55        115.52         9.24 o                         
 -19   3   4          4.39         -6.16         6.16 o                         
 -18   3   4          1.90          1.46         2.35 o                         
 -17   3   4         14.52          3.12         3.26 o                         
 -16   3   4          1.65         -2.97         2.97 o                         
 -15   3   4         75.05         67.42         3.30 o                         
 -14   3   4         88.28         81.84         2.99 o                         
 -13   3   4          5.63          2.07         1.72 o                         
 -12   3   4        124.62         96.10         3.00 o                         
 -11   3   4         45.70         35.91         1.95 o                         
 -10   3   4         59.18         70.10         2.28 o                         
  -9   3   4         80.75         77.84         1.63 o                         
  -8   3   4        107.20        121.89         1.97 o                         
  -7   3   4       7259.87       7573.88        45.10 o                         
  -6   3   4        399.51        388.10         3.20 o                         
  -5   3   4        807.67        857.48         5.74 o                         
  -4   3   4       1032.14       1125.84         6.59 o                         
  -3   3   4        234.59        262.60         2.18 o                         
  -2   3   4        608.68        580.42         4.20 o                         
  -1   3   4       2692.70       2708.21        15.73 o                         
   0   3   4        112.78        108.23         1.52 o                         
   1   3   4         44.84         59.85         1.34 o                         
   2   3   4       4336.58       4356.55        26.22 o                         
   3   3   4        254.63        261.87         2.52 o                         
   4   3   4       1472.68       1508.15         9.79 o                         
   5   3   4       2832.91       3043.38        17.81 o                         
   6   3   4        919.12        962.95         6.37 o                         
   7   3   4       1116.86       1310.60         8.82 o                         
   8   3   4         72.95         72.73         1.79 o                         
   9   3   4        109.79         82.91         1.92 o                         
  10   3   4        138.48        142.63         2.30 o                         
  11   3   4         19.93         15.69         1.53 o                         
  12   3   4        542.73        556.52         4.87 o                         
  13   3   4         34.07         25.73         1.61 o                         
  14   3   4        350.74        339.42         5.39 o                         
  15   3   4         59.55         59.81         3.25 o                         
  16   3   4          2.91          3.38         2.63 o                         
  17   3   4        199.64        216.36         5.43 o                         
  18   3   4         35.56         39.02         3.30 o                         
  19   3   4          1.18          2.22         2.97 o                         
  20   3   4          1.54         -2.14         2.97 o                         
 -20   4   4        325.48        378.67         6.57 o                         
 -19   4   4         15.41         12.80         2.82 o                         
 -18   4   4        145.98        145.59         4.91 o                         
 -17   4   4        134.51        136.17         4.72 o                         
 -16   4   4          0.06         -2.14         2.58 o                         
 -15   4   4         47.21         48.21         3.19 o                         
 -14   4   4          3.10          1.58         2.22 o                         
 -13   4   4          0.31         -2.02         2.02 o                         
 -12   4   4        189.83        171.38         3.85 o                         
 -11   4   4         12.57          8.07         1.77 o                         
 -10   4   4        686.70        707.69         7.53 o                         
  -9   4   4         16.46         21.73         1.09 o                         
  -8   4   4          0.00          0.14         0.95 o                         
  -7   4   4        535.90        562.03         4.30 o                         
  -6   4   4       2920.31       3185.14        19.54 o                         
  -5   4   4        114.54        139.41         2.77 o                         
  -4   4   4        936.33       1032.66         6.25 o                         
  -3   4   4        174.32        111.26         1.75 o                         
  -2   4   4       3109.23       3189.40        17.66 o                         
  -1   4   4       2508.56       2468.55        14.56 o                         
   0   4   4          1.88          2.46         0.72 o                         
   1   4   4        486.87        535.23         4.65 o                         
   2   4   4       1052.98       1041.96         7.06 o                         
   3   4   4        492.56        468.43         4.81 o                         
   4   4   4       2655.04       2740.68        15.41 o                         
   5   4   4        690.07        731.58         5.43 o                         
   6   4   4         86.52         63.44         1.87 o                         
   7   4   4        205.95        233.70         2.95 o                         
   8   4   4         22.04         21.89         1.24 o                         
   9   4   4         39.90         59.65         1.68 o                         
  10   4   4        189.02        173.22         3.01 o                         
  11   4   4        215.98        196.44         2.62 o                         
  12   4   4        187.73        185.72         2.82 o                         
  13   4   4        101.05         82.05         3.02 o                         
  14   4   4          1.37         -1.37         2.26 o                         
  15   4   4        112.23        116.36         3.88 o                         
  16   4   4         10.98         14.55         2.89 o                         
  17   4   4        175.57        165.65         5.26 o                         
  18   4   4          2.32         -1.65         4.09 o                         
  19   4   4         47.65         49.96         4.48 o                         
 -20   5   4         12.94         13.29         3.28 o                         
 -19   5   4          6.86         12.81         3.24 o                         
 -18   5   4         49.07         43.86         3.55 o                         
 -17   5   4         33.05         31.73         3.30 o                         
 -16   5   4          0.58          0.65         2.89 o                         
 -15   5   4        204.37        208.40         7.61 o                         
 -14   5   4         83.67         78.58         3.32 o                         
 -13   5   4         61.93         47.96         2.91 o                         
 -12   5   4         33.60         29.94         2.46 o                         
 -11   5   4       1420.12       1356.04        12.95 o                         
 -10   5   4         16.80         12.99         2.00 o                         
  -9   5   4        303.83        295.07         3.34 o                         
  -8   5   4          1.23          0.50         1.02 o                         
  -7   5   4         53.03         70.11         1.87 o                         
  -6   5   4       1471.02       1402.84         9.32 o                         
  -5   5   4       1768.41       1716.21        11.79 o                         
  -4   5   4       1001.67       1065.64         6.88 o                         
  -3   5   4         28.23         16.32         2.24 o                         
  -2   5   4         10.22         14.64         2.29 o                         
  -1   5   4         46.00         31.88         1.14 o                         
   0   5   4       1208.86       1174.04         7.16 o                         
   1   5   4       2271.81       2376.60        14.15 o                         
   2   5   4          0.25         -0.31         1.00 o                         
   3   5   4         32.97         35.68         1.26 o                         
   4   5   4        451.35        523.06         4.06 o                         
   5   5   4        141.03        149.74         2.02 o                         
   6   5   4          5.96          3.27         0.88 o                         
   7   5   4         88.41         98.22         1.99 o                         
   8   5   4        273.84        274.24         3.11 o                         
   9   5   4        385.04        397.26         3.92 o                         
  10   5   4          0.00          0.82         1.27 o                         
  11   5   4        835.48        796.21         7.22 o                         
  12   5   4         34.79         29.83         2.45 o                         
  13   5   4         12.55         16.20         2.54 o                         
  14   5   4          9.30          8.11         2.41 o                         
  15   5   4          4.09          3.17         2.96 o                         
  16   5   4         24.39         28.59         3.85 o                         
  17   5   4         46.02         63.64         4.51 o                         
  18   5   4        189.47        222.19         6.92 o                         
  19   5   4          2.77          4.68         3.97 o                         
 -19   6   4         51.77         63.83         4.32 o                         
 -18   6   4         22.22         25.69         3.85 o                         
 -17   6   4         39.40         42.06         3.79 o                         
 -16   6   4         35.59         37.53         3.66 o                         
 -15   6   4         39.07         31.60         3.49 o                         
 -14   6   4          4.38          0.32         2.57 o                         
 -13   6   4        383.02        420.00         6.90 o                         
 -12   6   4       1183.70       1132.01        20.16 o                         
 -11   6   4        158.33        113.63         2.81 o                         
 -10   6   4         56.58         66.17         2.75 o                         
  -9   6   4          0.46          1.46         1.29 o                         
  -8   6   4        482.01        451.85         4.56 o                         
  -7   6   4        219.36        213.47         3.35 o                         
  -6   6   4        399.35        380.67         3.33 o                         
  -5   6   4       2020.77       2036.13        12.42 o                         
  -4   6   4          0.05          1.51         1.32 o                         
  -3   6   4       1073.56       1134.00         7.87 o                         
  -2   6   4        764.90        813.47         5.72 o                         
  -1   6   4        308.05        310.00         2.83 o                         
   0   6   4        542.51        556.48         4.11 o                         
   1   6   4        353.56        334.22         2.99 o                         
   2   6   4        312.93        343.35         3.48 o                         
   3   6   4        216.70        223.97         3.93 o                         
   4   6   4        283.39        273.12         4.72 o                         
   5   6   4         22.65         20.58         1.29 o                         
   6   6   4         61.26         51.12         1.54 o                         
   7   6   4         32.88         28.99         1.56 o                         
   8   6   4        594.15        611.14         4.92 o                         
   9   6   4        366.14        336.57         3.31 o                         
  10   6   4          8.95          6.39         1.47 o                         
  11   6   4          1.14         -1.51         1.51 o                         
  12   6   4        147.74        150.70         4.28 o                         
  13   6   4        115.45        126.45         4.61 o                         
  14   6   4          7.95          3.09         3.04 o                         
  15   6   4         17.80         16.01         3.20 o                         
  16   6   4         22.10         19.60         3.79 o                         
  17   6   4          6.32          3.97         3.85 o                         
  18   6   4         76.19        108.09         5.34 o                         
 -19   7   4          8.45          6.45         4.93 o                         
 -18   7   4          0.88         -0.92         5.13 o                         
 -17   7   4         27.20         30.06         8.47 o                         
 -16   7   4          0.58          1.71         4.31 o                         
 -15   7   4        133.88        131.48         6.50 o                         
 -14   7   4          1.85         -1.64         3.32 o                         
 -13   7   4          0.46         -2.61         2.61 o                         
 -12   7   4         67.93         58.27         3.40 o                         
 -11   7   4        261.90        248.01         4.40 o                         
 -10   7   4        414.73        423.03         4.73 o                         
  -9   7   4        543.71        560.18         7.75 o                         
  -8   7   4       1027.10       1008.83         9.90 o                         
  -7   7   4        146.10        121.60         2.84 o                         
  -6   7   4         60.78         54.18         2.07 o                         
  -5   7   4         60.20         52.40         1.63 o                         
  -4   7   4        298.05        299.88         3.14 o                         
  -3   7   4        391.01        409.37         4.15 o                         
  -2   7   4        235.58        259.03         3.27 o                         
  -1   7   4         11.74          8.69         1.09 o                         
   0   7   4       2218.71       2363.58        13.72 o                         
   1   7   4        290.53        296.65         3.05 o                         
   2   7   4       1701.48       1779.88        11.20 o                         
   3   7   4        519.55        579.90         5.25 o                         
   4   7   4          1.75          1.26         0.88 o                         
   5   7   4        188.25        189.31         2.84 o                         
   6   7   4         30.25         30.26         1.59 o                         
   7   7   4         57.32         61.63         1.87 o                         
   8   7   4         47.09         38.40         1.82 o                         
   9   7   4         98.65        102.40         3.47 o                         
  10   7   4        433.22        427.73         5.25 o                         
  11   7   4          0.12         -2.65         2.65 o                         
  12   7   4        157.23        149.14         4.97 o                         
  13   7   4         67.54         56.39         3.78 o                         
  14   7   4         41.88         46.61         3.11 o                         
  15   7   4          2.62          2.98         2.73 o                         
  16   7   4         13.81          6.86         4.52 o                         
  17   7   4          1.06          5.71         3.82 o                         
  18   7   4         82.80         89.27         5.09 o                         
 -18   8   4         19.31         25.49         5.41 o                         
 -17   8   4         20.60         14.89         7.44 o                         
 -16   8   4         33.75         36.94         5.41 o                         
 -15   8   4         15.13          7.56         4.44 o                         
 -14   8   4          6.94         10.03         3.92 o                         
 -13   8   4         25.74         21.25         3.83 o                         
 -12   8   4        333.82        316.07         8.52 o                         
 -11   8   4        483.69        475.91         7.07 o                         
 -10   8   4        181.22        174.59         4.05 o                         
  -9   8   4         85.10         83.45         2.89 o                         
  -8   8   4       1316.04       1282.34        11.61 o                         
  -7   8   4       2198.66       2181.38        17.72 o                         
  -6   8   4       1824.86       1795.71        12.77 o                         
  -5   8   4         65.80         71.47         1.82 o                         
  -4   8   4         28.16         27.85         1.57 o                         
  -3   8   4          0.42         -1.36         1.36 o                         
  -2   8   4        161.96        157.05         2.69 o                         
  -1   8   4        234.88        238.97         3.66 o                         
   0   8   4        945.24        965.57         6.55 o                         
   1   8   4         41.82         39.35         1.49 o                         
   2   8   4         83.48         76.08         1.96 o                         
   3   8   4          0.19         -1.44         1.44 o                         
   4   8   4         11.27         11.76         1.56 o                         
   5   8   4         20.45         18.76         1.51 o                         
   6   8   4        117.03        119.41         2.62 o                         
   7   8   4        689.67        684.41         5.79 o                         
   8   8   4         43.40         42.44         2.05 o                         
   9   8   4        136.96        139.38         3.77 o                         
  10   8   4         61.53         42.01         2.45 o                         
  11   8   4        110.39        107.36         4.40 o                         
  12   8   4         22.51         14.52         3.26 o                         
  13   8   4          0.38         -2.88         3.41 o                         
  14   8   4          4.82          7.30         3.26 o                         
  15   8   4          6.62          5.84         3.37 o                         
  16   8   4        100.58        130.77        14.97 o                         
  17   8   4         19.94         26.41         4.31 o                         
 -17   9   4         53.48         63.45         6.41 o                         
 -16   9   4          0.18         -1.65         5.65 o                         
 -15   9   4         33.82         27.77         5.39 o                         
 -14   9   4          0.56         -0.50         3.62 o                         
 -13   9   4         37.19         33.16         2.91 o                         
 -12   9   4          1.88         -2.40         2.47 o                         
 -11   9   4         14.45         11.56         2.64 o                         
 -10   9   4          0.08         -0.57         2.54 o                         
  -9   9   4          6.57          5.13         2.54 o                         
  -8   9   4        104.10         95.27         3.66 o                         
  -7   9   4        408.04        420.67         6.20 o                         
  -6   9   4       2189.35       2319.25        19.13 o                         
  -5   9   4        233.97        201.27         3.50 o                         
  -4   9   4         44.26         45.32         1.93 o                         
  -3   9   4        113.30        126.24         4.00 o                         
  -2   9   4          3.31          1.19         1.47 o                         
  -1   9   4         48.73         49.79         1.90 o                         
   0   9   4        265.03        252.69         3.44 o                         
   1   9   4          0.48          1.74         1.65 o                         
   2   9   4        146.25        144.35         2.86 o                         
   3   9   4       1108.03       1135.13         9.09 o                         
   4   9   4        358.09        350.96         4.38 o                         
   5   9   4         85.99         82.48         2.64 o                         
   6   9   4        598.20        584.56         6.69 o                         
   7   9   4        188.95        187.40         3.94 o                         
   8   9   4         34.88         37.11         2.60 o                         
   9   9   4         37.67         34.89         3.69 o                         
  10   9   4         74.73         70.01         2.93 o                         
  11   9   4          0.01         -2.95         2.95 o                         
  12   9   4         48.79         49.59         3.81 o                         
  13   9   4          0.02         -3.14         3.14 o                         
  14   9   4        165.52        173.62        10.38 o                         
  15   9   4          5.94          6.26         3.69 o                         
  16   9   4          8.15         10.03         4.20 o                         
 -16  10   4         38.83         41.46         8.73 o                         
 -15  10   4          0.95         -4.81         4.81 o                         
 -14  10   4         38.96         36.34         4.68 o                         
 -13  10   4          0.02         -1.52         2.97 o                         
 -12  10   4         18.83         15.63         3.02 o                         
 -11  10   4         26.30         19.32         3.13 o                         
 -10  10   4        159.85        139.93         4.86 o                         
  -9  10   4          6.66          3.97         2.86 o                         
  -8  10   4         79.55         68.49         3.60 o                         
  -7  10   4         34.66         35.67         2.93 o                         
  -6  10   4          4.11          2.55         2.35 o                         
  -5  10   4        133.09        120.84         3.70 o                         
  -4  10   4        214.99        252.65         8.35 o                         
  -3  10   4        518.25        521.74         5.14 o                         
  -2  10   4          8.89          3.03         1.60 o                         
  -1  10   4          4.21         -0.25         1.52 o                         
   0  10   4         92.17         95.25         2.86 o                         
   1  10   4          8.83          8.54         1.84 o                         
   2  10   4         64.76         64.45         2.37 o                         
   3  10   4         21.32         12.14         2.09 o                         
   4  10   4         13.00         10.18         2.26 o                         
   5  10   4         33.81         36.37         2.56 o                         
   6  10   4         82.65         70.01         3.17 o                         
   7  10   4         58.84         40.84         3.11 o                         
   8  10   4          1.05         -2.45         2.45 o                         
   9  10   4         12.87          5.07         2.60 o                         
  10  10   4         21.77         23.88         2.42 o                         
  11  10   4          4.98         -2.59         4.00 o                         
  12  10   4          2.51          5.08         3.85 o                         
  13  10   4         40.10         51.55         4.77 o                         
  14  10   4          7.90          8.51         4.38 o                         
  15  10   4         20.25         29.67         4.73 o                         
 -15  11   4         64.30         68.29        10.78 o                         
 -14  11   4         67.57         72.43         7.26 o                         
 -13  11   4          8.11         12.07         5.81 o                         
 -12  11   4          0.06          1.25         3.74 o                         
 -11  11   4         20.88          7.86         3.60 o                         
 -10  11   4         10.92         10.90         3.60 o                         
  -9  11   4         34.90         21.21         4.08 o                         
  -8  11   4          5.99          5.81         6.01 o                         
  -7  11   4        380.23        355.51         8.16 o                         
  -6  11   4        182.64        188.98         8.97 o                         
  -5  11   4         43.44         46.85         3.91 o                         
  -4  11   4        487.89        489.78         7.53 o                         
  -3  11   4         45.18         48.06         2.63 o                         
  -2  11   4         24.85         19.35         2.28 o                         
  -1  11   4          3.92          1.05         2.04 o                         
   0  11   4         16.87          9.80         2.21 o                         
   1  11   4          7.35          1.80         2.14 o                         
   2  11   4        189.27        201.84         4.09 o                         
   3  11   4        163.63        159.95         4.82 o                         
   4  11   4         25.27         27.96         4.86 o                         
   5  11   4         61.66         65.41         3.70 o                         
   6  11   4        164.83        168.76         5.14 o                         
   7  11   4         37.46         35.67         3.39 o                         
   8  11   4         16.88         13.63         2.91 o                         
   9  11   4          0.04         -2.98         2.98 o                         
  10  11   4          4.86          4.78         2.44 o                         
  11  11   4          6.45          5.70         4.23 o                         
  12  11   4         46.03         47.97         5.06 o                         
  13  11   4         89.22         96.79         5.66 o                         
  14  11   4        171.54        199.97         7.91 o                         
 -13  12   4         50.25         49.93         6.90 o                         
 -12  12   4         15.41         12.55         4.17 o                         
 -11  12   4         87.61         85.57         5.11 o                         
 -10  12   4          3.35         -3.92         3.92 o                         
  -9  12   4         11.45         12.00         4.15 o                         
  -8  12   4          1.48         -0.55         3.85 o                         
  -7  12   4         55.39         60.52         4.67 o                         
  -6  12   4          0.78          6.32         3.83 o                         
  -5  12   4         25.38         18.43         2.77 o                         
  -4  12   4        209.77        215.14         4.93 o                         
  -3  12   4        252.71        250.33         5.02 o                         
  -2  12   4          1.28         -2.45         2.45 o                         
  -1  12   4         14.62          9.56         2.29 o                         
   0  12   4          3.13          3.66         2.36 o                         
   1  12   4         63.49         63.77         2.83 o                         
   2  12   4         19.31         16.32         2.49 o                         
   3  12   4        110.42        111.20         3.69 o                         
   4  12   4          7.86          9.62         2.89 o                         
   5  12   4        720.29        756.98         9.50 o                         
   6  12   4         29.30         36.58         3.58 o                         
   7  12   4         31.12         30.08         3.44 o                         
   8  12   4          6.49          5.23         3.73 o                         
   9  12   4         10.00          9.49         2.98 o                         
  10  12   4          0.17          1.61         4.20 o                         
  11  12   4          5.49          9.86         4.52 o                         
  12  12   4          2.16          3.53         4.60 o                         
 -11  13   4         27.48         40.79         4.98 o                         
 -10  13   4         13.91         12.84         4.53 o                         
  -9  13   4         36.21         42.85         4.76 o                         
  -8  13   4          7.87          5.61         4.38 o                         
  -7  13   4         74.62         71.91         6.42 o                         
  -6  13   4          7.52         11.47         3.57 o                         
  -5  13   4         11.11         10.67         3.24 o                         
  -4  13   4         55.09         50.72         3.25 o                         
  -3  13   4         18.83         22.88         2.98 o                         
  -2  13   4          6.78          4.45         2.77 o                         
  -1  13   4         29.70         22.83         2.92 o                         
   0  13   4          9.93         10.02         2.75 o                         
   1  13   4         39.62         36.03         2.87 o                         
   2  13   4        108.93        108.80         3.79 o                         
   3  13   4        157.68        164.05         5.32 o                         
   4  13   4         45.20         38.54         3.53 o                         
   5  13   4         35.66         31.91         3.49 o                         
   6  13   4        212.52        246.57         6.92 o                         
   7  13   4         21.39         15.46         3.46 o                         
   8  13   4         13.63         17.82         3.46 o                         
   9  13   4          8.86          8.04         3.06 o                         
  10  13   4          2.12          3.28         4.84 o                         
  -8  14   4          2.13          3.51         4.50 o                         
  -7  14   4          9.93          4.74         3.92 o                         
  -6  14   4         10.25          7.79         3.87 o                         
  -5  14   4          5.24          6.64         3.75 o                         
  -4  14   4          1.26         -0.65         3.34 o                         
  -3  14   4         19.45         20.01         3.60 o                         
  -2  14   4          2.04         -3.29         3.29 o                         
  -1  14   4          0.54         -0.42         3.22 o                         
   0  14   4          9.69          7.70         3.65 o                         
   1  14   4         19.79         12.67         3.71 o                         
   2  14   4         17.23         17.91         4.15 o                         
   3  14   4         63.32         71.37         4.55 o                         
   4  14   4         61.75         61.91         4.38 o                         
   5  14   4         57.93         51.52         4.16 o                         
   6  14   4          0.18          1.69         3.62 o                         
   7  14   4         26.69         30.75         3.87 o                         
  -4  15   4          4.03         -0.56         4.93 o                         
  -3  15   4          4.29         -1.00         4.84 o                         
  -2  15   4          0.70         -4.30         4.30 o                         
  -1  15   4          0.36         -2.54         4.38 o                         
   0  15   4         45.91         54.65         6.59 o                         
   1  15   4         51.34         49.15         5.14 o                         
   2  15   4         51.15         42.70         4.98 o                         
   3  15   4          0.38          1.97         6.31 o                         
 -21   1   5          8.24         20.54         6.67 o                         
 -20   1   5         30.01         29.78         6.67 o                         
 -19   1   5         48.78         48.46         7.19 o                         
 -18   1   5         11.50          6.62         3.58 o                         
 -17   1   5        148.02        132.90         5.77 o                         
 -16   1   5          6.23         -2.84         4.11 o                         
 -15   1   5         41.24         26.12         3.21 o                         
 -14   1   5         46.98         47.24         3.21 o                         
 -13   1   5         76.72         59.16         2.33 o                         
 -12   1   5        134.34        136.93         3.68 o                         
 -11   1   5        148.46        136.97         2.04 o                         
 -10   1   5        257.24        269.38         2.74 o                         
  -9   1   5       1533.04       1708.15        10.19 o                         
  -8   1   5       1939.20       1937.16        11.41 o                         
  -7   1   5       1601.76       1676.07         9.45 o                         
  -6   1   5        773.47        729.46         4.75 o                         
  -5   1   5       2130.99       2195.20        12.21 o                         
  -4   1   5       1513.58       1576.32         8.56 o                         
  -3   1   5       1603.54       1601.51         9.10 o                         
  -2   1   5       1648.74       1583.16         7.97 o                         
  -1   1   5        216.88        227.87         1.86 o                         
   0   1   5       1993.22       2105.41        12.32 o                         
   1   1   5       1239.21       1191.60         8.90 o                         
   2   1   5        949.04        952.92         6.90 o                         
   3   1   5          1.88          1.83         0.99 o                         
   4   1   5          8.98          4.13         1.10 o                         
   5   1   5       2638.11       2748.72        18.17 o                         
   6   1   5       1197.27       1322.94         9.41 o                         
   7   1   5        138.07        178.55         2.60 o                         
   8   1   5       1682.16       1825.59        12.61 o                         
   9   1   5        170.53        167.05         2.94 o                         
  10   1   5          5.79          9.34         1.37 o                         
  11   1   5        483.84        502.17         4.77 o                         
  12   1   5         56.17         60.42         1.92 o                         
  13   1   5         18.37         16.90         1.61 o                         
  14   1   5          9.74          8.74         1.73 o                         
  15   1   5         31.47         34.49         2.10 o                         
  16   1   5        230.17        224.73         3.74 o                         
  17   1   5         78.21         73.44         2.53 o                         
  18   1   5        123.17        136.64         3.39 o                         
  19   1   5         70.76         57.60         3.35 o                         
  20   1   5         36.11         43.03         3.04 o                         
 -21   2   5         24.94         30.81         7.19 o                         
 -20   2   5         46.84         32.86         7.19 o                         
 -19   2   5        148.68        173.03        10.78 o                         
 -18   2   5         30.26         35.33         3.42 o                         
 -17   2   5        147.29        137.79         5.51 o                         
 -16   2   5        286.67        295.26         4.30 o                         
 -15   2   5        104.18         84.47         2.69 o                         
 -14   2   5        176.91        161.80         3.37 o                         
 -13   2   5         11.79         10.16         1.30 o                         
 -12   2   5         70.22         55.83         1.83 o                         
 -11   2   5          1.16         -0.18         1.12 o                         
 -10   2   5         19.98         18.97         1.11 o                         
  -9   2   5        361.72        336.71         3.19 o                         
  -8   2   5         53.49         61.40         1.43 o                         
  -7   2   5       4738.51       4947.31        31.49 o                         
  -6   2   5       1119.36       1134.63         6.67 o                         
  -5   2   5       2953.73       2981.15        15.71 o                         
  -4   2   5         93.48         82.24         1.44 o                         
  -3   2   5       2393.52       2478.07        13.76 o                         
  -2   2   5        764.09        716.16         4.60 o                         
  -1   2   5       1121.60       1214.36         7.10 o                         
   0   2   5       1916.29       1930.61        11.46 o                         
   1   2   5        499.16        582.57         4.99 o                         
   2   2   5         15.46         16.15         1.05 o                         
   3   2   5       1625.39       1704.48        11.64 o                         
   4   2   5       1573.26       1604.87        11.07 o                         
   5   2   5         89.83         92.77         2.51 o                         
   6   2   5       1635.54       1629.01        10.68 o                         
   7   2   5       1925.54       2025.62        13.10 o                         
   8   2   5       3455.54       3559.64        23.39 o                         
   9   2   5        768.31        823.56         6.60 o                         
  10   2   5         19.44         15.14         1.61 o                         
  11   2   5         69.44         54.45         1.74 o                         
  12   2   5         85.10         94.24         3.30 o                         
  13   2   5         61.13         69.53         2.25 o                         
  14   2   5        342.18        343.70         4.25 o                         
  15   2   5         38.86         36.49         2.01 o                         
  16   2   5         45.88         44.07         1.99 o                         
  17   2   5          4.24          1.04         2.72 o                         
  18   2   5         96.27         99.26         5.01 o                         
  19   2   5          0.38         -2.88         2.88 o                         
 -21   3   5          8.64          6.67         7.19 o                         
 -20   3   5         17.36         11.30         7.19 o                         
 -19   3   5         49.28         56.48         7.70 o                         
 -18   3   5          0.77          3.80         2.47 o                         
 -17   3   5        642.91        626.21         8.88 o                         
 -16   3   5         29.36         23.27         2.63 o                         
 -15   3   5        283.21        245.25         5.23 o                         
 -14   3   5        140.68        140.60         4.20 o                         
 -13   3   5         14.30          6.29         1.19 o                         
 -12   3   5         79.91         77.75         1.92 o                         
 -11   3   5         43.00         28.99         1.32 o                         
 -10   3   5        130.01        127.27         2.21 o                         
  -9   3   5        601.84        609.35         5.22 o                         
  -8   3   5        251.06        240.29         2.68 o                         
  -7   3   5         23.89         22.96         1.06 o                         
  -6   3   5       2567.71       2753.28        15.96 o                         
  -5   3   5         90.05         72.97         1.36 o                         
  -4   3   5        146.92        127.50         1.85 o                         
  -3   3   5        259.54        236.18         2.72 o                         
  -2   3   5        295.31        346.22         3.01 o                         
  -1   3   5          0.55         -0.76         0.84 o                         
   0   3   5        220.52        206.02         2.23 o                         
   1   3   5         38.67         46.52         1.30 o                         
   2   3   5        176.97        144.87         2.01 o                         
   3   3   5       5768.42       5828.32        37.30 o                         
   4   3   5        543.53        641.90         7.79 o                         
   5   3   5       2034.49       2265.14        15.27 o                         
   6   3   5        477.62        471.15         4.48 o                         
   7   3   5        210.50        213.39         2.90 o                         
   8   3   5        120.60        126.60         2.53 o                         
   9   3   5        410.14        451.53         4.41 o                         
  10   3   5        921.32        920.43         7.77 o                         
  11   3   5        171.75        159.10         2.81 o                         
  12   3   5       1287.50       1265.28         9.41 o                         
  13   3   5        137.88        157.50         3.07 o                         
  14   3   5         12.40         12.07         1.62 o                         
  15   3   5         23.07         23.34         1.55 o                         
  16   3   5          4.13          4.00         2.81 o                         
  17   3   5         51.64         53.48         3.51 o                         
  18   3   5         36.57         34.85         3.35 o                         
  19   3   5          1.07          0.99         3.11 o                         
 -20   4   5          0.36         -2.57         3.75 o                         
 -19   4   5         56.01         64.13         3.35 o                         
 -18   4   5         10.88         16.12         2.97 o                         
 -17   4   5         56.62         54.12         4.65 o                         
 -16   4   5         14.11         16.91         2.89 o                         
 -15   4   5         64.18         59.76         4.79 o                         
 -14   4   5          0.18         -2.07         2.07 o                         
 -13   4   5        144.50        125.40         3.50 o                         
 -12   4   5         23.42         21.20         2.12 o                         
 -11   4   5         13.98         12.59         1.89 o                         
 -10   4   5       1502.24       1515.01        11.32 o                         
  -9   4   5          0.02         -0.32         1.10 o                         
  -8   4   5         40.57         38.60         1.32 o                         
  -7   4   5        668.45        569.11         4.39 o                         
  -6   4   5         39.00         40.57         1.06 o                         
  -5   4   5        114.53        127.99         1.98 o                         
  -4   4   5        851.56        837.45         5.31 o                         
  -3   4   5       2107.39       2045.13        12.21 o                         
  -2   4   5       3639.98       3982.10        23.01 o                         
  -1   4   5        456.49        484.48         3.99 o                         
   0   4   5         17.48         26.42         1.15 o                         
   1   4   5        146.78        143.43         2.34 o                         
   2   4   5        245.89        241.26         2.67 o                         
   3   4   5       1492.84       1572.86         9.73 o                         
   4   4   5         51.64         68.39         2.57 o                         
   5   4   5        312.48        280.62         3.62 o                         
   6   4   5        968.93        982.69         8.26 o                         
   7   4   5          0.26         -0.88         1.22 o                         
   8   4   5         97.76         98.96         2.25 o                         
   9   4   5        402.68        367.03         4.00 o                         
  10   4   5        112.36        124.93         2.70 o                         
  11   4   5         90.47         75.58         2.37 o                         
  12   4   5        262.11        238.00         3.56 o                         
  13   4   5          9.73          6.34         1.51 o                         
  14   4   5         12.90          7.07         1.58 o                         
  15   4   5         19.77         25.13         3.07 o                         
  16   4   5        138.52        130.71         5.64 o                         
  17   4   5         29.14         30.51         4.20 o                         
  18   4   5          3.81          3.99         3.97 o                         
  19   4   5          1.72          3.62         4.07 o                         
 -20   5   5        140.95        205.45         6.04 o                         
 -19   5   5          1.84          5.84         3.68 o                         
 -18   5   5          0.76          4.87         2.93 o                         
 -17   5   5          0.26         -0.70         4.64 o                         
 -16   5   5          1.73          1.31         2.89 o                         
 -15   5   5        244.97        215.69         5.77 o                         
 -14   5   5         73.90         69.95         3.17 o                         
 -13   5   5        107.43        109.07         4.23 o                         
 -12   5   5        191.21        206.25         4.29 o                         
 -11   5   5         19.16         14.60         2.18 o                         
 -10   5   5       1174.95       1140.56         8.98 o                         
  -9   5   5        315.22        309.74         3.53 o                         
  -8   5   5        344.26        356.46         3.88 o                         
  -7   5   5         55.43         37.35         1.43 o                         
  -6   5   5         59.59         40.12         1.39 o                         
  -5   5   5        157.75        147.88         3.65 o                         
  -4   5   5        836.54        878.16         5.92 o                         
  -3   5   5        242.26        245.22         2.47 o                         
  -2   5   5        103.66         85.90         2.71 o                         
  -1   5   5       6016.70       6408.52        34.84 o                         
   0   5   5          0.01          2.88         1.44 o                         
   1   5   5        314.99        366.89         3.50 o                         
   2   5   5        139.85        160.18         2.37 o                         
   3   5   5        286.62        301.81         3.01 o                         
   4   5   5          0.00         -0.12         0.96 o                         
   5   5   5         21.48         20.50         1.21 o                         
   6   5   5          3.39          1.15         1.33 o                         
   7   5   5        212.97        207.12         3.21 o                         
   8   5   5         64.47         61.22         1.98 o                         
   9   5   5        132.16        128.70         3.67 o                         
  10   5   5        245.74        239.49         3.86 o                         
  11   5   5        231.63        228.41         3.93 o                         
  12   5   5         75.91         59.52         2.13 o                         
  13   5   5          4.57          1.72         1.23 o                         
  14   5   5         40.47         32.20         3.31 o                         
  15   5   5          3.62         -2.73         2.96 o                         
  16   5   5          0.72          2.81         3.60 o                         
  17   5   5          3.84          1.25         3.79 o                         
  18   5   5        105.78        114.43         5.57 o                         
 -19   6   5          6.93          2.84         4.42 o                         
 -18   6   5         27.23         27.36         3.66 o                         
 -17   6   5         70.58         72.91         4.20 o                         
 -16   6   5         76.85         66.82         4.09 o                         
 -15   6   5        148.88        155.77         5.36 o                         
 -14   6   5        178.27        198.71         5.22 o                         
 -13   6   5         53.95         49.60         3.25 o                         
 -12   6   5        659.30        618.59         8.52 o                         
 -11   6   5       2395.48       2442.71        17.86 o                         
 -10   6   5        478.13        507.39         6.03 o                         
  -9   6   5        334.55        324.47         3.96 o                         
  -8   6   5         99.29         87.37         2.39 o                         
  -7   6   5        371.30        394.83         4.34 o                         
  -6   6   5         10.22         13.52         1.32 o                         
  -5   6   5         56.41         61.91         2.11 o                         
  -4   6   5       1064.44       1035.74         6.62 o                         
  -3   6   5        958.52        971.18         6.64 o                         
  -2   6   5        407.97        421.38         3.63 o                         
  -1   6   5          1.25          4.27         1.04 o                         
   0   6   5        315.27        347.19         3.05 o                         
   1   6   5         30.63         23.17         1.15 o                         
   2   6   5        560.16        605.10         4.98 o                         
   3   6   5       3277.90       3222.62        21.05 o                         
   4   6   5        503.89        523.64         4.74 o                         
   5   6   5        222.23        238.50         2.96 o                         
   6   6   5        403.78        434.34         3.91 o                         
   7   6   5         99.87        100.34         2.31 o                         
   8   6   5         28.57         29.28         1.51 o                         
   9   6   5        333.60        342.20         3.68 o                         
  10   6   5          4.49          2.31         1.72 o                         
  11   6   5         71.82         87.84         2.87 o                         
  12   6   5        486.67        488.38         5.46 o                         
  13   6   5         16.27         18.56         4.59 o                         
  14   6   5         31.83         25.68         3.35 o                         
  15   6   5         30.84         30.50         3.66 o                         
  16   6   5          4.13          1.58         3.79 o                         
  17   6   5         70.97         73.77         5.06 o                         
  18   6   5         20.36          9.17         5.55 o                         
 -19   7   5         23.18         26.54         6.42 o                         
 -18   7   5          0.51          4.09         4.55 o                         
 -17   7   5          3.93          0.37         4.44 o                         
 -16   7   5         14.42         15.98         4.44 o                         
 -15   7   5         28.56         30.22         4.81 o                         
 -14   7   5         16.78         17.95         3.60 o                         
 -13   7   5          3.31         -1.61         2.65 o                         
 -12   7   5          0.99          5.16         2.02 o                         
 -11   7   5          1.14          3.59         2.01 o                         
 -10   7   5         54.31         45.22         2.25 o                         
  -9   7   5          2.84          0.00         1.64 o                         
  -8   7   5        561.57        563.45         5.70 o                         
  -7   7   5        175.93        180.92         3.30 o                         
  -6   7   5         50.44         52.63         2.15 o                         
  -5   7   5        204.05        191.83         2.92 o                         
  -4   7   5         82.64         83.53         2.10 o                         
  -3   7   5        301.58        297.66         3.56 o                         
  -2   7   5         20.77         30.14         1.81 o                         
  -1   7   5          9.67          8.02         1.19 o                         
   0   7   5         65.33         59.67         1.56 o                         
   1   7   5          0.01          0.61         1.08 o                         
   2   7   5       1284.39       1264.73         9.88 o                         
   3   7   5        337.72        345.20         4.22 o                         
   4   7   5        473.62        497.89         5.22 o                         
   5   7   5         11.33         11.06         1.64 o                         
   6   7   5         33.51         30.26         1.63 o                         
   7   7   5        118.03        121.24         2.58 o                         
   8   7   5        136.02        123.29         2.91 o                         
   9   7   5          1.40          0.06         1.81 o                         
  10   7   5        188.83        181.81         5.08 o                         
  11   7   5         43.83         40.80         2.64 o                         
  12   7   5        332.78        341.53         8.99 o                         
  13   7   5         26.50         37.03         3.09 o                         
  14   7   5          5.03          9.22         2.88 o                         
  15   7   5         13.14         17.40         3.15 o                         
  16   7   5         27.76         28.58         3.63 o                         
  17   7   5          0.18         -3.41         3.41 o                         
 -18   8   5         10.18          7.28         5.18 o                         
 -17   8   5         33.54         33.31        10.53 o                         
 -16   8   5         36.93         23.93         5.30 o                         
 -15   8   5          2.14          6.59         4.44 o                         
 -14   8   5         57.18         63.85         4.52 o                         
 -13   8   5        181.60        191.72         7.33 o                         
 -12   8   5         39.66         38.21         2.87 o                         
 -11   8   5        132.16        104.81         3.86 o                         
 -10   8   5        133.13        142.30         4.74 o                         
  -9   8   5        459.09        423.61         5.57 o                         
  -8   8   5        254.33        265.75         4.47 o                         
  -7   8   5        358.97        347.49         6.72 o                         
  -6   8   5        387.17        360.81         4.61 o                         
  -5   8   5         42.41         43.85         2.22 o                         
  -4   8   5         88.23         74.44         2.20 o                         
  -3   8   5          1.55          1.94         1.52 o                         
  -2   8   5        388.79        360.94         3.89 o                         
  -1   8   5         12.20         11.58         1.33 o                         
   0   8   5        156.44        162.00         2.59 o                         
   1   8   5        505.68        459.63         3.99 o                         
   2   8   5        462.69        463.31         4.59 o                         
   3   8   5        562.97        565.84         5.55 o                         
   4   8   5         20.37         22.98         1.84 o                         
   5   8   5         32.43         34.05         2.07 o                         
   6   8   5        218.10        210.91         3.22 o                         
   7   8   5        134.30        136.93         3.17 o                         
   8   8   5         11.36         12.19         2.04 o                         
   9   8   5         89.97         68.67         2.70 o                         
  10   8   5         35.23         34.19         2.62 o                         
  11   8   5         17.96         19.62         2.25 o                         
  12   8   5        342.31        344.61         7.00 o                         
  13   8   5          3.09          1.57         3.49 o                         
  14   8   5        104.14        114.65         4.84 o                         
  15   8   5         63.38         59.18         4.31 o                         
  16   8   5          1.73          4.60         4.02 o                         
  17   8   5         46.88         59.56         7.70 o                         
 -17   9   5         10.58         23.29         5.92 o                         
 -16   9   5         45.11         38.97         5.92 o                         
 -15   9   5         41.01         44.99         9.76 o                         
 -14   9   5         31.91         35.89         4.43 o                         
 -13   9   5         40.84         39.76         3.26 o                         
 -12   9   5          0.09         -0.93         2.65 o                         
 -11   9   5          3.19         -0.62         2.58 o                         
 -10   9   5          8.50         10.50         2.85 o                         
  -9   9   5        126.72        128.79         6.74 o                         
  -8   9   5          0.38          4.58         2.48 o                         
  -7   9   5         37.17         40.83         3.00 o                         
  -6   9   5         10.23         11.31         2.53 o                         
  -5   9   5        595.23        640.10         6.12 o                         
  -4   9   5         74.31         67.05         2.16 o                         
  -3   9   5         19.29         18.47         1.94 o                         
  -2   9   5         36.71         22.11         1.68 o                         
  -1   9   5         27.94         31.15         1.80 o                         
   0   9   5         39.43         31.79         1.70 o                         
   1   9   5         90.87         89.13         2.69 o                         
   2   9   5        764.69        772.91         6.59 o                         
   3   9   5       1080.36       1077.20         8.34 o                         
   4   9   5        339.56        326.15         4.34 o                         
   5   9   5         81.56         77.48         3.10 o                         
   6   9   5        146.32        137.00         3.60 o                         
   7   9   5        119.42        123.06         3.47 o                         
   8   9   5          4.88         -0.06         3.13 o                         
   9   9   5         81.00         70.00         3.21 o                         
  10   9   5         18.93         20.09         2.46 o                         
  11   9   5        192.31        193.24         5.63 o                         
  12   9   5        105.47        105.36         4.64 o                         
  13   9   5         61.66         66.73         4.28 o                         
  14   9   5        266.46        307.24         7.29 o                         
  15   9   5        161.09        219.09         9.90 o                         
  16   9   5         57.30         59.98         5.19 o                         
 -16  10   5          4.57         -3.17         6.42 o                         
 -15  10   5          3.51          2.58         5.18 o                         
 -14  10   5         37.37         42.75         4.82 o                         
 -13  10   5          0.43          1.34         4.19 o                         
 -12  10   5          2.79         -2.33         3.93 o                         
 -11  10   5         53.86         34.14         3.30 o                         
 -10  10   5         42.31         32.29         3.38 o                         
  -9  10   5        123.71        105.67         5.14 o                         
  -8  10   5          8.74          2.01         2.96 o                         
  -7  10   5       1136.45       1091.62        18.17 o                         
  -6  10   5         41.84         42.05         3.83 o                         
  -5  10   5        254.38        273.62         5.97 o                         
  -4  10   5         18.02         19.25         2.18 o                         
  -3  10   5        132.03        132.73         3.24 o                         
  -2  10   5         12.63          9.39         2.31 o                         
  -1  10   5        456.80        496.45         6.26 o                         
   0  10   5        130.02        125.18         3.45 o                         
   1  10   5         32.14         30.93         2.21 o                         
   2  10   5         84.67         82.07         2.81 o                         
   3  10   5         60.29         53.81         2.76 o                         
   4  10   5         11.03         10.27         2.50 o                         
   5  10   5          5.20          1.86         2.49 o                         
   6  10   5        113.90        110.67         5.04 o                         
   7  10   5        151.20        137.08         4.74 o                         
   8  10   5          3.64          0.72         2.75 o                         
   9  10   5          1.78         -3.41         3.41 o                         
  10  10   5          2.96          1.65         2.67 o                         
  11  10   5          0.29          0.60         2.15 o                         
  12  10   5         19.59         17.97         4.45 o                         
  13  10   5          0.56         -2.21         4.80 o                         
  14  10   5          1.05          3.67         4.58 o                         
 -14  11   5         74.44         94.90         7.44 o                         
 -13  11   5         44.61         42.86         7.96 o                         
 -12  11   5          0.82          1.50         3.79 o                         
 -11  11   5         25.95         20.46         3.98 o                         
 -10  11   5        139.73        143.34         8.01 o                         
  -9  11   5        109.97        105.96         5.13 o                         
  -8  11   5          4.78          2.49         3.62 o                         
  -7  11   5          0.14          1.81         3.78 o                         
  -6  11   5         85.95         80.90         4.10 o                         
  -5  11   5          0.89          2.32         2.71 o                         
  -4  11   5          7.16          0.37         2.35 o                         
  -3  11   5         13.37          5.88         2.41 o                         
  -2  11   5        152.39        140.00         3.67 o                         
  -1  11   5          0.01         -2.08         2.08 o                         
   0  11   5         40.55         33.69         2.46 o                         
   1  11   5        122.19        139.53         4.77 o                         
   2  11   5          2.01         -2.30         2.30 o                         
   3  11   5          4.53          1.83         2.41 o                         
   4  11   5         81.67         77.60         3.21 o                         
   5  11   5          2.40         -1.50         2.86 o                         
   6  11   5         67.48         78.42         3.89 o                         
   7  11   5         19.91         10.22         3.12 o                         
   8  11   5          0.29         -2.87         2.87 o                         
   9  11   5         32.59         31.31         3.29 o                         
  10  11   5         23.88         33.33         3.57 o                         
  11  11   5         61.05         54.52         5.13 o                         
  12  11   5          2.77         -4.52         4.52 o                         
  13  11   5          1.38         -0.30         4.76 o                         
 -13  12   5          0.51          2.57         6.17 o                         
 -12  12   5          4.83          7.03         4.04 o                         
 -11  12   5         22.36         29.09         4.23 o                         
 -10  12   5         47.42         38.85         4.53 o                         
  -9  12   5        146.46        113.53         5.91 o                         
  -8  12   5         92.96         97.20         5.28 o                         
  -7  12   5         15.15         21.61         4.23 o                         
  -6  12   5         26.81         26.16         4.20 o                         
  -5  12   5          0.01         -0.98         2.85 o                         
  -4  12   5         86.00         84.53         3.47 o                         
  -3  12   5          0.10         -2.53         2.53 o                         
  -2  12   5         26.99         32.91         2.90 o                         
  -1  12   5          4.54          0.33         2.24 o                         
   0  12   5          2.36         -2.23         2.23 o                         
   1  12   5          2.17          0.09         2.32 o                         
   2  12   5         54.26         58.59         3.21 o                         
   3  12   5         31.15         40.55         3.00 o                         
   4  12   5         60.75         64.05         3.65 o                         
   5  12   5         19.50         17.48         3.24 o                         
   6  12   5         12.17         14.03         3.40 o                         
   7  12   5         19.40         23.37         3.48 o                         
   8  12   5         68.63         74.35         4.10 o                         
   9  12   5          0.55          0.16         3.02 o                         
  10  12   5        113.29        114.32         4.36 o                         
  11  12   5         60.25         73.94         5.73 o                         
 -11  13   5         33.29         32.34         4.80 o                         
 -10  13   5          7.82          3.37         4.36 o                         
  -9  13   5          7.02          2.35         4.15 o                         
  -8  13   5          6.58          4.30         4.27 o                         
  -7  13   5         13.28          9.79         4.38 o                         
  -6  13   5          3.38          3.89         3.57 o                         
  -5  13   5          0.00          0.55         3.17 o                         
  -4  13   5          0.79         -2.13         4.73 o                         
  -3  13   5         40.60         36.57         3.08 o                         
  -2  13   5          0.80         -3.02         3.02 o                         
  -1  13   5         33.36         40.34         3.60 o                         
   0  13   5          0.07         -3.05         3.05 o                         
   1  13   5        191.46        199.60         5.14 o                         
   2  13   5          6.64         13.28         3.22 o                         
   3  13   5        338.86        373.42         9.72 o                         
   4  13   5          4.00          4.93         3.14 o                         
   5  13   5        124.44        156.02         7.40 o                         
   6  13   5         17.65         29.88         3.84 o                         
   7  13   5         10.64          5.95         3.40 o                         
   8  13   5          5.67          5.37         3.30 o                         
   9  13   5          7.36          6.31         3.52 o                         
  -8  14   5         20.94         37.15         7.91 o                         
  -7  14   5          2.38         11.13         4.76 o                         
  -6  14   5         20.34         23.96         5.65 o                         
  -5  14   5         21.71         17.51         4.82 o                         
  -4  14   5          0.16         -2.70         4.43 o                         
  -3  14   5         15.45         26.32         9.17 o                         
  -2  14   5         44.80         47.21         5.63 o                         
  -1  14   5         27.01         27.81         4.07 o                         
   0  14   5         16.06          9.40         5.72 o                         
   1  14   5          0.00          1.42         4.08 o                         
   2  14   5          0.20         -3.98         3.98 o                         
   3  14   5          1.02          0.02         3.71 o                         
   4  14   5         18.79         18.57         3.97 o                         
   5  14   5         16.21          9.64         3.85 o                         
   6  14   5         16.56         16.61         3.80 o                         
   7  14   5         44.60         42.89         4.48 o                         
  -2  15   5          6.98         -1.59         5.98 o                         
  -1  15   5          0.01          2.81         4.68 o                         
   0  15   5         31.39         26.02         4.97 o                         
   1  15   5          1.26          4.26         4.45 o                         
 -20   0   6          6.07          1.03         5.65 o                         
 -19   0   6         92.78         72.39         6.67 o                         
 -18   0   6         16.07         13.35         5.13 o                         
 -17   0   6         72.94         46.21         5.65 o                         
 -16   0   6          9.17          3.59         4.62 o                         
 -15   0   6          0.96         -4.11         4.11 o                         
 -14   0   6       1547.53       1445.33        28.75 o                         
 -13   0   6        234.53        252.61         9.24 o                         
 -12   0   6         19.08         18.68         4.62 o                         
 -11   0   6        268.12        249.05         2.90 o                         
 -10   0   6        252.47        275.92         3.18 o                         
  -9   0   6        262.73        293.46         3.01 o                         
  -8   0   6        711.07        845.83         7.05 o                         
  -7   0   6        190.17        179.97         2.95 o                         
  -6   0   6       1131.72       1287.60        11.20 o                         
  -5   0   6        832.78        743.89         7.02 o                         
  -4   0   6       1727.58       1793.90        12.75 o                         
  -3   0   6       2912.39       2995.21        22.46 o                         
  -2   0   6       1806.55       1867.50        14.36 o                         
  -1   0   6       2129.84       2089.55        17.45 o                         
   0   0   6       2518.16       2647.59        24.38 o                         
   1   0   6        320.87        285.92         4.22 o                         
   2   0   6        932.67        912.26         9.62 o                         
   3   0   6       4490.54       4689.45        42.74 o                         
   4   0   6       7685.90       7947.53        71.49 o                         
   5   0   6          0.01         -1.13         1.77 o                         
   6   0   6       2352.69       2655.90        25.16 o                         
   7   0   6         70.61         47.44         3.25 o                         
   8   0   6        205.80        221.25         4.35 o                         
   9   0   6        307.47        311.17         7.03 o                         
  10   0   6          0.34         -0.73         1.99 o                         
  11   0   6         72.43         68.78         2.91 o                         
  12   0   6        572.23        598.33         7.89 o                         
  13   0   6        435.76        374.13         5.99 o                         
  14   0   6         38.77         30.12         3.19 o                         
  15   0   6          8.13          5.63         2.66 o                         
  16   0   6         10.90          8.82         2.82 o                         
  17   0   6        427.99        406.03         7.52 o                         
  18   0   6        457.02        482.05        16.72 o                         
  19   0   6         45.48         44.13         4.71 o                         
 -21   1   6          0.18          4.11         6.16 o                         
 -20   1   6          7.31          9.24         6.16 o                         
 -19   1   6        192.56        190.44         6.65 o                         
 -18   1   6         98.52         92.42         5.25 o                         
 -17   1   6         68.32         58.52         3.94 o                         
 -16   1   6         14.59         14.22         3.21 o                         
 -15   1   6         15.80          8.73         3.21 o                         
 -14   1   6          0.62         -0.12         1.64 o                         
 -13   1   6         60.59         61.06         1.75 o                         
 -12   1   6          2.09          0.15         1.04 o                         
 -11   1   6         31.38         18.77         1.09 o                         
 -10   1   6         72.92         65.36         1.61 o                         
  -9   1   6         11.66         15.09         0.79 o                         
  -8   1   6        110.78         96.92         1.92 o                         
  -7   1   6        603.87        626.89         4.11 o                         
  -6   1   6         10.94          5.79         0.83 o                         
  -5   1   6       1072.13       1151.07         6.87 o                         
  -4   1   6       1345.26       1339.15         7.87 o                         
  -3   1   6          8.84          3.14         0.77 o                         
  -2   1   6          0.00         -0.34         0.76 o                         
  -1   1   6       1937.40       1867.16        12.50 o                         
   0   1   6        375.92        373.60         3.45 o                         
   1   1   6        929.48        913.72         6.65 o                         
   2   1   6          4.49          3.00         1.07 o                         
   3   1   6       1295.68       1228.73         8.80 o                         
   4   1   6        343.08        289.03         3.21 o                         
   5   1   6       3918.51       4215.41        27.41 o                         
   6   1   6          0.17         -1.25         1.25 o                         
   7   1   6        515.72        483.15         4.53 o                         
   8   1   6        168.76        178.43         3.05 o                         
   9   1   6        124.05        109.45         2.71 o                         
  10   1   6        437.45        442.87         4.87 o                         
  11   1   6         65.11         52.32         1.92 o                         
  12   1   6        185.45        181.49         3.14 o                         
  13   1   6         51.81         41.08         2.11 o                         
  14   1   6         15.79         15.76         2.01 o                         
  15   1   6         25.05         31.03         2.19 o                         
  16   1   6          2.56          2.21         1.98 o                         
  17   1   6          0.18          0.29         1.93 o                         
  18   1   6         16.88         22.93         2.45 o                         
  19   1   6         62.76         75.27         3.00 o                         
 -21   2   6         17.85         19.51         7.19 o                         
 -20   2   6         13.77         16.43         6.67 o                         
 -19   2   6         39.98         43.13         7.19 o                         
 -18   2   6         18.64         25.47         7.44 o                         
 -17   2   6         14.50          4.42         3.03 o                         
 -16   2   6        160.41        149.03         3.11 o                         
 -15   2   6         92.24         94.14         2.83 o                         
 -14   2   6        143.52        139.15         3.21 o                         
 -13   2   6          1.23          1.65         1.76 o                         
 -12   2   6          4.00          4.77         1.27 o                         
 -11   2   6         65.50         72.11         2.00 o                         
 -10   2   6         78.85         91.84         2.12 o                         
  -9   2   6         21.67         25.28         1.31 o                         
  -8   2   6        437.84        447.18         4.11 o                         
  -7   2   6        134.92        128.28         1.86 o                         
  -6   2   6        957.24       1068.71         6.76 o                         
  -5   2   6         80.99         77.99         1.59 o                         
  -4   2   6       7577.48       7573.52        42.81 o                         
  -3   2   6          0.20          1.38         0.85 o                         
  -2   2   6        968.35        933.35         5.77 o                         
  -1   2   6       1919.75       1947.65        12.32 o                         
   0   2   6       1084.01       1142.76         7.66 o                         
   1   2   6        139.60        119.87         3.11 o                         
   2   2   6       2765.80       2765.61        34.43 o                         
   3   2   6        708.04        795.83         6.19 o                         
   4   2   6       4494.13       4747.51        30.70 o                         
   5   2   6        387.40        350.02         3.66 o                         
   6   2   6         28.23         22.32         1.43 o                         
   7   2   6        387.98        400.89         3.82 o                         
   8   2   6        124.78        136.47         2.64 o                         
   9   2   6          6.16          5.68         1.50 o                         
  10   2   6          0.76         -0.61         1.61 o                         
  11   2   6        273.01        255.19         3.54 o                         
  12   2   6         92.17         80.21         2.57 o                         
  13   2   6        416.11        385.57         4.73 o                         
  14   2   6        645.52        631.64         6.24 o                         
  15   2   6         38.55         40.03         2.64 o                         
  16   2   6         39.52         31.30         2.16 o                         
  17   2   6         16.04          9.27         1.85 o                         
  18   2   6          4.30          4.85         3.08 o                         
  19   2   6         29.22         32.50         4.15 o                         
 -20   3   6         22.11         25.16         7.70 o                         
 -19   3   6         19.54         23.10         7.19 o                         
 -18   3   6         53.67         52.83         3.52 o                         
 -17   3   6          4.32          0.75         2.35 o                         
 -16   3   6        124.59        118.37         4.77 o                         
 -15   3   6         22.41         21.22         1.98 o                         
 -14   3   6         23.00         23.23         3.22 o                         
 -13   3   6         73.52         70.85         2.02 o                         
 -12   3   6        316.74        293.01         3.42 o                         
 -11   3   6        608.04        617.80         6.95 o                         
 -10   3   6        107.82        112.37         2.32 o                         
  -9   3   6        102.25        110.89         2.28 o                         
  -8   3   6         10.20          7.32         1.13 o                         
  -7   3   6       1517.71       1451.69        10.09 o                         
  -6   3   6        200.14        191.64         3.52 o                         
  -5   3   6        521.50        531.39         3.92 o                         
  -4   3   6        813.77        774.63         5.28 o                         
  -3   3   6          1.29         -0.40         0.90 o                         
  -2   3   6       1065.54       1171.44         7.47 o                         
  -1   3   6        302.91        271.19         2.83 o                         
   0   3   6        214.46        236.95         2.52 o                         
   1   3   6       3101.88       3434.18        22.46 o                         
   2   3   6        103.56        162.26         2.70 o                         
   3   3   6       2336.81       2459.90        16.52 o                         
   4   3   6       1995.28       2115.02        14.45 o                         
   5   3   6        716.54        756.06         6.13 o                         
   6   3   6        263.90        275.12         3.13 o                         
   7   3   6        131.77        136.05         2.54 o                         
   8   3   6         64.52         53.49         1.81 o                         
   9   3   6         50.11         54.77         1.95 o                         
  10   3   6        227.64        206.26         3.48 o                         
  11   3   6        140.00        149.56         3.26 o                         
  12   3   6        482.58        475.28         6.10 o                         
  13   3   6        207.96        202.65         3.55 o                         
  14   3   6         83.83         76.92         2.46 o                         
  15   3   6        206.67        202.09         3.72 o                         
  16   3   6        279.62        262.81         3.93 o                         
  17   3   6         61.81         61.11         4.60 o                         
  18   3   6          1.52         -1.70         3.82 o                         
  19   3   6         27.29         22.55         4.29 o                         
 -20   4   6          4.74          7.33         3.85 o                         
 -19   4   6        106.69         98.33         4.78 o                         
 -18   4   6        173.23        186.65         5.21 o                         
 -17   4   6        155.63        173.38         5.17 o                         
 -16   4   6         33.77         37.41         3.73 o                         
 -15   4   6        148.11        151.94         4.81 o                         
 -14   4   6         85.57         67.48         3.49 o                         
 -13   4   6         22.42         25.32         3.53 o                         
 -12   4   6         17.76         28.81         1.45 o                         
 -11   4   6        138.59        170.65         2.80 o                         
 -10   4   6       1610.92       1504.65        11.39 o                         
  -9   4   6        136.60        131.90         2.53 o                         
  -8   4   6       1113.61       1077.90         8.51 o                         
  -7   4   6        148.90        177.35         2.49 o                         
  -6   4   6        245.42        245.71         2.62 o                         
  -5   4   6         36.47         38.48         1.26 o                         
  -4   4   6       1371.95       1396.80         8.36 o                         
  -3   4   6        712.47        759.55         5.30 o                         
  -2   4   6       2497.95       2631.75        15.67 o                         
  -1   4   6       1804.49       1821.75        11.81 o                         
   0   4   6        771.54        697.21         5.34 o                         
   1   4   6       3466.35       3630.07        21.28 o                         
   2   4   6        326.17        384.44         3.64 o                         
   3   4   6       1407.29       1359.43         9.62 o                         
   4   4   6        334.23        354.25         3.78 o                         
   5   4   6        372.78        401.43         3.87 o                         
   6   4   6        464.54        482.22         4.95 o                         
   7   4   6         55.16         54.36         2.06 o                         
   8   4   6         38.55         32.75         1.77 o                         
   9   4   6          9.12          3.20         1.66 o                         
  10   4   6         38.17         29.83         2.10 o                         
  11   4   6        578.11        566.98         5.89 o                         
  12   4   6         56.67         56.92         2.18 o                         
  13   4   6        103.38        106.69         3.18 o                         
  14   4   6          8.48          3.82         1.78 o                         
  15   4   6        106.63        104.20         2.87 o                         
  16   4   6         12.42          4.73         3.76 o                         
  17   4   6         56.89         63.25         4.73 o                         
  18   4   6          2.20          2.05         4.07 o                         
 -20   5   6         23.67         28.05         3.35 o                         
 -19   5   6          5.42          1.42         3.14 o                         
 -18   5   6         26.82         31.87         3.55 o                         
 -17   5   6         30.97         31.56         3.36 o                         
 -16   5   6          5.15          3.56         3.05 o                         
 -15   5   6          6.64          9.45         2.93 o                         
 -14   5   6         47.10         42.69         2.99 o                         
 -13   5   6        131.20        107.91         5.04 o                         
 -12   5   6        592.69        569.06         6.52 o                         
 -11   5   6        140.23        167.19         3.90 o                         
 -10   5   6        342.82        348.68         4.06 o                         
  -9   5   6        291.60        286.95         3.84 o                         
  -8   5   6        573.51        588.32         5.46 o                         
  -7   5   6        122.05        109.28         3.25 o                         
  -6   5   6          4.63          3.43         0.98 o                         
  -5   5   6        122.46        119.38         1.89 o                         
  -4   5   6        332.09        365.99         3.30 o                         
  -3   5   6        372.15        372.74         3.59 o                         
  -2   5   6        381.98        352.88         3.87 o                         
  -1   5   6        208.05        223.93         2.48 o                         
   0   5   6        658.33        691.62         5.42 o                         
   1   5   6        892.55        866.48         6.14 o                         
   2   5   6       2377.60       2366.28        15.21 o                         
   3   5   6         53.49         57.98         1.68 o                         
   4   5   6          1.37          3.49         1.06 o                         
   5   5   6          1.39          0.52         1.12 o                         
   6   5   6          0.26         -1.23         1.23 o                         
   7   5   6       1239.76       1224.79         9.97 o                         
   8   5   6         55.03         51.30         1.98 o                         
   9   5   6       1222.32       1246.45         9.62 o                         
  10   5   6        278.69        299.05         4.63 o                         
  11   5   6        121.50        123.13         3.45 o                         
  12   5   6         93.22         85.24         3.24 o                         
  13   5   6          0.01         -0.44         1.76 o                         
  14   5   6         21.53         22.68         1.84 o                         
  15   5   6        107.56        110.57         4.51 o                         
  16   5   6          0.05         -3.66         3.66 o                         
  17   5   6         60.50         65.41         4.99 o                         
  18   5   6          2.83         -5.15         7.63 o                         
 -19   6   6        327.41        383.66         8.25 o                         
 -18   6   6         80.45         91.20         5.76 o                         
 -17   6   6         36.51         38.79         3.79 o                         
 -16   6   6         65.72         59.43         4.09 o                         
 -15   6   6         62.30         53.70         3.79 o                         
 -14   6   6        309.32        324.27         6.33 o                         
 -13   6   6          4.37         -1.60         2.57 o                         
 -12   6   6        211.07        194.54         3.90 o                         
 -11   6   6         85.72         85.45         5.16 o                         
 -10   6   6        619.55        642.15         6.08 o                         
  -9   6   6       2950.65       2788.58        20.22 o                         
  -8   6   6        105.48        103.18         3.71 o                         
  -7   6   6         25.99         41.28         1.84 o                         
  -6   6   6          0.70          0.00         1.14 o                         
  -5   6   6          2.04          1.40         0.76 o                         
  -4   6   6        156.22        161.66         2.31 o                         
  -3   6   6          6.61          6.64         1.41 o                         
  -2   6   6         56.02         68.88         2.01 o                         
  -1   6   6        320.46        337.18         3.02 o                         
   0   6   6        647.05        666.49         4.80 o                         
   1   6   6        326.04        311.56         3.26 o                         
   2   6   6         48.61         41.47         1.80 o                         
   3   6   6         55.69         45.44         1.66 o                         
   4   6   6         47.70         50.74         1.81 o                         
   5   6   6         19.36         21.65         1.43 o                         
   6   6   6        221.37        215.07         2.89 o                         
   7   6   6          3.13          1.32         1.39 o                         
   8   6   6        608.25        570.37         5.16 o                         
   9   6   6        990.05       1007.12         7.77 o                         
  10   6   6        242.28        240.55         4.28 o                         
  11   6   6          2.21         -0.63         2.56 o                         
  12   6   6         87.85         94.69         3.25 o                         
  13   6   6         24.07         21.72         1.85 o                         
  14   6   6         11.86          3.36         3.37 o                         
  15   6   6         65.00         76.46         4.39 o                         
  16   6   6        193.53        192.52        13.55 o                         
  17   6   6         12.26         13.39         4.27 o                         
 -18   7   6         10.26         16.18         5.90 o                         
 -17   7   6          9.85         10.33         4.81 o                         
 -16   7   6         89.48         62.66         5.55 o                         
 -15   7   6         13.11         16.44         4.44 o                         
 -14   7   6         16.84         16.53         4.58 o                         
 -13   7   6         17.39         11.85         4.23 o                         
 -12   7   6        233.55        222.13         6.09 o                         
 -11   7   6        241.44        222.28         6.98 o                         
 -10   7   6         36.34         33.28         2.97 o                         
  -9   7   6         91.60         97.60         3.21 o                         
  -8   7   6       1297.91       1353.36        11.20 o                         
  -7   7   6        493.43        493.81         4.92 o                         
  -6   7   6          0.34         -1.11         1.11 o                         
  -5   7   6        539.77        583.71         4.99 o                         
  -4   7   6          0.45          1.96         1.29 o                         
  -3   7   6        123.59        119.16         2.47 o                         
  -2   7   6          2.40          0.91         1.14 o                         
  -1   7   6        302.44        295.00         3.14 o                         
   0   7   6        637.58        641.89         4.79 o                         
   1   7   6        246.83        253.31         3.12 o                         
   2   7   6        282.38        279.10         3.25 o                         
   3   7   6          6.93          8.11         1.59 o                         
   4   7   6          4.05          2.66         1.40 o                         
   5   7   6        111.86        109.34         2.44 o                         
   6   7   6         25.19         20.30         1.63 o                         
   7   7   6        174.79        185.25         3.12 o                         
   8   7   6        183.91        177.34         3.49 o                         
   9   7   6        265.31        247.72         4.01 o                         
  10   7   6        174.76        160.08         3.92 o                         
  11   7   6          3.70          1.06         2.14 o                         
  12   7   6         47.17         41.78         2.89 o                         
  13   7   6        328.26        340.75         6.67 o                         
  14   7   6          0.01         -3.00         3.00 o                         
  15   7   6         35.08         31.08         3.49 o                         
  16   7   6          4.16          3.34         5.26 o                         
  17   7   6          0.71         -2.52         3.70 o                         
 -18   8   6         39.24         36.02         5.67 o                         
 -17   8   6         71.50         85.96         6.65 o                         
 -16   8   6         78.63         80.69        13.35 o                         
 -15   8   6         30.76         32.86         5.18 o                         
 -14   8   6         94.95        113.86         5.43 o                         
 -13   8   6        200.70        224.71         4.99 o                         
 -12   8   6          1.87          0.31         2.50 o                         
 -11   8   6         48.14         40.86         3.20 o                         
 -10   8   6          2.72         -2.27         2.47 o                         
  -9   8   6         42.82         45.57         2.95 o                         
  -8   8   6        101.93         97.03         3.17 o                         
  -7   8   6        341.62        297.27         5.27 o                         
  -6   8   6       1568.12       1481.91        13.57 o                         
  -5   8   6         73.30         85.14         2.49 o                         
  -4   8   6        203.30        212.77         4.27 o                         
  -3   8   6         57.74         48.67         2.03 o                         
  -2   8   6        692.45        715.15         6.88 o                         
  -1   8   6         82.60         81.57         2.06 o                         
   0   8   6        613.38        612.61         5.08 o                         
   1   8   6          3.46          2.75         1.46 o                         
   2   8   6        572.83        571.12         5.32 o                         
   3   8   6         25.77         33.31         2.00 o                         
   4   8   6        214.47        206.77         3.62 o                         
   5   8   6        218.62        213.56         3.91 o                         
   6   8   6         54.75         54.30         3.05 o                         
   7   8   6        175.07        162.46         3.52 o                         
   8   8   6        841.96        853.51         9.68 o                         
   9   8   6          0.48          0.74         2.59 o                         
  10   8   6          4.15          4.25         2.53 o                         
  11   8   6        165.41        177.29         7.02 o                         
  12   8   6         26.16         27.60         3.43 o                         
  13   8   6          1.30          1.11         3.38 o                         
  14   8   6          0.15          1.79         3.71 o                         
  15   8   6         82.03         86.54         4.83 o                         
  16   8   6         64.61         85.51         7.33 o                         
 -17   9   6          0.24          3.83         5.30 o                         
 -16   9   6          9.87          3.54         5.18 o                         
 -15   9   6          8.17          9.77         5.18 o                         
 -14   9   6         21.45         24.75         4.30 o                         
 -13   9   6         18.01         19.24         2.87 o                         
 -12   9   6         35.89         51.43         3.35 o                         
 -11   9   6         99.01        100.14         4.12 o                         
 -10   9   6         24.16         32.05         3.19 o                         
  -9   9   6         10.90          7.35         2.85 o                         
  -8   9   6        231.72        218.53         6.43 o                         
  -7   9   6         59.36         52.07         2.95 o                         
  -6   9   6          3.73          2.10         2.13 o                         
  -5   9   6        161.29        128.20         3.36 o                         
  -4   9   6         55.59         44.19         2.31 o                         
  -3   9   6         11.91          7.25         1.65 o                         
  -2   9   6         43.74         42.30         1.94 o                         
  -1   9   6          0.57         -1.45         1.45 o                         
   0   9   6        142.47        151.27         2.84 o                         
   1   9   6        396.59        390.59         5.09 o                         
   2   9   6        254.17        244.69         3.93 o                         
   3   9   6        605.80        612.78         5.75 o                         
   4   9   6         54.17         56.01         2.48 o                         
   5   9   6        334.27        360.31         5.32 o                         
   6   9   6        101.81        108.74         3.53 o                         
   7   9   6        181.00        173.48         4.67 o                         
   8   9   6          0.19         -2.72         2.72 o                         
   9   9   6          1.01          2.35         3.10 o                         
  10   9   6        263.07        272.83         5.81 o                         
  11   9   6          1.90          5.10         3.78 o                         
  12   9   6         13.87         18.17         2.52 o                         
  13   9   6        155.99        158.33         6.97 o                         
  14   9   6         35.31         59.95         5.36 o                         
  15   9   6         99.17         98.55         7.01 o                         
 -15  10   6         17.72         29.79         5.92 o                         
 -14  10   6          2.75         -0.35         4.30 o                         
 -13  10   6         64.73         83.51         5.27 o                         
 -12  10   6         33.21         49.27         3.53 o                         
 -11  10   6         76.29         74.75         3.87 o                         
 -10  10   6        308.71        283.39         7.86 o                         
  -9  10   6        303.50        276.95         6.66 o                         
  -8  10   6        291.41        294.87         8.00 o                         
  -7  10   6          3.51         -1.76         2.88 o                         
  -6  10   6          3.71          2.89         2.37 o                         
  -5  10   6        260.72        236.72         4.77 o                         
  -4  10   6        291.27        279.74         4.83 o                         
  -3  10   6        217.72        204.42         4.19 o                         
  -2  10   6          9.47          8.82         2.07 o                         
  -1  10   6         20.53         14.01         2.13 o                         
   0  10   6         17.77         10.30         2.07 o                         
   1  10   6        140.73        137.87         3.31 o                         
   2  10   6         19.71         18.28         2.28 o                         
   3  10   6         33.33         29.01         2.63 o                         
   4  10   6        100.48        103.97         3.52 o                         
   5  10   6        162.04        165.46         4.54 o                         
   6  10   6          5.27          0.08         2.91 o                         
   7  10   6         68.59         61.73         4.52 o                         
   8  10   6         15.60         11.34         5.04 o                         
   9  10   6        258.46        239.25         9.71 o                         
  10  10   6          1.05         -0.08         2.72 o                         
  11  10   6         26.58         25.07         3.09 o                         
  12  10   6        140.86        155.68         7.01 o                         
  13  10   6         22.62         16.59         4.76 o                         
  14  10   6         12.31         12.58         4.68 o                         
 -14  11   6        111.22        132.98         8.33 o                         
 -13  11   6         47.84         50.64         6.54 o                         
 -12  11   6         24.82         28.94         4.17 o                         
 -11  11   6          0.93          3.23         3.74 o                         
 -10  11   6         19.34         20.03         4.23 o                         
  -9  11   6        171.30        200.05         6.95 o                         
  -8  11   6        644.11        640.11        11.08 o                         
  -7  11   6        155.98        144.54         7.93 o                         
  -6  11   6          8.35          7.65         3.38 o                         
  -5  11   6         74.33         74.37         3.62 o                         
  -4  11   6          9.53          3.66         2.44 o                         
  -3  11   6          2.31          1.43         2.29 o                         
  -2  11   6         66.60         51.18         2.62 o                         
  -1  11   6        149.79        152.62         3.76 o                         
   0  11   6         47.25         39.54         2.47 o                         
   1  11   6         92.84         85.76         3.63 o                         
   2  11   6         17.36         16.48         2.63 o                         
   3  11   6         33.96         25.04         2.76 o                         
   4  11   6          0.15         -0.68         2.50 o                         
   5  11   6        199.94        195.41         5.12 o                         
   6  11   6          1.25         -3.04         3.04 o                         
   7  11   6        112.02        115.44         4.77 o                         
   8  11   6          9.32          5.35         3.20 o                         
   9  11   6         15.49         13.82         4.15 o                         
  10  11   6         28.43         33.40         3.39 o                         
  11  11   6          2.36          3.17         2.85 o                         
  12  11   6         64.84         74.89         5.95 o                         
 -12  12   6          4.54         -1.64         4.11 o                         
 -11  12   6         26.39         29.95         4.52 o                         
 -10  12   6         51.02         50.38         4.82 o                         
  -9  12   6          0.76          1.52         3.98 o                         
  -8  12   6          7.41         10.59         4.15 o                         
  -7  12   6         78.57         74.95         4.97 o                         
  -6  12   6         37.15         42.87         4.68 o                         
  -5  12   6         39.50         41.61         3.65 o                         
  -4  12   6         18.24         18.06         2.74 o                         
  -3  12   6         11.06          8.73         2.61 o                         
  -2  12   6        169.14        181.14         4.66 o                         
  -1  12   6          4.57          3.16         2.58 o                         
   0  12   6         31.74         34.80         3.02 o                         
   1  12   6         46.15         48.46         3.21 o                         
   2  12   6         14.29         12.93         2.77 o                         
   3  12   6          0.00         -0.81         2.87 o                         
   4  12   6         62.15         57.68         3.65 o                         
   5  12   6         29.11         27.25         3.38 o                         
   6  12   6         11.84          5.80         3.07 o                         
   7  12   6          5.47          4.72         3.35 o                         
   8  12   6         58.29         66.28         4.36 o                         
   9  12   6        110.53        130.99         6.76 o                         
  10  12   6          4.74          5.35         3.15 o                         
  11  12   6         95.38        100.59         6.82 o                         
 -10  13   6          8.97          8.47         4.78 o                         
  -9  13   6         18.27         15.17         4.52 o                         
  -8  13   6         26.10         26.51         4.76 o                         
  -7  13   6          0.48         -4.30         4.30 o                         
  -6  13   6         24.84         25.92         4.60 o                         
  -5  13   6         26.29         23.72         4.00 o                         
  -4  13   6          0.22         -3.71         3.85 o                         
  -3  13   6          9.05          9.50         3.47 o                         
  -2  13   6          1.47         -0.07         3.13 o                         
  -1  13   6          8.48         17.20         3.33 o                         
   0  13   6         50.37         44.75         3.74 o                         
   1  13   6        191.51        234.16         9.00 o                         
   2  13   6         23.96         28.62         3.41 o                         
   3  13   6          2.25         -1.45         3.30 o                         
   4  13   6         44.77         43.48         4.82 o                         
   5  13   6          2.45          1.97         3.63 o                         
   6  13   6         53.45         47.11         4.20 o                         
   7  13   6         23.11         23.76         3.94 o                         
   8  13   6         37.05         44.21         4.97 o                         
   9  13   6         15.75         20.72         4.97 o                         
  -7  14   6         33.37         44.19         6.89 o                         
  -6  14   6         34.67         23.76         4.90 o                         
  -5  14   6         13.68         13.20         4.90 o                         
  -4  14   6          1.15         -0.84         4.64 o                         
  -3  14   6          0.67         -4.43         4.43 o                         
  -2  14   6         35.86         46.38         4.67 o                         
  -1  14   6          4.73          4.85         3.86 o                         
   0  14   6         59.98         66.99         5.28 o                         
   1  14   6         65.05         59.08         5.28 o                         
   2  14   6        112.49        129.16        10.48 o                         
   3  14   6        140.29        154.15         7.29 o                         
   4  14   6         70.53         72.63         4.74 o                         
   5  14   6        203.39        219.52         6.83 o                         
   6  14   6          1.26          2.79         6.93 o                         
 -21   1   7          2.56          7.19         6.67 o                         
 -20   1   7          2.14          7.70         6.16 o                         
 -19   1   7         29.80         30.51         3.94 o                         
 -18   1   7         21.52         22.73         3.94 o                         
 -17   1   7         17.89         10.21         3.43 o                         
 -16   1   7         44.34         28.03         5.39 o                         
 -15   1   7          0.12         -0.54         3.85 o                         
 -14   1   7        488.56        456.49         6.64 o                         
 -13   1   7        220.98        180.88         3.38 o                         
 -12   1   7         15.05         18.13         1.34 o                         
 -11   1   7         42.70         38.15         1.35 o                         
 -10   1   7         25.59         29.68         1.07 o                         
  -9   1   7       1255.56       1260.60         7.21 o                         
  -8   1   7        175.32        160.97         2.00 o                         
  -7   1   7        371.09        355.49         2.99 o                         
  -6   1   7         23.82         29.25         1.11 o                         
  -5   1   7        615.38        636.37         4.30 o                         
  -4   1   7          1.99          5.75         0.91 o                         
  -3   1   7        397.83        443.95         3.20 o                         
  -2   1   7       4146.02       4423.38        24.22 o                         
  -1   1   7       8382.49       8957.92        56.61 o                         
   0   1   7       1492.55       1456.31        10.12 o                         
   1   1   7       2123.46       2218.02        13.97 o                         
   2   1   7       4467.58       4658.44        30.13 o                         
   3   1   7        129.42        128.66         2.37 o                         
   4   1   7        754.91        731.42         5.97 o                         
   5   1   7        229.94        233.59         3.03 o                         
   6   1   7        175.95        163.70         3.57 o                         
   7   1   7        261.78        290.90         3.53 o                         
   8   1   7        303.37        315.62         4.09 o                         
   9   1   7        127.56        123.40         2.95 o                         
  10   1   7        145.97        165.99         3.37 o                         
  11   1   7        251.07        265.64         3.70 o                         
  12   1   7        156.80        130.34         3.00 o                         
  13   1   7         50.45         42.13         2.24 o                         
  14   1   7         32.62         31.84         2.29 o                         
  15   1   7          0.57          2.98         2.07 o                         
  16   1   7          2.95          3.40         2.41 o                         
  17   1   7         80.73         85.52         3.48 o                         
  18   1   7        122.23        123.05         3.52 o                         
  19   1   7         32.61         26.20         2.26 o                         
 -20   2   7         37.25         45.70         7.19 o                         
 -19   2   7         11.91         17.46         6.67 o                         
 -18   2   7         22.93         20.55         3.42 o                         
 -17   2   7          3.14         -1.24         5.13 o                         
 -16   2   7          5.49          0.14         1.56 o                         
 -15   2   7         61.01         77.47         2.83 o                         
 -14   2   7         53.60         47.19         2.19 o                         
 -13   2   7        739.54        739.55         8.32 o                         
 -12   2   7         67.06         60.62         1.79 o                         
 -11   2   7        178.40        185.52         2.85 o                         
 -10   2   7        204.90        208.17         2.95 o                         
  -9   2   7         18.62         10.05         1.24 o                         
  -8   2   7        126.89        117.43         1.91 o                         
  -7   2   7         68.67         66.82         1.45 o                         
  -6   2   7        304.16        282.14         2.64 o                         
  -5   2   7         20.75         18.76         1.07 o                         
  -4   2   7        909.34        922.56         6.15 o                         
  -3   2   7        749.19        794.75         4.92 o                         
  -2   2   7        332.17        340.88         2.71 o                         
  -1   2   7        147.73        177.56         4.44 o                         
   0   2   7         86.51         79.06         3.07 o                         
   1   2   7        203.04        224.75         3.01 o                         
   2   2   7          5.01          8.92         1.27 o                         
   3   2   7        142.90        131.99         2.48 o                         
   4   2   7       1563.52       1620.92        11.55 o                         
   5   2   7        323.47        317.10         3.61 o                         
   6   2   7         26.18         18.56         1.53 o                         
   7   2   7         29.58         34.61         2.19 o                         
   8   2   7        316.47        350.24         4.01 o                         
   9   2   7         36.33         23.34         1.78 o                         
  10   2   7        541.43        509.35         5.60 o                         
  11   2   7         24.53         18.47         2.00 o                         
  12   2   7        109.86         99.70         2.59 o                         
  13   2   7          1.32          2.80         1.90 o                         
  14   2   7         11.83         14.78         2.00 o                         
  15   2   7         26.23         17.57         2.16 o                         
  16   2   7          4.67          1.77         2.07 o                         
  17   2   7          0.05          1.49         3.08 o                         
  18   2   7          7.66         13.01         2.17 o                         
  19   2   7        133.45        165.30         9.21 o                         
 -20   3   7         36.82         33.37         7.70 o                         
 -19   3   7          3.29          6.16         6.67 o                         
 -18   3   7         12.37          8.87         2.07 o                         
 -17   3   7        113.80         96.09         3.66 o                         
 -16   3   7         72.07         77.06         3.04 o                         
 -15   3   7          0.98          3.16         2.30 o                         
 -14   3   7        127.01        112.11         4.82 o                         
 -13   3   7         21.62         17.21         1.69 o                         
 -12   3   7        363.24        364.09         4.58 o                         
 -11   3   7       1193.01       1193.51         9.92 o                         
 -10   3   7          9.23         17.90         1.53 o                         
  -9   3   7          0.01          0.93         1.28 o                         
  -8   3   7        957.19        971.59         7.88 o                         
  -7   3   7          5.39          4.38         0.86 o                         
  -6   3   7         54.55         67.12         2.06 o                         
  -5   3   7         23.31         28.59         1.17 o                         
  -4   3   7          0.79         -0.07         1.00 o                         
  -3   3   7        449.38        475.51         3.67 o                         
  -2   3   7         68.01         70.39         2.02 o                         
  -1   3   7         27.18         17.40         1.16 o                         
   0   3   7        149.73        158.62         2.27 o                         
   1   3   7        864.99        831.59         6.18 o                         
   2   3   7        121.66        138.58         2.63 o                         
   3   3   7        788.38        791.76         6.38 o                         
   4   3   7       1683.31       1713.26        12.12 o                         
   5   3   7       1667.72       1707.30        12.16 o                         
   6   3   7        175.14        170.85         3.38 o                         
   7   3   7        108.57         94.09         2.80 o                         
   8   3   7        281.78        301.81         3.83 o                         
   9   3   7         18.36         13.60         1.72 o                         
  10   3   7          4.46          2.00         1.91 o                         
  11   3   7        183.79        130.50         3.27 o                         
  12   3   7         11.61          9.64         2.16 o                         
  13   3   7         10.21          8.31         1.94 o                         
  14   3   7         43.88         43.83         2.29 o                         
  15   3   7        196.62        207.82         4.43 o                         
  16   3   7         39.23         35.14         2.41 o                         
  17   3   7         38.10         32.41         2.20 o                         
  18   3   7         48.99         60.14         4.90 o                         
 -20   4   7          0.04         -4.11         4.11 o                         
 -19   4   7         22.59         27.10         3.01 o                         
 -18   4   7          1.64          1.16         2.66 o                         
 -17   4   7          2.53          3.75         2.66 o                         
 -16   4   7          3.60          3.61         2.83 o                         
 -15   4   7        141.09        136.78         4.63 o                         
 -14   4   7        217.79        208.54         4.62 o                         
 -13   4   7        247.05        242.02         4.05 o                         
 -12   4   7          5.07          5.29         1.47 o                         
 -11   4   7         30.96         29.46         1.70 o                         
 -10   4   7       1653.81       1691.27        12.75 o                         
  -9   4   7          2.79          3.64         1.46 o                         
  -8   4   7          2.55          5.53         1.56 o                         
  -7   4   7        755.76        751.20         5.60 o                         
  -6   4   7        752.79        739.48         5.19 o                         
  -5   4   7        212.36        212.44         3.03 o                         
  -4   4   7        217.85        250.47         2.60 o                         
  -3   4   7       1048.23       1097.10         7.62 o                         
  -2   4   7          0.80         -0.64         1.15 o                         
  -1   4   7        489.82        475.98         4.16 o                         
   0   4   7        415.36        402.27         3.78 o                         
   1   4   7        173.73        169.03         2.47 o                         
   2   4   7        602.77        634.96         5.19 o                         
   3   4   7        185.61        187.36         3.16 o                         
   4   4   7        262.69        304.59         3.23 o                         
   5   4   7        211.44        224.55         2.99 o                         
   6   4   7        382.98        392.49         4.87 o                         
   7   4   7        996.45       1031.93         8.25 o                         
   8   4   7         75.52         58.92         2.15 o                         
   9   4   7         94.99         98.36         2.58 o                         
  10   4   7        228.56        250.11         4.74 o                         
  11   4   7         87.35         91.98         2.78 o                         
  12   4   7        183.24        148.84         3.79 o                         
  13   4   7         13.28         17.30         2.62 o                         
  14   4   7         15.31         15.99         2.16 o                         
  15   4   7          2.73          1.25         2.11 o                         
  16   4   7         38.30         41.22         2.30 o                         
  17   4   7          2.12          0.41         4.15 o                         
  18   4   7         28.15         35.95         4.73 o                         
 -19   5   7         55.85         54.43         3.76 o                         
 -18   5   7         30.93         24.76         3.41 o                         
 -17   5   7         30.02         29.96         3.41 o                         
 -16   5   7          0.07         -2.24         2.89 o                         
 -15   5   7         51.49         37.92         3.49 o                         
 -14   5   7         31.89         23.87         3.13 o                         
 -13   5   7        179.75        168.94         5.18 o                         
 -12   5   7        985.91        945.21         9.66 o                         
 -11   5   7        206.55        192.97         3.92 o                         
 -10   5   7        485.05        497.41         5.31 o                         
  -9   5   7       2094.81       2031.77        15.14 o                         
  -8   5   7          6.44          8.65         1.67 o                         
  -7   5   7         10.27         10.14         1.29 o                         
  -6   5   7        212.01        199.48         2.58 o                         
  -5   5   7        464.39        433.18         3.70 o                         
  -4   5   7         19.63         22.61         1.23 o                         
  -3   5   7        715.37        716.14         5.58 o                         
  -2   5   7         76.13         61.38         1.68 o                         
  -1   5   7          1.08          3.01         1.17 o                         
   0   5   7          5.60          4.41         1.18 o                         
   1   5   7       1752.67       1745.15        11.66 o                         
   2   5   7       1020.93       1080.24         7.45 o                         
   3   5   7          0.02         -0.31         1.09 o                         
   4   5   7         11.93         11.89         1.23 o                         
   5   5   7          0.52         -1.27         1.27 o                         
   6   5   7         66.74         58.31         2.49 o                         
   7   5   7        202.96        193.54         4.16 o                         
   8   5   7        235.80        210.89         3.52 o                         
   9   5   7        275.84        274.33         4.34 o                         
  10   5   7       1517.40       1475.54        13.32 o                         
  11   5   7        441.34        401.60         6.46 o                         
  12   5   7          0.41         -0.58         2.29 o                         
  13   5   7        158.13        165.79         3.85 o                         
  14   5   7        869.27        829.78        10.64 o                         
  15   5   7          0.23         -0.22         2.58 o                         
  16   5   7          1.85          0.31         4.31 o                         
  17   5   7         26.05         24.94         5.27 o                         
 -19   6   7         49.75         57.31         4.32 o                         
 -18   6   7         22.04         20.19         3.85 o                         
 -17   6   7          6.01          2.61         3.43 o                         
 -16   6   7          6.61          0.74         3.19 o                         
 -15   6   7          1.77          1.17         3.35 o                         
 -14   6   7          0.63         -0.27         3.21 o                         
 -13   6   7        233.59        201.76         4.11 o                         
 -12   6   7          0.46          0.71         2.07 o                         
 -11   6   7        322.50        299.17         4.94 o                         
 -10   6   7         86.89         93.51         4.75 o                         
  -9   6   7        968.53        917.15         8.08 o                         
  -8   6   7        306.11        304.09         4.12 o                         
  -7   6   7        221.95        222.08         3.23 o                         
  -6   6   7       1035.12       1010.01         7.62 o                         
  -5   6   7        209.19        209.67         2.77 o                         
  -4   6   7         37.87         34.47         1.55 o                         
  -3   6   7        334.76        371.14         3.75 o                         
  -2   6   7         25.46         26.02         1.26 o                         
  -1   6   7         44.87         40.83         1.39 o                         
   0   6   7         14.99         21.54         1.38 o                         
   1   6   7          1.22          2.35         1.27 o                         
   2   6   7       1521.80       1514.46         9.95 o                         
   3   6   7          4.10          4.58         1.40 o                         
   4   6   7         14.14          8.49         1.65 o                         
   5   6   7         95.66         94.56         2.85 o                         
   6   6   7         48.44         60.18         2.17 o                         
   7   6   7        316.88        294.74         3.46 o                         
   8   6   7         49.96         46.73         2.07 o                         
   9   6   7          6.17          2.34         1.86 o                         
  10   6   7        150.05        142.41         4.22 o                         
  11   6   7        248.86        261.95         5.20 o                         
  12   6   7        226.60        250.23         5.11 o                         
  13   6   7         35.57         31.54         2.74 o                         
  14   6   7         17.72         14.77         1.98 o                         
  15   6   7          0.03         -0.91         3.97 o                         
  16   6   7         22.46         23.12         4.57 o                         
  17   6   7         10.98         16.72         4.67 o                         
 -18   7   7          0.19         -0.57         4.65 o                         
 -17   7   7          8.14          4.98         4.55 o                         
 -16   7   7          1.03         -2.63         5.39 o                         
 -15   7   7          4.13         -0.80         4.07 o                         
 -14   7   7        126.36        116.11         5.13 o                         
 -13   7   7          5.66          9.39         2.47 o                         
 -12   7   7        117.56        119.95         4.15 o                         
 -11   7   7         53.59         40.92         2.69 o                         
 -10   7   7         39.34         26.28         2.44 o                         
  -9   7   7        238.14        212.05         4.17 o                         
  -8   7   7        121.56        116.75         3.44 o                         
  -7   7   7         68.16         50.84         2.73 o                         
  -6   7   7         13.56          4.40         1.57 o                         
  -5   7   7         78.37         61.70         1.82 o                         
  -4   7   7         43.40         30.87         1.66 o                         
  -3   7   7        446.02        475.84         5.20 o                         
  -2   7   7        195.36        164.09         2.55 o                         
  -1   7   7          0.84         -0.35         1.21 o                         
   0   7   7         19.24         21.49         1.62 o                         
   1   7   7        152.50        160.73         2.73 o                         
   2   7   7         32.59         31.24         1.67 o                         
   3   7   7         80.61         75.42         2.32 o                         
   4   7   7        547.76        532.45         5.86 o                         
   5   7   7         80.26         71.35         3.13 o                         
   6   7   7         33.87         23.96         1.74 o                         
   7   7   7          0.15         -0.37         1.95 o                         
   8   7   7          0.76         -1.39         1.93 o                         
   9   7   7         17.50          8.41         2.45 o                         
  10   7   7        214.96        217.32         4.56 o                         
  11   7   7        581.14        564.90         6.88 o                         
  12   7   7         39.96         40.60         2.77 o                         
  13   7   7         84.81         85.22         3.19 o                         
  14   7   7        121.51        122.20         3.37 o                         
  15   7   7          0.13         -0.79         3.28 o                         
  16   7   7          6.81          8.91         3.70 o                         
 -17   8   7          0.09         -1.03         4.93 o                         
 -16   8   7          4.79          7.48         6.93 o                         
 -15   8   7         23.76         30.57         5.18 o                         
 -14   8   7          3.25          7.48         3.83 o                         
 -13   8   7        166.08        182.09         5.26 o                         
 -12   8   7          0.06         -2.13         2.58 o                         
 -11   8   7         86.44         78.20         3.57 o                         
 -10   8   7          0.34          0.18         3.09 o                         
  -9   8   7         46.90         46.03         3.22 o                         
  -8   8   7        286.13        233.11         4.92 o                         
  -7   8   7         24.34         13.60         2.59 o                         
  -6   8   7        475.51        420.11         9.59 o                         
  -5   8   7        402.84        399.26         4.63 o                         
  -4   8   7          5.43          2.01         1.54 o                         
  -3   8   7         99.23         91.01         2.18 o                         
  -2   8   7         31.53         31.14         1.61 o                         
  -1   8   7         87.79         80.23         2.22 o                         
   0   8   7        210.04        187.86         3.21 o                         
   1   8   7         73.11         84.61         2.40 o                         
   2   8   7        226.76        204.53         3.39 o                         
   3   8   7         58.22         51.19         2.15 o                         
   4   8   7        520.08        495.42         5.39 o                         
   5   8   7        502.96        537.20         6.62 o                         
   6   8   7          1.45         -1.73         2.56 o                         
   7   8   7         97.31         89.56         3.24 o                         
   8   8   7        137.81        123.00         4.16 o                         
   9   8   7          0.34          2.34         2.58 o                         
  10   8   7         11.15         12.90         2.67 o                         
  11   8   7        274.68        284.07         6.95 o                         
  12   8   7          0.01         -1.01         2.45 o                         
  13   8   7         64.89         68.57         3.37 o                         
  14   8   7          4.37          4.05         3.69 o                         
  15   8   7         17.33         28.06         4.23 o                         
 -16   9   7         51.07         61.67         6.28 o                         
 -15   9   7        107.45        129.82         7.80 o                         
 -14   9   7          0.43         -0.03         4.00 o                         
 -13   9   7         92.23         96.11         6.74 o                         
 -12   9   7         12.87         13.75         3.04 o                         
 -11   9   7         83.25         92.12         4.18 o                         
 -10   9   7        118.74        105.50         4.81 o                         
  -9   9   7         48.07         44.88         3.99 o                         
  -8   9   7         99.33         86.44         3.86 o                         
  -7   9   7         88.69         58.35         3.88 o                         
  -6   9   7         25.76         20.08         2.49 o                         
  -5   9   7          3.77          0.54         2.47 o                         
  -4   9   7         97.63         81.20         2.94 o                         
  -3   9   7         19.75         17.83         2.00 o                         
  -2   9   7        257.95        264.54         3.80 o                         
  -1   9   7          2.21         -0.73         1.55 o                         
   0   9   7        114.47        121.75         2.66 o                         
   1   9   7        113.29         98.98         2.80 o                         
   2   9   7          0.08         -1.95         1.95 o                         
   3   9   7          5.01          1.78         2.04 o                         
   4   9   7          0.00         -0.40         2.40 o                         
   5   9   7         56.24         59.88         3.17 o                         
   6   9   7         12.12          9.81         2.55 o                         
   7   9   7         30.23         25.24         3.26 o                         
   8   9   7        222.30        231.99         5.99 o                         
   9   9   7        404.23        425.63         7.40 o                         
  10   9   7          0.27         -1.36         2.91 o                         
  11   9   7          2.77          0.04         3.63 o                         
  12   9   7         48.61         47.68         6.06 o                         
  13   9   7         75.96         84.88         6.33 o                         
  14   9   7         23.06         31.93         5.66 o                         
 -15  10   7          8.27          5.12         5.90 o                         
 -14  10   7          0.59          1.81         5.18 o                         
 -13  10   7          3.08         -3.92         3.92 o                         
 -12  10   7          2.61          5.27         3.22 o                         
 -11  10   7         79.95         73.03         4.06 o                         
 -10  10   7        157.55        114.63         4.70 o                         
  -9  10   7         37.37         29.46         3.48 o                         
  -8  10   7          5.12          2.06         3.09 o                         
  -7  10   7         34.76         31.28         3.48 o                         
  -6  10   7          0.61         -2.44         2.44 o                         
  -5  10   7        224.02        175.36         4.43 o                         
  -4  10   7         69.08         56.09         2.89 o                         
  -3  10   7        204.27        198.78         3.96 o                         
  -2  10   7        118.85        108.22         3.03 o                         
  -1  10   7         25.12         29.19         2.09 o                         
   0  10   7        256.68        266.26         4.32 o                         
   1  10   7         22.40         28.99         2.39 o                         
   2  10   7        310.19        294.71         5.19 o                         
   3  10   7          1.38         -0.88         2.36 o                         
   4  10   7         28.42         23.63         2.66 o                         
   5  10   7          1.70          0.92         2.55 o                         
   6  10   7        150.65        153.28         5.26 o                         
   7  10   7         76.28         66.54         4.82 o                         
   8  10   7        313.59        338.47         8.89 o                         
   9  10   7         45.18         44.52         3.70 o                         
  10  10   7          4.04          3.88         2.95 o                         
  11  10   7         91.06         86.11         4.17 o                         
  12  10   7         29.08         21.20         3.17 o                         
  13  10   7         17.42         18.67         4.80 o                         
 -14  11   7          0.14          2.05         8.73 o                         
 -13  11   7          3.12         -4.22         5.98 o                         
 -12  11   7          7.51         12.81         4.11 o                         
 -11  11   7         17.33         24.74         4.29 o                         
 -10  11   7          1.48         -3.41         3.76 o                         
  -9  11   7          6.71          5.25         3.98 o                         
  -8  11   7         18.69         15.51         4.23 o                         
  -7  11   7          3.46          0.07         3.76 o                         
  -6  11   7         52.78         64.92         4.07 o                         
  -5  11   7         72.94         71.82         3.56 o                         
  -4  11   7        126.05        119.51         3.75 o                         
  -3  11   7         51.23         53.63         2.88 o                         
  -2  11   7         80.70         85.94         3.26 o                         
  -1  11   7         64.92         54.42         2.71 o                         
   0  11   7         63.93         56.08         3.15 o                         
   1  11   7        140.90        167.65         4.60 o                         
   2  11   7        208.89        207.77         5.48 o                         
   3  11   7         67.03         69.47         3.30 o                         
   4  11   7          0.22         -2.72         2.72 o                         
   5  11   7        122.65        120.16         4.42 o                         
   6  11   7          0.13          2.09         3.26 o                         
   7  11   7         11.16          9.22         3.31 o                         
   8  11   7          4.40          5.46         3.31 o                         
   9  11   7         75.65         76.52         4.14 o                         
  10  11   7          2.18          6.60         3.85 o                         
  11  11   7          0.49          0.02         3.09 o                         
  12  11   7         16.88         13.24         2.96 o                         
 -12  12   7         23.92         11.06         4.42 o                         
 -11  12   7          1.00         -4.29         4.29 o                         
 -10  12   7          0.55         -4.11         4.23 o                         
  -9  12   7        164.74        171.04        15.96 o                         
  -8  12   7         69.99         73.75         5.14 o                         
  -7  12   7          0.01         -1.87         4.13 o                         
  -6  12   7         42.77         33.12         4.45 o                         
  -5  12   7         13.95          9.20         3.69 o                         
  -4  12   7         25.83         17.67         3.69 o                         
  -3  12   7         74.57         68.37         3.87 o                         
  -2  12   7        180.93        225.21         5.85 o                         
  -1  12   7        292.35        301.83         9.37 o                         
   0  12   7         76.99         78.45         3.62 o                         
   1  12   7         15.43         16.67         2.94 o                         
   2  12   7         11.80          8.63         2.84 o                         
   3  12   7          0.66         -1.04         3.10 o                         
   4  12   7          2.13          1.78         3.07 o                         
   5  12   7         16.01         18.75         3.34 o                         
   6  12   7          0.24          2.69         3.04 o                         
   7  12   7          4.83          9.29         3.48 o                         
   8  12   7         13.46         15.46         4.89 o                         
   9  12   7          0.03          0.65         3.51 o                         
  10  12   7         39.77         50.98         4.45 o                         
  -9  13   7         11.45          6.63         4.53 o                         
  -8  13   7         11.97         10.06         4.43 o                         
  -7  13   7         24.05         22.06         4.82 o                         
  -6  13   7          3.35          4.44         4.56 o                         
  -5  13   7         10.34         13.09         4.72 o                         
  -4  13   7         23.76         32.68         4.62 o                         
  -3  13   7         11.51         16.43         4.17 o                         
  -2  13   7         68.91         64.52         4.04 o                         
  -1  13   7          3.18          0.62         3.28 o                         
   0  13   7        139.74        139.02         6.92 o                         
   1  13   7          1.75          3.69         3.26 o                         
   2  13   7         30.63         33.41         4.07 o                         
   3  13   7          0.22         -3.48         3.48 o                         
   4  13   7          0.29         -0.12         3.65 o                         
   5  13   7         15.60         10.45         3.80 o                         
   6  13   7         54.58         57.51         7.41 o                         
   7  13   7         11.59         14.16         3.99 o                         
   8  13   7          9.64         17.92         3.80 o                         
  -6  14   7          6.01          1.87         4.90 o                         
  -5  14   7         11.36         12.68         4.84 o                         
  -4  14   7          0.04          0.23         4.80 o                         
  -3  14   7         32.47         38.44         5.13 o                         
  -2  14   7          7.76         17.42         4.93 o                         
  -1  14   7          0.78          3.77         3.95 o                         
   0  14   7          2.04          3.79         4.30 o                         
   1  14   7         17.04          8.74         4.68 o                         
   2  14   7          0.05         -3.18         4.23 o                         
   3  14   7         72.04         84.95         5.74 o                         
   4  14   7          4.84          4.92         4.42 o                         
 -20   0   8          2.84          6.16         5.65 o                         
 -19   0   8          1.42          4.62         5.65 o                         
 -18   0   8          0.02         -2.05         5.13 o                         
 -17   0   8         31.41         26.70         5.65 o                         
 -16   0   8       1157.01       1206.58        25.67 o                         
 -15   0   8        111.02        100.63         8.22 o                         
 -14   0   8        226.44        174.57         8.73 o                         
 -13   0   8         11.17         16.94         4.62 o                         
 -12   0   8          0.01          1.54         1.37 o                         
 -11   0   8        222.88        219.69         3.32 o                         
 -10   0   8        384.66        386.49         4.24 o                         
  -9   0   8        584.38        598.73         6.24 o                         
  -8   0   8         30.99         25.30         1.62 o                         
  -7   0   8         79.16        118.55         4.51 o                         
  -6   0   8       2308.74       2313.46        19.56 o                         
  -5   0   8       1380.81       1351.60        12.08 o                         
  -4   0   8        395.43        377.43         4.14 o                         
  -3   0   8       1515.55       1405.28        12.48 o                         
  -2   0   8         52.51         99.98         3.32 o                         
  -1   0   8        982.34       1036.92         9.67 o                         
   0   0   8        923.22        962.20        10.12 o                         
   1   0   8       4234.95       4489.33        36.73 o                         
   2   0   8       2756.46       2870.48        27.08 o                         
   3   0   8        131.42         89.09         3.09 o                         
   4   0   8        622.23        556.80         7.25 o                         
   5   0   8        268.32        258.54         4.66 o                         
   6   0   8        535.51        510.14         6.98 o                         
   7   0   8        153.22        145.55         4.10 o                         
   8   0   8        476.88        445.06         6.72 o                         
   9   0   8         41.95         42.96         3.59 o                         
  10   0   8        100.88         92.86         4.34 o                         
  11   0   8        224.91        218.51         5.63 o                         
  12   0   8        441.57        410.64         8.11 o                         
  13   0   8        186.22        167.57         5.01 o                         
  14   0   8          2.35          0.89         2.93 o                         
  15   0   8         96.01         92.54         5.47 o                         
  16   0   8        252.33        268.67         6.74 o                         
  17   0   8        162.10        158.63         5.66 o                         
  18   0   8         22.88         21.46         3.63 o                         
 -20   1   8         12.75          9.76         6.16 o                         
 -19   1   8        103.84        131.48         6.65 o                         
 -18   1   8          4.57          8.09         3.85 o                         
 -17   1   8         32.70         30.64         3.94 o                         
 -16   1   8         54.92         61.35         4.16 o                         
 -15   1   8        359.72        413.94         8.84 o                         
 -14   1   8         21.29         25.33         1.84 o                         
 -13   1   8        825.16        836.55         9.08 o                         
 -12   1   8         10.22         13.64         1.65 o                         
 -11   1   8          0.66          2.76         1.36 o                         
 -10   1   8        232.54        231.42         2.52 o                         
  -9   1   8        145.56        150.52         2.14 o                         
  -8   1   8        240.08        231.86         2.49 o                         
  -7   1   8        166.05        183.53         2.28 o                         
  -6   1   8         42.26         39.43         1.28 o                         
  -5   1   8       1641.37       1700.44         9.95 o                         
  -4   1   8         49.01         23.48         1.10 o                         
  -3   1   8        482.57        432.40         3.39 o                         
  -2   1   8         75.70         97.71         1.85 o                         
  -1   1   8       3549.65       3577.62        23.41 o                         
   0   1   8        151.50        205.96         2.55 o                         
   1   1   8         70.13         63.14         1.67 o                         
   2   1   8         94.60         87.45         2.30 o                         
   3   1   8        174.23        167.86         2.83 o                         
   4   1   8        219.12        207.75         3.38 o                         
   5   1   8         84.72         76.74         3.06 o                         
   6   1   8         72.38         78.41         2.22 o                         
   7   1   8         60.33         43.50         1.94 o                         
   8   1   8        258.64        228.90         3.81 o                         
   9   1   8        200.74        191.20         3.98 o                         
  10   1   8        597.92        646.36         6.56 o                         
  11   1   8         11.08         10.98         2.05 o                         
  12   1   8        504.97        494.21         5.33 o                         
  13   1   8          3.64          1.89         1.99 o                         
  14   1   8        133.63        128.62         3.57 o                         
  15   1   8         15.97         10.77         2.33 o                         
  16   1   8         48.31         51.53         2.74 o                         
  17   1   8          5.31          9.10         3.20 o                         
  18   1   8          8.15         12.40         2.74 o                         
 -20   2   8         36.89         47.75         7.70 o                         
 -19   2   8          0.38         -0.51         6.16 o                         
 -18   2   8          4.06          3.08         3.42 o                         
 -17   2   8         30.42         33.69         3.85 o                         
 -16   2   8         11.78         17.31         1.82 o                         
 -15   2   8         95.59         86.19         3.00 o                         
 -14   2   8        201.81        226.39         4.23 o                         
 -13   2   8          1.81          2.93         1.99 o                         
 -12   2   8         98.70         97.88         2.73 o                         
 -11   2   8        168.68        153.54         2.83 o                         
 -10   2   8        307.35        298.56         3.60 o                         
  -9   2   8         69.46         69.98         1.97 o                         
  -8   2   8         34.96         33.70         1.25 o                         
  -7   2   8          0.07          0.62         1.01 o                         
  -6   2   8        578.02        645.96         4.48 o                         
  -5   2   8        716.48        682.34         4.95 o                         
  -4   2   8        444.49        419.17         3.49 o                         
  -3   2   8       3146.45       3290.80        17.61 o                         
  -2   2   8        429.12        455.89         3.51 o                         
  -1   2   8        256.97        209.50         2.88 o                         
   0   2   8        537.16        621.20         4.98 o                         
   1   2   8         88.57         76.30         1.87 o                         
   2   2   8       1858.52       1822.32        12.62 o                         
   3   2   8        620.29        580.08         5.21 o                         
   4   2   8       1721.61       1802.49        12.80 o                         
   5   2   8          0.92          4.14         1.45 o                         
   6   2   8        216.19        184.04         3.37 o                         
   7   2   8       1307.20       1296.26        10.59 o                         
   8   2   8        123.27        104.35         2.90 o                         
   9   2   8         92.22         85.45         2.50 o                         
  10   2   8        319.01        295.19         4.36 o                         
  11   2   8        387.34        369.60         4.88 o                         
  12   2   8        120.70        126.05         3.08 o                         
  13   2   8         44.63         43.67         2.44 o                         
  14   2   8         93.26         95.51         3.35 o                         
  15   2   8         38.74         34.29         3.04 o                         
  16   2   8          0.68          0.46         2.44 o                         
  17   2   8         13.07         12.48         2.57 o                         
  18   2   8          0.27          0.14         2.60 o                         
 -20   3   8          1.16          8.22         7.19 o                         
 -19   3   8          0.00         -2.05         7.19 o                         
 -18   3   8          3.47          3.21         2.07 o                         
 -17   3   8         85.33         78.70         3.55 o                         
 -16   3   8          7.87          3.89         2.04 o                         
 -15   3   8         62.35         53.38         2.52 o                         
 -14   3   8        178.04        178.36         5.10 o                         
 -13   3   8        110.85        117.75         4.00 o                         
 -12   3   8        466.73        474.17         5.35 o                         
 -11   3   8         37.15         37.19         1.80 o                         
 -10   3   8       1210.57       1191.78         9.52 o                         
  -9   3   8          0.85          1.00         1.63 o                         
  -8   3   8         67.79         57.43         1.75 o                         
  -7   3   8       1064.98       1039.57         6.92 o                         
  -6   3   8        396.26        396.23         3.47 o                         
  -5   3   8         11.39         23.66         1.25 o                         
  -4   3   8         55.12         46.01         1.40 o                         
  -3   3   8         54.66         50.46         1.34 o                         
  -2   3   8         69.51         71.10         1.53 o                         
  -1   3   8        431.82        411.91         3.69 o                         
   0   3   8       1707.46       1782.69        11.15 o                         
   1   3   8         42.81         26.01         1.44 o                         
   2   3   8       1975.01       2013.27        14.97 o                         
   3   3   8         15.87         26.87         1.63 o                         
   4   3   8        107.34        113.51         2.65 o                         
   5   3   8        324.96        316.21         3.84 o                         
   6   3   8         38.46         37.64         1.90 o                         
   7   3   8        411.27        395.23         4.51 o                         
   8   3   8       2627.85       2646.43        18.33 o                         
   9   3   8         62.71         72.07         2.40 o                         
  10   3   8        824.65        807.90         9.60 o                         
  11   3   8        458.07        407.85         5.23 o                         
  12   3   8        112.81        105.92         4.42 o                         
  13   3   8         16.02         12.15         2.30 o                         
  14   3   8          6.94          4.81         2.30 o                         
  15   3   8        205.84        187.56         4.51 o                         
  16   3   8         78.65         84.84         3.47 o                         
  17   3   8        121.34        128.13         3.78 o                         
  18   3   8          0.72         -2.05         2.05 o                         
 -19   4   8        138.47        173.67         4.83 o                         
 -18   4   8         81.78         99.16         4.32 o                         
 -17   4   8          4.72          0.85         3.23 o                         
 -16   4   8         58.83         60.13         3.55 o                         
 -15   4   8         71.92         74.08         3.11 o                         
 -14   4   8         16.94         14.62         2.25 o                         
 -13   4   8         26.14         29.42         2.23 o                         
 -12   4   8         15.60         13.81         2.03 o                         
 -11   4   8          2.50          0.92         1.74 o                         
 -10   4   8       1152.28       1102.63         9.10 o                         
  -9   4   8        460.40        436.30         5.21 o                         
  -8   4   8        140.57        144.89         2.70 o                         
  -7   4   8          4.00          2.94         1.08 o                         
  -6   4   8        808.46        818.92         5.79 o                         
  -5   4   8        251.98        258.80         2.84 o                         
  -4   4   8        191.25        151.12         2.42 o                         
  -3   4   8          0.47         -0.78         0.78 o                         
  -2   4   8         34.62         31.16         1.46 o                         
  -1   4   8        787.26        857.97         6.48 o                         
   0   4   8        222.42        257.13         2.98 o                         
   1   4   8         60.13         59.38         1.83 o                         
   2   4   8         82.37         95.96         2.37 o                         
   3   4   8          5.95          3.71         1.57 o                         
   4   4   8         95.59         82.03         3.44 o                         
   5   4   8       2625.83       2679.54        18.42 o                         
   6   4   8         33.67         34.48         1.91 o                         
   7   4   8       1269.14       1279.63        10.58 o                         
   8   4   8        287.94        288.99         4.09 o                         
   9   4   8        481.77        472.73         5.60 o                         
  10   4   8         53.07         57.78         2.53 o                         
  11   4   8          0.01          0.14         2.46 o                         
  12   4   8         21.72         16.18         2.67 o                         
  13   4   8         10.76          9.27         2.21 o                         
  14   4   8        177.80        194.68         4.29 o                         
  15   4   8          5.84          8.21         2.36 o                         
  16   4   8         27.72         31.59         2.66 o                         
  17   4   8         14.41         20.28         2.23 o                         
 -19   5   8         45.19         50.76         3.80 o                         
 -18   5   8          1.81          4.43         3.43 o                         
 -17   5   8          0.70         -3.09         3.10 o                         
 -16   5   8          0.78         -0.37         2.93 o                         
 -15   5   8         47.07         34.77         3.49 o                         
 -14   5   8         37.25         30.23         2.48 o                         
 -13   5   8        448.77        419.56         5.70 o                         
 -12   5   8        857.08        887.21         9.31 o                         
 -11   5   8         40.28         41.65         2.51 o                         
 -10   5   8        559.41        522.41         6.00 o                         
  -9   5   8       1873.47       1951.77        14.76 o                         
  -8   5   8        112.62        123.93         3.28 o                         
  -7   5   8        182.25        170.95         3.64 o                         
  -6   5   8         10.02          7.94         1.27 o                         
  -5   5   8        856.89        840.14         6.39 o                         
  -4   5   8        205.80        216.19         3.64 o                         
  -3   5   8        155.56        135.75         2.51 o                         
  -2   5   8        321.09        322.88         3.49 o                         
  -1   5   8          6.38          7.72         1.38 o                         
   0   5   8         18.12         29.74         1.57 o                         
   1   5   8        501.28        522.61         4.96 o                         
   2   5   8         11.27          7.40         1.41 o                         
   3   5   8        149.12        144.75         2.96 o                         
   4   5   8         41.16         34.93         1.40 o                         
   5   5   8         22.60         20.72         1.63 o                         
   6   5   8         18.29         10.26         1.51 o                         
   7   5   8         61.91         55.73         2.22 o                         
   8   5   8         64.07         64.18         2.34 o                         
   9   5   8         45.24         32.76         2.53 o                         
  10   5   8         25.99         23.66         2.37 o                         
  11   5   8        111.98        118.25         4.33 o                         
  12   5   8          9.16          6.75         2.67 o                         
  13   5   8         35.13         25.43         2.80 o                         
  14   5   8          6.73          8.09         2.30 o                         
  15   5   8          7.08          5.46         2.38 o                         
  16   5   8         35.86         39.92         2.49 o                         
  17   5   8         11.03         14.27         4.52 o                         
 -18   6   8        179.23        235.95        10.27 o                         
 -17   6   8         25.43         21.62         4.93 o                         
 -16   6   8          0.00          0.47         4.88 o                         
 -15   6   8          3.19         -1.47         3.19 o                         
 -14   6   8         19.42         29.00         2.50 o                         
 -13   6   8         25.20         36.31         2.47 o                         
 -12   6   8        126.77        150.40         4.05 o                         
 -11   6   8          5.24          7.23         2.28 o                         
 -10   6   8         10.47          3.25         2.23 o                         
  -9   6   8          7.01         12.55         2.10 o                         
  -8   6   8         78.34         83.29         3.16 o                         
  -7   6   8        698.58        667.30         7.98 o                         
  -6   6   8          7.36         -1.38         1.38 o                         
  -5   6   8         12.21          5.69         1.33 o                         
  -4   6   8        937.79        964.46         7.25 o                         
  -3   6   8         30.16         33.09         1.65 o                         
  -2   6   8         87.42         91.57         3.54 o                         
  -1   6   8        100.71         89.32         2.38 o                         
   0   6   8        301.66        301.43         3.85 o                         
   1   6   8        404.79        423.53         4.04 o                         
   2   6   8         29.20         30.61         1.68 o                         
   3   6   8        663.72        658.25         5.76 o                         
   4   6   8        678.71        684.58         6.35 o                         
   5   6   8         34.97         34.55         1.65 o                         
   6   6   8       1086.66       1101.65         7.92 o                         
   7   6   8        280.65        272.27         3.81 o                         
   8   6   8        221.79        219.18         4.84 o                         
   9   6   8        304.03        276.05         4.83 o                         
  10   6   8         16.25         14.81         2.70 o                         
  11   6   8          0.65         -2.49         2.49 o                         
  12   6   8        102.02         89.77         4.06 o                         
  13   6   8         13.07         12.91         2.70 o                         
  14   6   8         12.96          9.90         2.28 o                         
  15   6   8         91.36        100.25         3.34 o                         
  16   6   8         25.17         31.58         4.97 o                         
 -18   7   8          4.51          5.26         8.22 o                         
 -17   7   8         17.42         20.25         4.93 o                         
 -16   7   8          0.00         -5.98         7.96 o                         
 -15   7   8          0.22         -0.27         4.07 o                         
 -14   7   8         11.88         12.53         4.44 o                         
 -13   7   8        141.50        116.60         6.45 o                         
 -12   7   8        126.98        103.28         3.97 o                         
 -11   7   8         14.20         14.30         2.82 o                         
 -10   7   8        602.00        598.22         8.30 o                         
  -9   7   8         17.19         19.68         3.77 o                         
  -8   7   8         50.94         42.58         2.56 o                         
  -7   7   8        142.27        158.27         5.25 o                         
  -6   7   8         21.49         14.56         1.67 o                         
  -5   7   8          2.71         -1.03         1.43 o                         
  -4   7   8        201.93        177.77         3.06 o                         
  -3   7   8        640.88        669.08         5.77 o                         
  -2   7   8         35.99         44.14         1.68 o                         
  -1   7   8         33.99         25.80         1.79 o                         
   0   7   8       1340.76       1317.95         9.58 o                         
   1   7   8        712.03        698.96         5.79 o                         
   2   7   8         22.17         20.36         1.68 o                         
   3   7   8         24.07         26.32         2.00 o                         
   4   7   8        127.07        129.02         3.18 o                         
   5   7   8       2200.79       2193.61        18.23 o                         
   6   7   8         38.49         43.45         2.69 o                         
   7   7   8         38.19         40.52         2.87 o                         
   8   7   8        133.72        162.60         3.94 o                         
   9   7   8         55.47         49.28         3.94 o                         
  10   7   8         30.84         29.30         2.71 o                         
  11   7   8        124.97        118.36         3.70 o                         
  12   7   8          6.74          8.04         2.49 o                         
  13   7   8          3.15          3.41         2.53 o                         
  14   7   8         51.91         51.81         2.61 o                         
  15   7   8         33.70         25.75         2.47 o                         
  16   7   8        133.64        129.52         5.48 o                         
 -17   8   8          0.26         -4.09         4.65 o                         
 -16   8   8          9.02         12.62         4.93 o                         
 -15   8   8         19.31         24.86         5.18 o                         
 -14   8   8          7.96          6.56         5.13 o                         
 -13   8   8         57.72         62.20         4.17 o                         
 -12   8   8         17.22         10.96         2.85 o                         
 -11   8   8        110.58         93.48         4.73 o                         
 -10   8   8          4.95          6.15         2.74 o                         
  -9   8   8        163.20        169.14         6.44 o                         
  -8   8   8         23.13         17.49         2.91 o                         
  -7   8   8         13.65         12.93         2.91 o                         
  -6   8   8        252.34        263.48         6.52 o                         
  -5   8   8        100.74        100.66         2.88 o                         
  -4   8   8         44.56         40.78         2.09 o                         
  -3   8   8        634.08        619.68         5.29 o                         
  -2   8   8        303.01        289.22         3.44 o                         
  -1   8   8        764.57        754.95         5.95 o                         
   0   8   8          0.04         -0.45         1.67 o                         
   1   8   8         27.09         23.12         1.87 o                         
   2   8   8        125.97        118.43         2.83 o                         
   3   8   8        216.98        222.62         3.84 o                         
   4   8   8        525.51        519.71         6.48 o                         
   5   8   8        266.93        248.06         4.80 o                         
   6   8   8       1130.91       1120.47        16.86 o                         
   7   8   8        351.54        362.58         6.71 o                         
   8   8   8         81.86         77.08         3.47 o                         
   9   8   8         88.54         82.09         3.74 o                         
  10   8   8         42.39         39.36         3.48 o                         
  11   8   8         15.62         13.16         3.20 o                         
  12   8   8          1.58          5.51         3.04 o                         
  13   8   8          9.31          5.60         3.00 o                         
  14   8   8        110.42        123.22         3.45 o                         
  15   8   8         18.25         16.49         8.22 o                         
 -16   9   8          8.97          8.43         5.55 o                         
 -15   9   8         15.77          8.83        11.30 o                         
 -14   9   8         43.82         25.82         6.16 o                         
 -13   9   8          1.82          5.24         2.96 o                         
 -12   9   8          0.33          3.69         3.15 o                         
 -11   9   8         43.08         47.75         3.63 o                         
 -10   9   8        216.31        230.57         7.49 o                         
  -9   9   8        113.97        111.41         4.47 o                         
  -8   9   8          4.02         -0.25         2.91 o                         
  -7   9   8         18.93          9.84         3.00 o                         
  -6   9   8        112.59         96.76         3.74 o                         
  -5   9   8          0.06         -1.82         2.50 o                         
  -4   9   8        127.90        120.09         4.72 o                         
  -3   9   8         94.68         84.32         2.51 o                         
  -2   9   8         74.27         65.05         2.37 o                         
  -1   9   8          0.26          0.46         1.67 o                         
   0   9   8         44.23         43.71         2.49 o                         
   1   9   8          0.22         -0.12         2.42 o                         
   2   9   8        308.57        292.82         4.74 o                         
   3   9   8         76.13         65.94         3.06 o                         
   4   9   8        128.75        133.66         3.99 o                         
   5   9   8          0.17          0.47         2.67 o                         
   6   9   8         86.35         83.96         3.59 o                         
   7   9   8        129.84        143.13         8.67 o                         
   8   9   8       1137.33       1177.43        20.38 o                         
   9   9   8          2.83          7.92         3.04 o                         
  10   9   8         14.11          9.02         3.30 o                         
  11   9   8         33.70         34.96         3.48 o                         
  12   9   8         16.21          6.16         3.06 o                         
  13   9   8          1.10         -1.24         2.79 o                         
  14   9   8         13.99         24.42         5.32 o                         
 -15  10   8          0.64          5.90         5.30 o                         
 -14  10   8         20.73         36.73        10.78 o                         
 -13  10   8          0.00          4.19         4.15 o                         
 -12  10   8          0.31          4.53         3.22 o                         
 -11  10   8         17.18         10.62         3.42 o                         
 -10  10   8          0.19         -2.83         3.26 o                         
  -9  10   8         13.39         -2.52         3.22 o                         
  -8  10   8         37.83         29.54         5.64 o                         
  -7  10   8         14.39          6.02         3.70 o                         
  -6  10   8         23.89         15.38         3.38 o                         
  -5  10   8         93.26         84.41         3.77 o                         
  -4  10   8        221.38        216.34         4.48 o                         
  -3  10   8         72.68         68.85         2.90 o                         
  -2  10   8          4.48          5.22         1.89 o                         
  -1  10   8          1.69         -2.19         2.19 o                         
   0  10   8         26.50         23.54         2.38 o                         
   1  10   8        113.87        104.36         3.66 o                         
   2  10   8          2.03         -2.76         2.76 o                         
   3  10   8         39.01         36.51         2.91 o                         
   4  10   8        129.57        123.99         3.96 o                         
   5  10   8         46.04         38.38         2.96 o                         
   6  10   8        325.50        332.88         7.26 o                         
   7  10   8         68.77         69.71         4.07 o                         
   8  10   8         16.06         16.00         3.41 o                         
   9  10   8         11.73         13.32         3.40 o                         
  10  10   8         41.55         37.35         5.37 o                         
  11  10   8         19.99         15.08         3.30 o                         
  12  10   8          5.63         10.47         3.11 o                         
 -13  11   8          5.09         -2.50         5.98 o                         
 -12  11   8        131.12        167.81        10.79 o                         
 -11  11   8         76.84         70.26         7.73 o                         
 -10  11   8          5.18          0.38         3.92 o                         
  -9  11   8         31.58         32.11         4.45 o                         
  -8  11   8          3.28         -1.34         6.22 o                         
  -7  11   8          0.42         -1.81         4.66 o                         
  -6  11   8          1.07         -3.25         3.25 o                         
  -5  11   8        166.15        169.48         6.00 o                         
  -4  11   8          3.07         -2.95         2.95 o                         
  -3  11   8         65.00         71.97         3.79 o                         
  -2  11   8          1.25          2.27         2.91 o                         
  -1  11   8        529.00        521.03        11.60 o                         
   0  11   8         55.58         62.09         3.24 o                         
   1  11   8         45.85         36.94         3.01 o                         
   2  11   8         70.00         71.01         3.75 o                         
   3  11   8         48.22         41.64         4.25 o                         
   4  11   8         72.56         83.49         3.60 o                         
   5  11   8        140.28        142.66         6.12 o                         
   6  11   8          6.02          7.23         3.14 o                         
   7  11   8         14.29          9.85         3.63 o                         
   8  11   8          1.32          3.65         3.44 o                         
   9  11   8         76.11         83.15         4.51 o                         
  10  11   8         56.99         56.92         4.14 o                         
  11  11   8         33.27         35.14         3.89 o                         
 -11  12   8          0.36          3.61         5.56 o                         
 -10  12   8         20.62         20.34         4.45 o                         
  -9  12   8          2.59          0.82         5.03 o                         
  -8  12   8          0.10         -3.43         4.32 o                         
  -7  12   8          8.40          9.01         4.38 o                         
  -6  12   8         10.50          1.83         4.22 o                         
  -5  12   8          0.12         -0.22         3.64 o                         
  -4  12   8          0.46         -1.62         3.64 o                         
  -3  12   8          8.67          1.44         3.65 o                         
  -2  12   8          0.02          1.37         3.07 o                         
  -1  12   8          0.00          2.04         3.22 o                         
   0  12   8          8.37          8.08         3.18 o                         
   1  12   8        108.43        105.66         3.99 o                         
   2  12   8        125.38        119.24         5.24 o                         
   3  12   8         87.72         84.19         4.16 o                         
   4  12   8         52.85         57.36         3.88 o                         
   5  12   8         98.44        108.30         6.89 o                         
   6  12   8         32.26         31.25         5.34 o                         
   7  12   8        109.87        107.66         5.16 o                         
   8  12   8         11.58         14.06         4.08 o                         
   9  12   8         13.60         23.58         3.91 o                         
  -9  13   8         24.26         27.99         5.06 o                         
  -8  13   8          3.56          3.74         4.50 o                         
  -7  13   8          0.58         -4.03         6.27 o                         
  -6  13   8         59.03         59.65         5.40 o                         
  -5  13   8         15.98         27.63         4.90 o                         
  -4  13   8         51.53         42.88         5.10 o                         
  -3  13   8         26.80         27.60         4.72 o                         
  -2  13   8         14.12         24.63         4.92 o                         
  -1  13   8         77.63         84.59         4.93 o                         
   0  13   8         79.42         74.66         4.67 o                         
   1  13   8          1.10          5.59         3.65 o                         
   2  13   8         24.82         22.88         4.53 o                         
   3  13   8          1.97          2.37         3.75 o                         
   4  13   8        163.06        170.55         6.36 o                         
   5  13   8          0.02         -3.67         3.67 o                         
   6  13   8         32.50         46.76         4.34 o                         
  -4  14   8         14.35         16.94         5.02 o                         
  -3  14   8         17.74         20.37         5.04 o                         
  -2  14   8         92.96        108.96         6.42 o                         
  -1  14   8         12.71         24.53         5.23 o                         
   0  14   8          2.40         -0.02         6.89 o                         
   1  14   8         10.89         12.73         4.68 o                         
   2  14   8         10.87         10.45         5.89 o                         
 -20   1   9         13.64         20.54         6.67 o                         
 -19   1   9         26.20         17.37         4.88 o                         
 -18   1   9          5.45         -1.45         4.62 o                         
 -17   1   9          2.62          2.11         9.76 o                         
 -16   1   9        191.11        226.44         7.23 o                         
 -15   1   9         12.39         12.62         3.80 o                         
 -14   1   9        177.08        191.44         3.75 o                         
 -13   1   9        560.63        571.67         7.05 o                         
 -12   1   9          0.64          1.09         2.04 o                         
 -11   1   9        888.31        840.93         6.44 o                         
 -10   1   9       1034.55       1014.14         7.58 o                         
  -9   1   9          0.58          0.19         1.18 o                         
  -8   1   9        320.23        298.59         3.14 o                         
  -7   1   9          0.10          0.13         1.17 o                         
  -6   1   9          0.71          1.14         1.08 o                         
  -5   1   9        107.55        109.06         1.95 o                         
  -4   1   9        243.31        256.27         2.64 o                         
  -3   1   9       1336.55       1396.18         8.51 o                         
  -2   1   9        111.90        133.90         2.33 o                         
  -1   1   9         23.49          9.39         1.23 o                         
   0   1   9        502.74        558.31         4.59 o                         
   1   1   9        157.39        144.24         3.11 o                         
   2   1   9        255.09        242.83         3.25 o                         
   3   1   9         26.02         19.38         1.58 o                         
   4   1   9        712.87        687.77         6.08 o                         
   5   1   9       1336.98       1301.06         9.89 o                         
   6   1   9       1481.21       1443.39        10.99 o                         
   7   1   9       1683.38       1629.77        12.93 o                         
   8   1   9         68.60         59.42         2.46 o                         
   9   1   9         20.11         12.50         2.23 o                         
  10   1   9        842.42        873.11        11.25 o                         
  11   1   9          5.16         -0.40         2.13 o                         
  12   1   9         67.81         59.88         2.44 o                         
  13   1   9         20.44         23.23         2.58 o                         
  14   1   9          4.37          0.60         2.56 o                         
  15   1   9          0.19          2.06         2.66 o                         
  16   1   9         42.41         44.01         3.14 o                         
  17   1   9         84.46         99.73         4.05 o                         
 -20   2   9          3.31          6.16         6.67 o                         
 -19   2   9          0.04          4.11         6.67 o                         
 -18   2   9         38.95         24.47         4.18 o                         
 -17   2   9          0.79          5.50         3.70 o                         
 -16   2   9         11.45         13.44         1.98 o                         
 -15   2   9        166.17        163.44         3.80 o                         
 -14   2   9          1.19          0.37         2.02 o                         
 -13   2   9          9.02          7.42         2.44 o                         
 -12   2   9          0.39          1.27         1.67 o                         
 -11   2   9          8.07         12.45         1.86 o                         
 -10   2   9         21.81         26.33         1.17 o                         
  -9   2   9        428.72        437.35         4.17 o                         
  -8   2   9        130.21        150.90         2.33 o                         
  -7   2   9        392.10        387.59         3.51 o                         
  -6   2   9         66.80         69.66         2.38 o                         
  -5   2   9        165.67        158.71         2.34 o                         
  -4   2   9        197.51        217.57         2.56 o                         
  -3   2   9        235.30        242.82         2.49 o                         
  -2   2   9         93.56         95.18         2.09 o                         
  -1   2   9          1.83          3.70         1.25 o                         
   0   2   9          0.42          0.26         1.20 o                         
   1   2   9        238.94        227.59         3.06 o                         
   2   2   9          7.67          3.81         1.10 o                         
   3   2   9        316.66        322.97         3.87 o                         
   4   2   9         20.77         17.85         1.66 o                         
   5   2   9       1319.97       1298.92         9.94 o                         
   6   2   9        192.37        193.54         3.44 o                         
   7   2   9         90.69         88.04         4.51 o                         
   8   2   9         16.93         10.18         2.64 o                         
   9   2   9        186.85        170.04         3.73 o                         
  10   2   9         10.26         13.63         3.79 o                         
  11   2   9        162.85        148.70         3.69 o                         
  12   2   9         64.55         53.93         2.85 o                         
  13   2   9        142.51        144.31         4.05 o                         
  14   2   9         31.39         27.22         2.85 o                         
  15   2   9          1.00         -1.62         2.55 o                         
  16   2   9         23.42         22.67         2.97 o                         
  17   2   9          5.22          5.59         2.79 o                         
 -19   3   9          7.23          7.70         6.67 o                         
 -18   3   9          1.00         -1.44         2.16 o                         
 -17   3   9         52.51         54.39         2.90 o                         
 -16   3   9          5.84          2.61         2.21 o                         
 -15   3   9         78.34         69.49         4.72 o                         
 -14   3   9         42.74         36.06         2.48 o                         
 -13   3   9         76.56         80.22         3.67 o                         
 -12   3   9         49.37         52.99         2.46 o                         
 -11   3   9        697.24        666.22         6.87 o                         
 -10   3   9        363.11        380.65         5.40 o                         
  -9   3   9        116.88        123.04         3.82 o                         
  -8   3   9       1581.10       1515.08        10.78 o                         
  -7   3   9        418.06        394.46         3.38 o                         
  -6   3   9        306.39        310.46         3.34 o                         
  -5   3   9        283.29        282.15         3.20 o                         
  -4   3   9        232.09        246.73         2.74 o                         
  -3   3   9        232.44        236.35         2.62 o                         
  -2   3   9        596.28        628.05         5.22 o                         
  -1   3   9         62.32         56.03         1.70 o                         
   0   3   9        850.95        806.22         6.29 o                         
   1   3   9        843.21        830.94         6.44 o                         
   2   3   9        266.58        250.80         4.12 o                         
   3   3   9        211.55        208.40         3.42 o                         
   4   3   9         82.46         68.46         2.16 o                         
   5   3   9          3.75          3.37         1.68 o                         
   6   3   9        510.20        505.48         5.62 o                         
   7   3   9        940.73        913.74         8.37 o                         
   8   3   9        706.16        686.52         6.50 o                         
   9   3   9         22.14         19.69         2.18 o                         
  10   3   9        138.94        125.71         4.17 o                         
  11   3   9        150.98        137.35         3.90 o                         
  12   3   9         44.70         35.51         3.02 o                         
  13   3   9          2.62          2.33         2.30 o                         
  14   3   9         28.58         32.24         2.80 o                         
  15   3   9          1.25         -1.75         2.51 o                         
  16   3   9          7.32          2.86         2.60 o                         
  17   3   9        168.78        205.56         7.10 o                         
 -19   4   9          0.28         -1.64         2.55 o                         
 -18   4   9          6.67          6.77         2.97 o                         
 -17   4   9          0.67         -0.21         5.28 o                         
 -16   4   9          0.56          4.72         2.93 o                         
 -15   4   9          5.30          5.99         2.25 o                         
 -14   4   9        169.30        141.46         6.52 o                         
 -13   4   9         39.95         37.13         2.69 o                         
 -12   4   9         10.29         12.69         2.18 o                         
 -11   4   9         83.90         88.05         3.16 o                         
 -10   4   9          8.12          5.45         2.12 o                         
  -9   4   9        308.03        293.09         4.94 o                         
  -8   4   9        102.02         82.91         2.29 o                         
  -7   4   9        164.40        155.69         2.70 o                         
  -6   4   9         25.02         24.87         1.57 o                         
  -5   4   9        172.37        161.67         2.67 o                         
  -4   4   9        967.63       1007.28         7.04 o                         
  -3   4   9        216.16        220.40         2.67 o                         
  -2   4   9         54.81         49.34         1.74 o                         
  -1   4   9         28.03         25.02         1.51 o                         
   0   4   9          0.74          3.44         1.31 o                         
   1   4   9       1329.70       1353.94         9.07 o                         
   2   4   9         71.38         63.65         1.98 o                         
   3   4   9       1487.92       1485.32        11.92 o                         
   4   4   9        438.40        405.33         4.64 o                         
   5   4   9        431.96        420.94         5.86 o                         
   6   4   9        541.89        537.81         5.92 o                         
   7   4   9        285.70        266.54         4.37 o                         
   8   4   9        285.17        283.58         4.71 o                         
   9   4   9         40.11         41.71         2.65 o                         
  10   4   9         23.80         28.78         2.52 o                         
  11   4   9          3.62         -2.19         2.46 o                         
  12   4   9         13.09          9.20         2.72 o                         
  13   4   9          1.14          0.76         2.68 o                         
  14   4   9         82.01         69.17         3.44 o                         
  15   4   9         40.05         35.95         2.89 o                         
  16   4   9          0.01          0.01         2.46 o                         
  17   4   9         60.39         71.54         4.33 o                         
 -19   5   9          4.93         -2.10         3.17 o                         
 -18   5   9         20.09         33.06         3.71 o                         
 -17   5   9        132.49        152.79         5.47 o                         
 -16   5   9          2.79          2.08         3.10 o                         
 -15   5   9         51.15         42.29         2.71 o                         
 -14   5   9         43.86         39.94         2.71 o                         
 -13   5   9         19.65         14.30         2.31 o                         
 -12   5   9         50.93         49.99         2.75 o                         
 -11   5   9          1.67         -2.17         2.17 o                         
 -10   5   9        152.78        134.76         3.90 o                         
  -9   5   9         59.03         44.73         2.63 o                         
  -8   5   9          0.78         -1.88         1.88 o                         
  -7   5   9        124.87        117.59         2.68 o                         
  -6   5   9       2865.51       2787.08        18.87 o                         
  -5   5   9        110.66        103.84         2.45 o                         
  -4   5   9        193.80        190.03         3.37 o                         
  -3   5   9         43.72         37.35         1.78 o                         
  -2   5   9        740.74        754.59         6.14 o                         
  -1   5   9         42.29         38.32         1.73 o                         
   0   5   9          8.17          7.13         1.53 o                         
   1   5   9        395.07        401.21         4.28 o                         
   2   5   9        930.06        914.49         7.29 o                         
   3   5   9         15.65         13.31         1.90 o                         
   4   5   9       1238.44       1157.43        17.05 o                         
   5   5   9        192.22        177.68         2.89 o                         
   6   5   9        222.77        233.06         3.32 o                         
   7   5   9         55.01         47.19         2.27 o                         
   8   5   9         61.40         53.01         2.75 o                         
   9   5   9        511.86        481.49         6.32 o                         
  10   5   9         10.84          8.37         2.41 o                         
  11   5   9         60.54         54.78         3.82 o                         
  12   5   9         46.27         39.17         3.24 o                         
  13   5   9          0.29         -0.98         2.79 o                         
  14   5   9        108.11        112.53         3.76 o                         
  15   5   9          0.70          2.37         2.51 o                         
  16   5   9          5.46         -0.12         2.48 o                         
 -18   6   9         18.93         14.38         4.93 o                         
 -17   6   9        109.96        133.06         7.02 o                         
 -16   6   9         11.36         11.00         6.42 o                         
 -15   6   9          1.90          5.73         5.65 o                         
 -14   6   9          0.03          1.22         2.69 o                         
 -13   6   9         24.10         25.74         2.89 o                         
 -12   6   9        158.93        173.13         4.24 o                         
 -11   6   9         25.10         21.13         2.46 o                         
 -10   6   9         46.11         51.84         2.82 o                         
  -9   6   9        261.08        240.75         6.28 o                         
  -8   6   9         35.11         29.18         2.55 o                         
  -7   6   9        142.98        153.68         3.64 o                         
  -6   6   9          0.56         -1.72         1.72 o                         
  -5   6   9        182.45        155.61         4.18 o                         
  -4   6   9        337.58        317.91         4.20 o                         
  -3   6   9        899.52        871.94         6.87 o                         
  -2   6   9         12.32          5.10         1.60 o                         
  -1   6   9         15.59         18.52         1.71 o                         
   0   6   9        308.81        329.19         3.97 o                         
   1   6   9          0.03         -1.60         1.60 o                         
   2   6   9         16.04         11.68         1.60 o                         
   3   6   9        132.28        131.78         2.86 o                         
   4   6   9         11.34          5.53         1.45 o                         
   5   6   9         87.01         76.60         2.48 o                         
   6   6   9        432.84        430.93         4.85 o                         
   7   6   9        276.82        268.99         4.93 o                         
   8   6   9          8.63          4.33         3.48 o                         
   9   6   9         76.94         73.30         3.06 o                         
  10   6   9         14.14         17.90         2.89 o                         
  11   6   9         68.33         57.52         3.39 o                         
  12   6   9         21.36         24.92         3.03 o                         
  13   6   9        108.04        116.60         4.30 o                         
  14   6   9          7.66          5.95         2.35 o                         
  15   6   9          8.26          6.69         2.55 o                         
  16   6   9         33.45         24.96         2.52 o                         
 -17   7   9          2.56          4.80         4.55 o                         
 -16   7   9          0.01          1.66         4.55 o                         
 -15   7   9         22.48         28.37         5.04 o                         
 -14   7   9         58.82         52.88         5.18 o                         
 -13   7   9          8.79         11.21         2.89 o                         
 -12   7   9         34.31         30.17         3.12 o                         
 -11   7   9         37.54         44.50         3.29 o                         
 -10   7   9         56.41         67.13         3.48 o                         
  -9   7   9         16.75         20.28         2.88 o                         
  -8   7   9        418.68        419.36         8.22 o                         
  -7   7   9        234.77        250.00         6.82 o                         
  -6   7   9         53.24         58.68         2.51 o                         
  -5   7   9          1.26         -1.90         1.95 o                         
  -4   7   9        401.72        378.42         4.29 o                         
  -3   7   9        114.71         92.45         2.12 o                         
  -2   7   9          2.31         -0.72         1.75 o                         
  -1   7   9       1093.00       1080.62         8.34 o                         
   0   7   9        292.59        300.21         4.02 o                         
   1   7   9         29.50         33.07         2.47 o                         
   2   7   9        345.80        320.52         3.87 o                         
   3   7   9        286.04        285.47         4.00 o                         
   4   7   9         98.64        106.81         3.47 o                         
   5   7   9        117.71        106.77         4.13 o                         
   6   7   9         90.34         89.77         3.28 o                         
   7   7   9        128.65        129.75         5.82 o                         
   8   7   9          7.57         10.19         2.32 o                         
   9   7   9         87.96         73.04         3.77 o                         
  10   7   9        217.89        192.33         5.36 o                         
  11   7   9         14.76         10.53         2.75 o                         
  12   7   9         39.19         29.69         2.98 o                         
  13   7   9          3.69          1.89         2.71 o                         
  14   7   9          4.47          2.78         2.67 o                         
  15   7   9         20.91         24.30         2.49 o                         
 -16   8   9          0.00         -4.93         4.93 o                         
 -15   8   9         11.03          5.36         4.81 o                         
 -14   8   9         48.21         51.34         5.55 o                         
 -13   8   9          1.94          6.44         2.92 o                         
 -12   8   9          1.99         -0.52         2.89 o                         
 -11   8   9         40.01         26.49         3.22 o                         
 -10   8   9         20.70         22.47         3.12 o                         
  -9   8   9          8.38          7.54         2.96 o                         
  -8   8   9         19.27         13.09         3.46 o                         
  -7   8   9          3.03          4.16         4.83 o                         
  -6   8   9          0.02          0.04         2.76 o                         
  -5   8   9         12.82         19.35         3.65 o                         
  -4   8   9        214.82        184.31         3.94 o                         
  -3   8   9        172.12        208.69         3.35 o                         
  -2   8   9        177.83        179.00         3.82 o                         
  -1   8   9         15.17          9.13         2.20 o                         
   0   8   9        601.50        604.54         7.29 o                         
   1   8   9          0.20         -0.50         2.48 o                         
   2   8   9         41.98         27.61         2.36 o                         
   3   8   9         34.30         37.62         2.76 o                         
   4   8   9          9.17         11.12         2.47 o                         
   5   8   9        105.13        104.89         3.85 o                         
   6   8   9          7.23          9.08         3.33 o                         
   7   8   9        176.09        167.61         7.11 o                         
   8   8   9        104.88         91.80         5.01 o                         
   9   8   9          0.09         -3.26         3.26 o                         
  10   8   9         27.56         21.89         3.43 o                         
  11   8   9          1.16         -3.04         3.04 o                         
  12   8   9          2.14         -3.16         3.16 o                         
  13   8   9          0.64         -0.68         3.30 o                         
  14   8   9         35.39         33.38         3.48 o                         
 -15   9   9         52.18         51.64         6.04 o                         
 -14   9   9         23.90         27.13        10.27 o                         
 -13   9   9          9.05          7.90         3.15 o                         
 -12   9   9          6.20         10.24         3.25 o                         
 -11   9   9        230.37        258.49         7.86 o                         
 -10   9   9         67.05         75.22         4.97 o                         
  -9   9   9         29.88         23.07         3.48 o                         
  -8   9   9          3.94          4.37         3.11 o                         
  -7   9   9          6.96         17.45         3.83 o                         
  -6   9   9         54.15         69.38         4.07 o                         
  -5   9   9          4.26          3.75         2.74 o                         
  -4   9   9        547.44        523.05         5.85 o                         
  -3   9   9        137.68        140.96         3.07 o                         
  -2   9   9         42.89         34.78         2.50 o                         
  -1   9   9        128.22        121.96         3.67 o                         
   0   9   9        208.29        197.91         4.30 o                         
   1   9   9        270.20        261.52         5.09 o                         
   2   9   9          8.43          7.23         2.51 o                         
   3   9   9          1.32         -2.56         2.56 o                         
   4   9   9          8.54         10.24         2.57 o                         
   5   9   9         80.92         71.92         3.63 o                         
   6   9   9         34.99         33.52         3.30 o                         
   7   9   9          0.74          2.42         3.96 o                         
   8   9   9         13.21          5.01         5.41 o                         
   9   9   9          0.01          0.22         3.11 o                         
  10   9   9         35.81         25.83         4.00 o                         
  11   9   9          1.18         -1.76         3.42 o                         
  12   9   9         10.40         12.58         3.59 o                         
  13   9   9          0.32         -1.34         3.15 o                         
 -14  10   9         26.61         26.11         5.55 o                         
 -13  10   9         64.64         81.78         5.62 o                         
 -12  10   9          3.26          8.69         3.46 o                         
 -11  10   9          1.98          5.07         3.42 o                         
 -10  10   9         95.83        103.76         4.86 o                         
  -9  10   9          2.60          1.27         4.42 o                         
  -8  10   9          1.78         -4.00         4.00 o                         
  -7  10   9          1.22         -3.83         3.83 o                         
  -6  10   9         46.57         49.54         4.08 o                         
  -5  10   9          0.25         -3.07         4.08 o                         
  -4  10   9          1.66         -1.04         3.54 o                         
  -3  10   9         19.85         17.98         2.61 o                         
  -2  10   9        527.77        512.46         6.28 o                         
  -1  10   9        226.58        214.02         4.51 o                         
   0  10   9         21.26         21.68         2.75 o                         
   1  10   9         75.50         76.71         3.41 o                         
   2  10   9         60.88         62.84         3.19 o                         
   3  10   9        114.37        106.22         3.77 o                         
   4  10   9         92.17         93.01         3.70 o                         
   5  10   9        125.63        121.13         4.03 o                         
   6  10   9          0.85         -0.38         3.97 o                         
   7  10   9          3.51          2.28         3.48 o                         
   8  10   9          4.99          5.58         3.39 o                         
   9  10   9         45.42         38.64         4.59 o                         
  10  10   9         12.80         16.09         5.85 o                         
  11  10   9         87.52         83.57         4.41 o                         
  12  10   9          0.22         -0.05         3.38 o                         
 -12  11   9         17.21         13.20         4.42 o                         
 -11  11   9         29.75         39.13         4.73 o                         
 -10  11   9         19.80         19.85         4.53 o                         
  -9  11   9        112.15        130.99         6.30 o                         
  -8  11   9          1.31         -4.08         4.08 o                         
  -7  11   9          8.23          7.24         4.59 o                         
  -6  11   9         13.14         18.06         4.38 o                         
  -5  11   9         67.03         66.89         4.41 o                         
  -4  11   9         38.60         41.55         4.04 o                         
  -3  11   9          0.00         -0.32         3.46 o                         
  -2  11   9         10.66         10.00         3.10 o                         
  -1  11   9          5.02          3.47         2.95 o                         
   0  11   9          0.27          1.52         2.72 o                         
   1  11   9          7.94          6.10         2.78 o                         
   2  11   9         58.70         56.32         3.36 o                         
   3  11   9         64.26         56.38         3.33 o                         
   4  11   9          7.28         15.79         3.38 o                         
   5  11   9        139.86        132.90         4.74 o                         
   6  11   9         35.98         38.46         3.72 o                         
   7  11   9          6.76          8.50         3.62 o                         
   8  11   9         73.57         71.22         4.51 o                         
   9  11   9         74.98         65.84         4.41 o                         
  10  11   9          4.28          6.82         3.58 o                         
 -10  12   9          0.09         -4.53         4.53 o                         
  -9  12   9          8.91          5.84         4.60 o                         
  -8  12   9          0.81          0.73         4.38 o                         
  -7  12   9         11.98         14.44         4.60 o                         
  -6  12   9         21.31         22.50         4.68 o                         
  -5  12   9          0.42         -3.74         4.22 o                         
  -4  12   9          2.92          0.89         3.90 o                         
  -3  12   9          0.68          3.95         3.90 o                         
  -2  12   9         61.74         71.01         4.66 o                         
  -1  12   9          5.18          9.58         3.41 o                         
   0  12   9         38.15         40.58         4.41 o                         
   1  12   9          4.20         -1.05         3.22 o                         
   2  12   9         16.52         20.15         3.29 o                         
   3  12   9         16.87         10.12         3.74 o                         
   4  12   9          1.14          1.54         4.00 o                         
   5  12   9         76.92         82.90         4.91 o                         
   6  12   9          0.71         -1.82         3.63 o                         
   7  12   9        134.87        149.76         5.83 o                         
   8  12   9         16.81         18.08         3.94 o                         
  -7  13   9          1.09         -3.35         4.76 o                         
  -6  13   9          1.98          7.59         6.51 o                         
  -5  13   9          0.15          4.36         4.60 o                         
  -4  13   9        135.11        124.44         6.61 o                         
  -3  13   9          0.29         -0.81         4.72 o                         
  -2  13   9          0.46         -1.62         4.54 o                         
  -1  13   9         10.96         10.89         4.93 o                         
   0  13   9          0.10          1.72         3.81 o                         
   1  13   9         11.93         12.72         4.45 o                         
   2  13   9         16.52         18.20         4.53 o                         
   3  13   9          3.64          3.39         4.23 o                         
   4  13   9          0.93          1.67         3.80 o                         
   5  13   9         30.39         33.08         4.26 o                         
 -19   0  10          0.92          5.13         6.16 o                         
 -18   0  10         29.37          3.08         5.65 o                         
 -17   0  10          0.46          5.65         5.65 o                         
 -16   0  10        236.10        230.02        10.78 o                         
 -15   0  10          7.30         11.81         5.65 o                         
 -14   0  10       1382.58       1413.50        29.78 o                         
 -13   0  10          0.03         -1.71         1.71 o                         
 -12   0  10        307.91        263.36         5.11 o                         
 -11   0  10          4.44          6.90         2.49 o                         
 -10   0  10         25.66         19.69         2.52 o                         
  -9   0  10         56.57         54.92         3.49 o                         
  -8   0  10        121.05        133.20         3.43 o                         
  -7   0  10          0.59         -0.03         1.73 o                         
  -6   0  10        257.31        283.44         4.31 o                         
  -5   0  10          1.14         -0.63         1.44 o                         
  -4   0  10        101.92         95.91         2.96 o                         
  -3   0  10        473.58        437.19         5.42 o                         
  -2   0  10        123.87        145.00         4.00 o                         
  -1   0  10        627.32        675.53         7.31 o                         
   0   0  10        592.16        581.87         7.20 o                         
   1   0  10       1112.89       1123.60        10.80 o                         
   2   0  10        327.44        286.16         4.34 o                         
   3   0  10          7.83          2.67         2.22 o                         
   4   0  10         27.32         24.11         2.66 o                         
   5   0  10         79.01         63.75         3.31 o                         
   6   0  10       1633.65       1638.11        17.39 o                         
   7   0  10       1182.19       1214.62        22.45 o                         
   8   0  10        140.17        144.47         5.73 o                         
   9   0  10       3032.58       2828.49        37.63 o                         
  10   0  10       1138.20       1048.62        21.58 o                         
  11   0  10         96.29         89.12         4.67 o                         
  12   0  10          4.59          3.81         3.70 o                         
  13   0  10         13.71          5.81         5.65 o                         
  14   0  10         54.10         35.38        11.04 o                         
  15   0  10        324.62        327.88         9.99 o                         
  16   0  10          8.25          6.27         5.03 o                         
  17   0  10         81.74        109.22         7.15 o                         
 -19   1  10         75.48         70.87        10.01 o                         
 -18   1  10         20.14         17.60         4.88 o                         
 -17   1  10          8.87         14.73         4.16 o                         
 -16   1  10          1.76         10.78         3.80 o                         
 -15   1  10         53.31         62.01         8.32 o                         
 -14   1  10        520.88        551.79         6.97 o                         
 -13   1  10         62.17         53.53         2.65 o                         
 -12   1  10        971.14        982.67         8.43 o                         
 -11   1  10        285.11        317.11         5.26 o                         
 -10   1  10        637.93        679.17         6.13 o                         
  -9   1  10        164.13        157.35         2.78 o                         
  -8   1  10        137.93        131.37         3.54 o                         
  -7   1  10         73.61         67.90         1.72 o                         
  -6   1  10          2.15          0.36         1.10 o                         
  -5   1  10          9.96         10.25         1.34 o                         
  -4   1  10          1.33         -0.73         1.07 o                         
  -3   1  10          4.31          2.94         1.22 o                         
  -2   1  10         53.31         58.14         1.74 o                         
  -1   1  10          8.63          8.27         1.39 o                         
   0   1  10          1.91          0.29         1.27 o                         
   1   1  10         13.89          9.84         1.30 o                         
   2   1  10        131.00        110.22         2.14 o                         
   3   1  10         31.32         29.64         1.56 o                         
   4   1  10          0.74         -1.64         1.64 o                         
   5   1  10        458.09        460.39         5.07 o                         
   6   1  10        343.23        352.88         4.70 o                         
   7   1  10       1323.70       1293.94        10.23 o                         
   8   1  10        176.58        152.04         3.75 o                         
   9   1  10         77.58         64.17         4.29 o                         
  10   1  10         90.97         83.25         3.23 o                         
  11   1  10         33.53         39.47         2.79 o                         
  12   1  10         46.32         32.79         2.82 o                         
  13   1  10          0.69         -1.42         2.69 o                         
  14   1  10         48.62         45.75         3.75 o                         
  15   1  10         41.40         54.31         4.01 o                         
  16   1  10         13.70         12.77         3.45 o                         
  17   1  10         10.98          1.98         3.53 o                         
 -19   2  10          0.28         -0.51         6.67 o                         
 -18   2  10         81.98         82.99        11.81 o                         
 -17   2  10        109.20        127.65         6.65 o                         
 -16   2  10        165.04        162.85         7.01 o                         
 -15   2  10          0.41          1.74         2.09 o                         
 -14   2  10         48.23         41.22         2.67 o                         
 -13   2  10        333.91        312.26         7.73 o                         
 -12   2  10         60.59         54.56         2.78 o                         
 -11   2  10          8.59         12.68         1.64 o                         
 -10   2  10        357.52        375.82         4.70 o                         
  -9   2  10         26.23         24.19         1.74 o                         
  -8   2  10          7.75          3.01         1.92 o                         
  -7   2  10        132.88        147.14         4.77 o                         
  -6   2  10         99.80         81.66         1.78 o                         
  -5   2  10        213.19        225.24         2.78 o                         
  -4   2  10         65.78         75.76         2.65 o                         
  -3   2  10          7.11         13.54         1.20 o                         
  -2   2  10        244.59        254.31         2.97 o                         
  -1   2  10        208.59        245.42         3.33 o                         
   0   2  10        293.35        286.16         3.38 o                         
   1   2  10         28.08         20.10         1.57 o                         
   2   2  10       1841.46       1830.00        12.16 o                         
   3   2  10         18.66         26.05         1.66 o                         
   4   2  10        396.89        415.32         5.75 o                         
   5   2  10         70.41         56.76         2.32 o                         
   6   2  10        487.15        435.17         5.05 o                         
   7   2  10        719.79        676.92         7.01 o                         
   8   2  10          5.53          5.58         3.11 o                         
   9   2  10         32.40         38.50         2.71 o                         
  10   2  10         46.04         32.24         2.71 o                         
  11   2  10        142.14        146.29         4.23 o                         
  12   2  10         73.22         76.95         3.60 o                         
  13   2  10         81.13         78.82         3.41 o                         
  14   2  10        162.70        183.20         5.09 o                         
  15   2  10          9.18         11.65         3.38 o                         
  16   2  10         32.27         28.34         3.77 o                         
  17   2  10          3.15          6.60         6.35 o                         
 -19   3  10          0.50          4.62         7.19 o                         
 -18   3  10          9.08         13.29         2.40 o                         
 -17   3  10         43.62         54.59         2.74 o                         
 -16   3  10         11.80         11.74         2.39 o                         
 -15   3  10        289.42        305.09         5.42 o                         
 -14   3  10         79.87         76.77         3.30 o                         
 -13   3  10          0.08         -2.33         2.33 o                         
 -12   3  10        193.70        175.43         4.79 o                         
 -11   3  10        161.05        180.86         4.10 o                         
 -10   3  10        375.02        393.20         4.73 o                         
  -9   3  10         29.33         24.97         2.00 o                         
  -8   3  10       1767.37       1814.27        13.73 o                         
  -7   3  10       1352.77       1385.49         9.55 o                         
  -6   3  10        331.75        318.93         3.55 o                         
  -5   3  10         45.74         47.70         1.58 o                         
  -4   3  10         65.74         71.39         1.77 o                         
  -3   3  10        736.08        735.18         5.49 o                         
  -2   3  10        109.90        127.39         3.11 o                         
  -1   3  10        104.04        113.01         2.42 o                         
   0   3  10         42.07         48.32         1.84 o                         
   1   3  10          1.20          4.34         1.50 o                         
   2   3  10          2.73          6.37         1.42 o                         
   3   3  10       2776.40       2768.22        19.13 o                         
   4   3  10        367.18        371.20         4.52 o                         
   5   3  10          9.41          2.91         1.93 o                         
   6   3  10         23.29         19.25         2.26 o                         
   7   3  10        390.91        374.98         6.28 o                         
   8   3  10         20.75         16.65         2.50 o                         
   9   3  10         34.87         36.57         2.71 o                         
  10   3  10        278.01        274.87         5.05 o                         
  11   3  10         74.09         58.00         3.01 o                         
  12   3  10          5.69          3.06         2.83 o                         
  13   3  10          0.36          1.62         2.83 o                         
  14   3  10          4.69         -2.69         2.69 o                         
  15   3  10         25.50         35.57         4.02 o                         
  16   3  10         10.37          6.83         2.93 o                         
 -19   4  10         29.81         25.56         3.04 o                         
 -18   4  10         53.77         67.02         3.80 o                         
 -17   4  10          2.84         -2.36         4.41 o                         
 -16   4  10         40.63         40.40         2.81 o                         
 -15   4  10          7.90          8.06         2.59 o                         
 -14   4  10          5.71         -2.36         2.36 o                         
 -13   4  10         25.44         26.36         2.62 o                         
 -12   4  10         24.02         15.11         2.41 o                         
 -11   4  10         15.90          7.23         2.41 o                         
 -10   4  10         43.59         39.06         2.85 o                         
  -9   4  10        368.70        367.12         4.70 o                         
  -8   4  10       1315.18       1310.71        10.46 o                         
  -7   4  10        466.78        434.62         4.60 o                         
  -6   4  10        510.46        482.71         4.90 o                         
  -5   4  10       1214.83       1252.09         9.59 o                         
  -4   4  10        172.58        155.35         2.47 o                         
  -3   4  10        836.39        832.62         6.99 o                         
  -2   4  10        130.15        121.13         2.63 o                         
  -1   4  10        304.93        294.88         3.99 o                         
   0   4  10         62.31         48.39         1.85 o                         
   1   4  10        905.05        886.13         7.51 o                         
   2   4  10         76.32         68.45         2.15 o                         
   3   4  10        565.11        553.73         6.09 o                         
   4   4  10        209.43        196.22         3.59 o                         
   5   4  10       1236.43       1212.31        10.24 o                         
   6   4  10         44.82         43.69         2.51 o                         
   7   4  10          4.69          0.08         2.35 o                         
   8   4  10          0.17          2.75         2.37 o                         
   9   4  10         21.71         13.04         2.50 o                         
  10   4  10        101.55        108.50         3.59 o                         
  11   4  10          0.26         -2.74         2.74 o                         
  12   4  10          0.09         -1.98         2.72 o                         
  13   4  10          8.48         12.70         2.97 o                         
  14   4  10          7.86          7.48         2.57 o                         
  15   4  10          5.84          6.32         2.87 o                         
  16   4  10          2.73         12.01         2.90 o                         
 -18   5  10         79.05         89.09         4.56 o                         
 -17   5  10        103.22        140.15         9.20 o                         
 -16   5  10         20.21         24.85         3.55 o                         
 -15   5  10         19.90         21.39         3.48 o                         
 -14   5  10         26.24         16.55         2.75 o                         
 -13   5  10          0.08         -0.99         2.52 o                         
 -12   5  10        101.43         98.03         3.95 o                         
 -11   5  10         28.84         30.34         3.49 o                         
 -10   5  10         47.05         39.61         2.91 o                         
  -9   5  10         13.00          8.37         1.62 o                         
  -8   5  10         49.50         44.92         2.45 o                         
  -7   5  10        288.90        288.31         4.48 o                         
  -6   5  10        131.12        147.50         4.99 o                         
  -5   5  10        328.85        335.21         4.20 o                         
  -4   5  10        259.97        244.52         3.17 o                         
  -3   5  10        169.72        191.96         3.36 o                         
  -2   5  10        301.89        284.08         3.74 o                         
  -1   5  10         73.88         57.34         1.99 o                         
   0   5  10        333.85        325.57         4.30 o                         
   1   5  10        114.67        120.10         2.67 o                         
   2   5  10          7.69          8.74         1.66 o                         
   3   5  10         44.61         39.59         1.94 o                         
   4   5  10        511.54        483.64         5.43 o                         
   5   5  10         97.98         95.98         4.73 o                         
   6   5  10        261.99        262.20         4.82 o                         
   7   5  10         45.82         36.21         2.73 o                         
   8   5  10         86.03         91.77         3.30 o                         
   9   5  10          6.38          2.61         2.50 o                         
  10   5  10         34.59         29.42         3.00 o                         
  11   5  10         40.37         36.32         3.16 o                         
  12   5  10         14.97         11.11         3.00 o                         
  13   5  10         46.83         46.87         3.47 o                         
  14   5  10          8.38         13.04         3.16 o                         
  15   5  10         49.35         50.19         3.36 o                         
 -17   6  10          4.45          7.70         4.81 o                         
 -16   6  10          6.06         -1.40         4.44 o                         
 -15   6  10         19.61         24.25         4.81 o                         
 -14   6  10          1.07         -2.11         4.10 o                         
 -13   6  10          0.39         -3.15         3.15 o                         
 -12   6  10         27.84         19.21         2.96 o                         
 -11   6  10          2.47          3.09         2.74 o                         
 -10   6  10         18.64         15.72         2.91 o                         
  -9   6  10        192.68        181.41         5.05 o                         
  -8   6  10        103.56         95.67         2.98 o                         
  -7   6  10        355.68        367.83         5.06 o                         
  -6   6  10       1234.13       1301.88        10.75 o                         
  -5   6  10        461.95        426.50         4.50 o                         
  -4   6  10        542.75        457.44         5.41 o                         
  -3   6  10       1445.17       1479.33        10.62 o                         
  -2   6  10        643.26        649.87         8.32 o                         
  -1   6  10         72.18         78.59         2.50 o                         
   0   6  10          0.14         -1.66         1.66 o                         
   1   6  10        180.31        175.26         3.22 o                         
   2   6  10         90.22         77.85         2.55 o                         
   3   6  10         21.67         22.70         1.81 o                         
   4   6  10        113.72        109.07         4.30 o                         
   5   6  10         17.97         14.63         2.37 o                         
   6   6  10        211.87        213.70         4.37 o                         
   7   6  10        176.24        186.70         4.36 o                         
   8   6  10         84.75         77.31         3.34 o                         
   9   6  10          5.48          3.49         2.53 o                         
  10   6  10          5.32         -1.30         2.79 o                         
  11   6  10          0.68          1.43         2.71 o                         
  12   6  10          6.80          6.12         3.55 o                         
  13   6  10          2.39         -2.94         2.94 o                         
  14   6  10          5.27          2.78         3.16 o                         
  15   6  10          8.07          8.62         3.79 o                         
 -17   7  10         12.83         20.02         5.30 o                         
 -16   7  10         43.36         40.64         5.55 o                         
 -15   7  10          4.02          4.28         4.81 o                         
 -14   7  10         47.77         47.03         3.94 o                         
 -13   7  10         49.19         39.72         3.65 o                         
 -12   7  10          2.78          0.68         3.04 o                         
 -11   7  10          0.78         -1.45         2.88 o                         
 -10   7  10         32.84         33.78         3.22 o                         
  -9   7  10         14.05         17.46         3.47 o                         
  -8   7  10         79.43         63.11         4.22 o                         
  -7   7  10        126.45        139.14         4.28 o                         
  -6   7  10         35.73         46.50         2.69 o                         
  -5   7  10        538.93        551.86         6.08 o                         
  -4   7  10         70.71         44.97         2.49 o                         
  -3   7  10        699.32        704.43         7.18 o                         
  -2   7  10        244.03        289.61         4.55 o                         
  -1   7  10          5.10          4.77         1.98 o                         
   0   7  10        188.05        179.87         3.70 o                         
   1   7  10          5.40          4.23         2.00 o                         
   2   7  10        297.53        321.80         4.94 o                         
   3   7  10          0.60         -1.14         2.12 o                         
   4   7  10         26.73         23.71         2.58 o                         
   5   7  10        187.25        205.77         6.69 o                         
   6   7  10        366.51        355.17         7.00 o                         
   7   7  10        574.61        596.76         7.46 o                         
   8   7  10         98.60         94.56         5.05 o                         
   9   7  10         53.28         44.62         3.48 o                         
  10   7  10          3.07          1.98         2.97 o                         
  11   7  10          2.80          1.93         2.95 o                         
  12   7  10         10.54          8.27         3.20 o                         
  13   7  10          0.04         -1.30         3.98 o                         
  14   7  10         77.44         90.53         4.37 o                         
 -16   8  10         57.98         58.00         6.04 o                         
 -15   8  10          0.56         -0.22         5.13 o                         
 -14   8  10         27.78         28.55         6.67 o                         
 -13   8  10         16.39         20.24         3.82 o                         
 -12   8  10          4.84          4.16         3.04 o                         
 -11   8  10         23.96         13.57         3.26 o                         
 -10   8  10          1.26         -3.09         3.09 o                         
  -9   8  10          6.03          6.78         3.11 o                         
  -8   8  10         39.52         34.12         5.74 o                         
  -7   8  10        403.80        458.51        18.03 o                         
  -6   8  10         42.25         35.28         3.08 o                         
  -5   8  10         43.88         59.09         2.81 o                         
  -4   8  10        241.24        219.38         4.16 o                         
  -3   8  10        826.77        792.54         7.85 o                         
  -2   8  10          0.31         -0.22         2.15 o                         
  -1   8  10        114.49         97.40         3.31 o                         
   0   8  10        743.91        721.98         7.51 o                         
   1   8  10        453.32        443.19         8.48 o                         
   2   8  10        613.97        621.57         8.07 o                         
   3   8  10         96.76         92.57         3.38 o                         
   4   8  10        313.41        320.98         5.50 o
[truncated: 162,406 more chars]
